# Supplementary material for: Comprehensive Analysis of Human microRNA–mRNA Interactome
Source: Front Genet. 2019 Oct 8;10:933. doi: 10.3389/fgene.2019.00933 (PMC6792129; doi:10.3389/fgene.2019.00933)
Supplement: Supplementary file 1 [file Table_1.xlsx]

## Sheet: Samples
Supplementary Table 1. List of 79 CLIP studies utilized
N	GSE	GSM	assay_method	cell_line_ID	pubmed_id	species
1	GSE21578;GSE21918	GSM545213	PAR-CLIP	HEK293	20371350	Human
2	GSE28859;GSE28865	GSM714642	HITS-CLIP	HEK293	21572407	Human
3	GSE28859;GSE28865	GSM714643	HITS-CLIP	HEK293	21572407	Human
4	GSE28859;GSE28865	GSM714644	PAR-CLIP	HEK293	21572407	Human
5	GSE28859;GSE28865	GSM714645	PAR-CLIP	HEK293	21572407	Human
6	GSE28859;GSE28865	GSM714646	PAR-CLIP	HEK293	21572407	Human
7	GSE28859;GSE28865	GSM714647	PAR-CLIP	HEK293	21572407	Human
8	GSE32113	GSM796037	PAR-CLIP	BC-1	22100165	Human
9	GSE32113	GSM796038	PAR-CLIP	BC-1	22100165	Human
10	GSE32113	GSM796039	PAR-CLIP	BC-3	22100165	Human
11	GSE32113	GSM796040	PAR-CLIP	BC-3	22100165	Human
12	GSE41437	GSM1020021	PAR-CLIP	EF3D-AGO2	22291592	Human
13	GSE41437	GSM1020022	PAR-CLIP	LCL35	22291592	Human
14	GSE41437	GSM1020023	PAR-CLIP	LCL-BAC	22291592	Human
15	GSE41437	GSM1020024	PAR-CLIP	LCL-BACD1	22291592	Human
16	GSE41437	GSM1020025	PAR-CLIP	LCL-BACD3	22291592	Human
17	GSE42701	GSM1048187	HITS-CLIP	HeLa	23313552	Human
18	GSE42701	GSM1048188	HITS-CLIP	HeLa	23313552	Human
19	GSE43573	GSM1065670	PAR-CLIP	HEK293	23446348	Human
20	GSE43666	GSM1067869	PAR-CLIP	HeLa	23706177	Human
21	GSE43666	GSM1067870	PAR-CLIP	HeLa	23706177	Human
22	GSE44404;GSE44376	GSM1084040	HITS-CLIP	HEK293S	23824327	Human
23	GSE44404;GSE44376	GSM1084041	HITS-CLIP	HEK293S	23824327	Human
24	GSE44404;GSE44376	GSM1084042	HITS-CLIP	HEK293S	23824327	Human
25	GSE44404;GSE44376	GSM1084043	HITS-CLIP	HEK293S	23824327	Human
26	GSE44404;GSE44376	GSM1084044	HITS-CLIP	HEK293S	23824327	Human
27	GSE44404;GSE44376	GSM1084045	HITS-CLIP	HEK293S	23824327	Human
28	GSE44404;GSE44376	GSM1084046	HITS-CLIP	HEK293S	23824327	Human
29	GSE44404;GSE44376	GSM1084047	HITS-CLIP	HEK293S	23824327	Human
30	GSE44404;GSE44376	GSM1084064	HITS-CLIP	HEK293S	23824327	Human
31	GSE44404;GSE44376	GSM1084065	HITS-CLIP	HEK293S	23824327	Human
32	GSE44404;GSE44376	GSM1084066	HITS-CLIP	HEK293S	23824327	Human
33	GSE44404;GSE44376	GSM1084067	HITS-CLIP	HEK293S	23824327	Human
34	GSE44404;GSE44376	GSM1084068	HITS-CLIP	HEK293S	23824327	Human
35	GSE44404;GSE44376	GSM1084069	HITS-CLIP	HEK293S	23824327	Human
36	GSE44404;GSE44376	GSM1084072	HITS-CLIP	HEK293S	23824327	Human
37	GSE44404;GSE44376	GSM1084073	HITS-CLIP	HEK293S	23824327	Human
38	GSE44404;GSE44376	GSM1084074	HITS-CLIP	HEK293S	23824327	Human
39	GSE44404;GSE44376	GSM1084075	HITS-CLIP	HEK293S	23824327	Human
40	GSE44404;GSE44376	GSM1084076	HITS-CLIP	HEK293S	23824327	Human
41	GSE44404;GSE44376	GSM1084077	HITS-CLIP	HEK293S	23824327	Human
42	GSE44404;GSE44376	GSM1084078	HITS-CLIP	HEK293S	23824327	Human
43	GSE44404;GSE44376	GSM1084079	HITS-CLIP	HEK293S	23824327	Human
44	GSE44404;GSE44376	GSM1084080	HITS-CLIP	HEK293S	23824327	Human
45	GSE44404;GSE44376	GSM1084081	HITS-CLIP	HEK293S	23824327	Human
46	GSE44404;GSE44376	GSM1084082	HITS-CLIP	HEK293S	23824327	Human
47	GSE44404;GSE44376	GSM1084083	HITS-CLIP	HEK293S	23824327	Human
48	GSE46611	GSM1133252	PAR-CLIP	LCL-BAC-D2	23708386	Human
49	GSE63797	GSM1557563	HITS-CLIP	HFF	26067606	Human
50	GSE63797	GSM1557564	HITS-CLIP	HFF	26067606	Human
51	GSE63797	GSM1557565	HITS-CLIP	HFF	26067606	Human
52	GSE63797	GSM1557566	HITS-CLIP	HFF	26067606	Human
53	GSE63797	GSM1557567	HITS-CLIP	HFF	26067606	Human
54	GSE63797	GSM1557568	HITS-CLIP	HFF	26067606	Human
55	GSE63797	GSM1557569	HITS-CLIP	HFF	26067606	Human
56	GSE63797	GSM1557570	HITS-CLIP	HFF	26067606	Human
57	GSE63797	GSM1557571	HITS-CLIP	HFF	26067606	Human
58	GSE63797	GSM1557572	HITS-CLIP	HFF	26067606	Human
59	GSE63797	GSM1557573	HITS-CLIP	HFF	26067606	Human
60	GSE63797	GSM1557574	HITS-CLIP	HFF	26067606	Human
61	GSE73059	GSM1881485	HITS-CLIP	Huh-7.5	26602609	Human
62	GSE73059	GSM1881486	HITS-CLIP	Huh-7.5	26602609	Human
63	GSE73059	GSM1881487	HITS-CLIP	Huh-7.5	26602609	Human
64	GSE73059	GSM1881488	HITS-CLIP	Huh-7.5	26602609	Human
65	GSE73059	GSM1881489	HITS-CLIP	Huh-7.5	26602609	Human
66	GSE73059	GSM1881490	HITS-CLIP	Huh-7.5	26602609	Human
67	GSE73059	GSM1881491	HITS-CLIP	Huh-7.5	26602609	Human
68	GSE73059	GSM1881492	HITS-CLIP	Huh-7.5	26602609	Human
69	GSE73059	GSM1881493	HITS-CLIP	Huh-7.5	26602609	Human
70	GSE73059	GSM1881494	HITS-CLIP	Huh-7.5	26602609	Human
71	GSE73059	GSM1881495	HITS-CLIP	Huh-7.5	26602609	Human
72	GSE73059	GSM1881496	HITS-CLIP	Huh-7.5	26602609	Human
73	GSE73059	GSM1881497	HITS-CLIP	Huh-7.5	26602609	Human
74	GSE73059	GSM1881498	HITS-CLIP	Huh-7.5	26602609	Human
75	GSE73059	GSM1881499	HITS-CLIP	Huh-7.5	26602609	Human
76	GSE73059	GSM1881500	HITS-CLIP	Huh-7.5	26602609	Human
77	GSE73059	GSM1881501	HITS-CLIP	Huh-7.5	26602609	Human
78	GSE73059	GSM1881502	HITS-CLIP	Huh-7.5	26602609	Human
79	GSE73059	GSM1881503	HITS-CLIP	Huh-7.5	26602609	Human
