# Supplementary material for: Comprehensive Analysis of Human microRNA–mRNA Interactome
Source: Front Genet. 2019 Oct 8;10:933. doi: 10.3389/fgene.2019.00933 (PMC6792129; doi:10.3389/fgene.2019.00933)
Supplement: Supplementary file 2 [file Table_2.xlsx]

## Sheet: N
Supplementary Table 2. Validation of the criteria for selection of experimentally confirmed microRNA binding regions (Exp-MiBRs) (i) length of subsequence (nt) (ii) every position in all subsequences forming a region is supported by N datasets or chimeras. Exp-MiBR which were utilized for subsequent analysis (N = 46, 8065) are highlighted in green.
Length of subseq	Number of data sets
	1	2	3	4	5	6	7	8	9	10
1	156229	48150	24913	15776	10290	7098	5073	3707	2701	1984
2	156149	47949	24770	15683	10212	7038	5035	3684	2683	1971
3	156022	47837	24696	15646	10183	7018	5012	3665	2675	1961
4	155909	47714	24608	15613	10150	6996	4994	3646	2662	1945
5	155797	47579	24530	15557	10098	6968	4966	3624	2643	1934
6	155691	47449	24440	15490	10050	6929	4934	3606	2623	1925
7	155580	47304	24351	15431	10007	6898	4909	3590	2606	1918
8	155471	47155	24244	15365	9955	6867	4881	3571	2587	1899
9	155352	46984	24142	15310	9895	6826	4852	3555	2568	1881
10	155237	46805	24031	15217	9838	6768	4822	3532	2545	1859
11	155143	46631	23905	15134	9776	6718	4779	3502	2515	1835
12	154789	46357	23743	15013	9691	6656	4734	3464	2490	1806
13	154372	46072	23553	14856	9587	6579	4685	3430	2456	1779
14	153945	45741	23341	14721	9474	6506	4634	3390	2429	1758
15	153477	45389	23115	14557	9351	6423	4575	3342	2396	1732
16	153038	44976	22866	14381	9236	6338	4504	3284	2361	1698
17	152474	44575	22613	14218	9125	6236	4436	3227	2314	1661
18	151866	44122	22290	14038	8990	6123	4369	3165	2257	1623
19	150892	43512	21911	13774	8829	5987	4276	3093	2206	1579
20	149074	42646	21408	13439	8595	5834	4152	2993	2136	1526
21	145751	41187	20561	12863	8185	5559	3964	2837	2029	1452
22	139918	38954	19385	12055	7689	5202	3668	2654	1877	1342
23	127353	34840	17231	10625	6710	4473	3126	2239	1566	1098
24	117629	31290	15417	9440	5969	3953	2796	1979	1386	962
25	108458	27772	13572	8294	5211	3492	2440	1709	1183	814
