# Supplementary material for: Comprehensive Analysis of Human microRNA–mRNA Interactome
Source: Front Genet. 2019 Oct 8;10:933. doi: 10.3389/fgene.2019.00933 (PMC6792129; doi:10.3389/fgene.2019.00933)
Supplement: Supplementary file 3 [file Table_3.xlsx]

## Sheet: Refhg19
Supplementary Table 3. List of all high confidence microRNA binding regions (total – 46,805) along with the characteristics of each of these regions. Sheets 1: hg 19; Sheet 2: hg38
chr	start_Ref_hg19	end_Ref_hg19	length	strand	max_number_uniq_data_sets	max_number_all_data_sets	data_set_list_uniq_only	max_number_cells	list_of_uniq_cells	uniq_miRNA_list	region_type	gene_name
1	2116	2186	71	-	1	3	GSE50452%CLASH	1	HEK293	hsa-miR-183-5p;hsa-let-7a-5p;hsa-miR-148b-3p	intergenic	DDX11L1;NONE
1	5331	5420	90	+	1	2	GSE50452%CLASH	1	HEK293	hsa-let-7e-5p;hsa-miR-18a-3p	intergenic	DDX11L1;NONE
1	564546	564651	106	+	1	8	GSE73059%CLEAR-CLIP	1	Huh7.5	hsa-miR-122-5p;hsa-miR-320a;hsa-miR-196a-5p;hsa-miR-29b-3p;hsa-miR-130a-3p;hsa-miR-93-5p;hsa-miR-185-5p;hsa-miR-454-3p	ncRNA_intronic	RP5-857K21.4
1	564950	565026	77	+	1	3	GSE73059%CLEAR-CLIP	1	Huh7.5	hsa-miR-23a-3p;hsa-miR-122-5p;hsa-miR-21-5p	ncRNA_intronic	RP5-857K21.4
1	565289	565336	48	+	2	2	GSE28865%GSM714645;GSE43666%GSM1067870	2	HEK293;HeLa	NA	ncRNA_intronic	RP5-857K21.4
1	565859	565972	114	+	1	3	GSE73059%CLEAR-CLIP	1	Huh7.5	hsa-miR-16-5p;hsa-miR-17-5p;hsa-miR-1908	ncRNA_intronic	RP5-857K21.4
1	566901	566924	24	+	2	2	GSE43666%GSM1067869;GSE43666%GSM1067870	1	HeLa	NA	ncRNA_intronic	RP5-857K21.4
1	567572	567593	22	+	2	2	GSE63797%GSM1557570;GSE63797%GSM1557574	1	HFF	NA	ncRNA_intronic	RP5-857K21.4
1	567827	567905	79	+	1	2	GSE73059%CLEAR-CLIP	1	Huh7.5	hsa-miR-374a-5p;hsa-miR-374b-5p	ncRNA_intronic	RP5-857K21.4
1	568911	568990	80	+	1	2	GSE73059%CLEAR-CLIP	1	Huh7.5	hsa-miR-196a-5p;hsa-miR-122-5p	ncRNA_intronic	RP5-857K21.4
1	569561	569697	137	+	1	4	GSE73059%CLEAR-CLIP	1	Huh7.5	hsa-miR-92a-3p;hsa-miR-26a-5p;hsa-miR-320a;hsa-miR-140-5p	ncRNA_intronic	RP5-857K21.4
1	569702	569828	127	+	1	2	GSE73059%CLEAR-CLIP	1	Huh7.5	hsa-miR-93-5p;hsa-miR-296-3p	ncRNA_intronic	RP5-857K21.4
1	569898	569988	91	+	2	5	GSE73059%CLEAR-CLIP;GSE63797%GSM1557563	2	Huh7.5;HFF	hsa-miR-15a-5p;NA;hsa-miR-17-5p;hsa-miR-455-5p	ncRNA_intronic	RP5-857K21.4
1	792582	792622	41	+	2	2	GSE28865%GSM714644;GSE28865%GSM714645	1	HEK293	NA	ncRNA_exonic	RP11-206L10.11
1	859393	859414	22	-	2	2	GSE44404%GSM1084040;GSE44404%GSM1084042	1	HEK293	NA	upstream	SAMD11
1	879692	879721	30	+	2	2	GSE28865%GSM714646;GSE28865%GSM714647	1	HEK293	NA	UTR3	NOC2L;SAMD11
1	935072	935127	56	-	1	2	GSE50452%CLASH	1	HEK293	hsa-miR-423-5p	exonic	HES4
1	948894	948931	38	+	3	3	GSE41437%GSM1020022;GSE63797%GSM1557572;GSE63797%GSM1557573	2	LCL35;HFF	NA	UTR5	ISG15
1	1017502	1017537	36	-	3	3	GSE28865%GSM714644;GSE43666%GSM1067870;GSE32113%GSM796038	3	HEK293;HeLa;BC-1	NA	UTR3	C1orf159
1	1102539	1102562	24	+	3	3	GSE28865%GSM714647;GSE28865%GSM714646;GSE43666%GSM1067869	2	HEK293;HeLa	NA	ncRNA_exonic	MIR200B
1	1103295	1103318	24	+	5	5	GSE28865%GSM714646;GSE28865%GSM714647;GSE43666%GSM1067869;GSE21578%GSM545213;GSE43666%GSM1067870	2	HEK293;HeLa	NA	ncRNA_exonic	MIR200A
1	1104434	1104456	23	+	3	3	GSE28865%GSM714644;GSE28865%GSM714647;GSE28865%GSM714646	1	HEK293	NA	ncRNA_exonic	MIR429
1	1152309	1152341	33	-	10	10	GSE28865%GSM714644;GSE28865%GSM714645;GSE32113%GSM796037;GSE32113%GSM796038;GSE32113%GSM796039;GSE32113%GSM796040;GSE43573%GSM1065670;GSE41437%GSM1020024;GSE41437%GSM1020022;GSE41437%GSM1020021	6	HEK293;BC-1;BC-3;LCL;LCL35;EF3D	NA	UTR3	SDF4
1	1169268	1169350	83	+	3	3	GSE73059%CLEAR-CLIP;GSE43573%GSM1065670;GSE28865%GSM714644	2	Huh7.5;HEK293	hsa-miR-26b-5p;NA	UTR3	B3GALT6
1	1203297	1203321	25	-	5	5	GSE32113%GSM796037;GSE32113%GSM796038;GSE41437%GSM1020021;GSE32113%GSM796039;GSE32113%GSM796040	3	BC-1;EF3D;BC-3	NA	exonic	UBE2J2
1	1231437	1231512	76	-	2	2	GSE73059%CLEAR-CLIP;GSE43666%GSM1067870	2	Huh7.5;HeLa	hsa-miR-320a;NA	exonic;intronic;splicing	ACAP3
1	1238700	1238729	30	-	2	2	GSE28865%GSM714646;GSE28865%GSM714644	1	HEK293	NA	intronic	ACAP3
1	1247141	1247241	101	-	2	2	GSE73059%CLEAR-CLIP;GSE50452%CLASH	2	Huh7.5;HEK293	hsa-miR-320a	UTR3;exonic	CPSF3L
1	1253162	1253242	81	+	2	2	GSE28865%GSM714644;GSE73059%CLEAR-CLIP	2	HEK293;Huh7.5	NA;hsa-miR-20a-5p	ncRNA_exonic	RP5-890O3.9
1	1253694	1253725	32	-	3	3	GSE32113%GSM796038;GSE32113%GSM796039;GSE32113%GSM796040	2	BC-1;BC-3	NA	ncRNA_intronic	RP5-890O3.9
1	1254139	1254169	31	-	2	2	GSE28865%GSM714644;GSE43573%GSM1065670	1	HEK293	NA	intronic	CPSF3L
1	1264188	1264233	46	+	4	4	GSE28865%GSM714644;GSE43666%GSM1067870;GSE28865%GSM714646;GSE28865%GSM714647	2	HEK293;HeLa	NA	UTR3	GLTPD1
1	1270674	1270701	28	-	3	3	GSE32113%GSM796038;GSE28865%GSM714644;GSE32113%GSM796037	2	BC-1;HEK293	NA	UTR3	DVL1;TAS1R3
1	1280003	1280024	22	-	2	2	GSE44404%GSM1084040;GSE44404%GSM1084043	1	HEK293	NA	intronic	DVL1
1	1284479	1284500	22	-	2	2	GSE44404%GSM1084041;GSE44404%GSM1084042	1	HEK293	NA	UTR5	DVL1
1	1284689	1284712	24	-	3	3	GSE28865%GSM714644;GSE43666%GSM1067869;GSE43666%GSM1067870	2	HEK293;HeLa	NA	UTR5	DVL1
1	1289357	1289379	23	+	2	4	GSE44404%GSM1084040;GSE44404%GSM1084043	1	HEK293	NA	intronic	MXRA8
1	1309589	1309651	63	-	2	3	GSE50452%CLASH;GSE44404%GSM1084080	1	HEK293	hsa-miR-26a-5p;NA	exonic	AURKAIP1
1	1336082	1336118	37	+	3	3	GSE28865%GSM714644;GSE28865%GSM714645;GSE28865%GSM714646	1	HEK293	NA	UTR3;exonic	RP4-758J18.2
1	1337503	1337549	47	-	5	5	GSE28865%GSM714646;GSE28865%GSM714647;GSE44404%GSM1084047;GSE28865%GSM714644;GSE41437%GSM1020025	2	HEK293;LCL	NA	exonic	MRPL20
1	1342359	1342391	33	-	3	3	GSE28865%GSM714646;GSE28865%GSM714647;GSE28865%GSM714644	1	HEK293	NA	exonic	MRPL20
1	1477053	1477088	36	-	9	9	GSE28865%GSM714647;GSE28865%GSM714646;GSE28865%GSM714645;GSE32113%GSM796037;GSE32113%GSM796038;GSE32113%GSM796039;GSE32113%GSM796040;GSE43573%GSM1065670;GSE28865%GSM714644	3	HEK293;BC-1;BC-3	NA	UTR3	SSU72
1	1477204	1477226	23	-	2	2	GSE28865%GSM714644;GSE41437%GSM1020022	2	HEK293;LCL35	NA	UTR3	SSU72
1	1477233	1477273	41	-	6	6	GSE63797%GSM1557566;GSE28865%GSM714644;GSE28865%GSM714646;GSE41437%GSM1020021;GSE32113%GSM796038;GSE28865%GSM714645	4	HFF;HEK293;EF3D;BC-1	NA	UTR3	SSU72
1	1477317	1477343	27	-	2	2	GSE28865%GSM714644;GSE41437%GSM1020021	2	HEK293;EF3D	NA	UTR3	SSU72
1	1480346	1480365	20	-	2	2	GSE28865%GSM714644;GSE32113%GSM796038	2	HEK293;BC-1	NA	exonic	SSU72
1	1496915	1496992	78	+	1	3	GSE73059%CLEAR-CLIP	1	Huh7.5	hsa-miR-181a-5p;hsa-miR-16-5p;hsa-miR-17-5p	intronic	SSU72
1	1594157	1594188	32	-	2	2	GSE41437%GSM1020022;GSE41437%GSM1020024	2	LCL35;LCL	NA	UTR3	SLC35E2B
1	1660259	1660290	32	-	4	4	GSE32113%GSM796037;GSE32113%GSM796038;GSE32113%GSM796039;GSE32113%GSM796040	2	BC-1;BC-3	NA	ncRNA_intronic	RP1-283E3.4;RP1-283E3.8
1	1692002	1692078	77	-	3	5	GSE73059%CLEAR-CLIP;GSE44404%GSM1084066;GSE44404%GSM1084065	2	Huh7.5;HEK293	hsa-miR-194-5p;hsa-miR-27a-3p;hsa-miR-106b-5p;NA	intronic	NADK
1	1716751	1716856	106	-	8	8	GSE41437%GSM1020023;GSE28865%GSM714645;GSE32113%GSM796037;GSE28865%GSM714644;GSE32113%GSM796038;GSE41437%GSM1020022;GSE43573%GSM1065670;GSE73059%CLEAR-CLIP;GSE41437%GSM1020021	5	LCL;HEK293;BC-1;LCL35;Huh7.5;EF3D	NA;hsa-miR-455-3p	UTR3	GNB1
1	1716938	1716971	34	-	4	4	GSE28865%GSM714644;GSE41437%GSM1020022;GSE41437%GSM1020023;GSE32113%GSM796037	4	HEK293;LCL35;LCL;BC-1	NA	UTR3	GNB1
1	1717334	1717356	23	-	6	6	GSE28865%GSM714645;GSE28865%GSM714644;GSE32113%GSM796037;GSE32113%GSM796038;GSE41437%GSM1020022;GSE43573%GSM1065670	3	HEK293;BC-1;LCL35	NA	UTR3	GNB1
1	1717456	1717514	59	-	2	2	GSE41437%GSM1020022;GSE28865%GSM714644;GSE43573%GSM1065670	2	LCL35;HEK293	NA	UTR3	GNB1
1	1717628	1717657	30	-	3	3	GSE41437%GSM1020023;GSE32113%GSM796039;GSE32113%GSM796040	2	LCL;BC-3	NA	UTR3	GNB1
1	1718254	1718311	58	-	7	7	GSE41437%GSM1020021;GSE28865%GSM714645;GSE32113%GSM796037;GSE28865%GSM714644;GSE32113%GSM796038;GSE43573%GSM1065670;GSE41437%GSM1020024	4	EF3D;HEK293;BC-1;LCL	NA	UTR3	GNB1
1	1718337	1718434	98	-	4	4	GSE28865%GSM714644;GSE41437%GSM1020022;GSE43573%GSM1065670;GSE50452%CLASH;GSE32113%GSM796037;GSE32113%GSM796038	2	HEK293;LCL35;BC-1	NA;hsa-let-7b-5p	UTR3	GNB1
1	1720539	1720621	83	-	5	5	GSE41437%GSM1020021;GSE73059%CLEAR-CLIP;GSE32113%GSM796037;GSE32113%GSM796038;GSE32113%GSM796039;GSE32113%GSM796040	3	EF3D;Huh7.5;BC-1;BC-3	NA;hsa-miR-19b-3p	exonic	GNB1
1	1721911	1721934	24	-	4	4	GSE32113%GSM796038;GSE32113%GSM796037;GSE41437%GSM1020021;GSE41437%GSM1020022	3	BC-1;EF3D;LCL35	NA	exonic	GNB1
1	1734661	1734688	28	-	2	2	GSE32113%GSM796037;GSE32113%GSM796038	1	BC-1	NA	intronic	GNB1
1	1735902	1735925	24	-	2	2	GSE32113%GSM796037;GSE32113%GSM796038	1	BC-1	NA	exonic	GNB1
1	1737962	1737977	16	-	1	2	GSE50452%CLASH	1	HEK293	hsa-miR-106a-5p;hsa-miR-17-5p	exonic	GNB1
1	1747195	1747223	29	-	1	2	GSE50452%CLASH	1	HEK293	hsa-miR-106a-5p;hsa-miR-17-5p	exonic	GNB1
1	2238311	2238337	27	+	2	2	GSE28865%GSM714646;GSE28865%GSM714647	1	HEK293	NA	UTR3	SKI
1	2238466	2238515	50	+	7	7	GSE28865%GSM714644;GSE32113%GSM796039;GSE32113%GSM796040;GSE32113%GSM796037;GSE41437%GSM1020022;GSE43573%GSM1065670;GSE32113%GSM796038;GSE63797%GSM1557567	4	HEK293;BC-3;BC-1;LCL35;HFF	NA	UTR3	SKI
1	2238535	2238614	80	+	3	3	GSE28865%GSM714644;GSE32113%GSM796037;GSE32113%GSM796038;GSE50452%CLASH	2	HEK293;BC-1	NA;hsa-miR-196a-5p	UTR3	SKI
1	2239060	2239256	197	+	4	5	GSE28865%GSM714644;GSE50452%CLASH;GSE28865%GSM714647;GSE41437%GSM1020022;GSE28865%GSM714646;GSE43573%GSM1065670;GSE28865%GSM714645	2	HEK293;LCL35	NA;hsa-miR-92b-3p;hsa-miR-484;hsa-let-7b-5p	UTR3	SKI
1	2239460	2239506	47	+	3	3	GSE28865%GSM714644;GSE28865%GSM714645;GSE43573%GSM1065670	1	HEK293	NA	UTR3	SKI
1	2239541	2239589	49	+	3	3	GSE50452%CLASH;GSE43666%GSM1067870;GSE32113%GSM796037	3	HEK293;HeLa;BC-1	hsa-miR-221-3p;NA	UTR3	SKI
1	2239694	2239750	57	+	2	2	GSE50452%CLASH;GSE43573%GSM1065670	1	HEK293	hsa-miR-92a-3p;NA	UTR3	SKI
1	2239813	2239905	93	+	3	3	GSE28865%GSM714646;GSE73059%CLEAR-CLIP;GSE28865%GSM714644	2	HEK293;Huh7.5	NA;hsa-miR-33a-5p	UTR3	SKI
1	2240742	2240769	28	+	2	2	GSE28865%GSM714644;GSE28865%GSM714645	1	HEK293	NA	UTR3	SKI
1	2240884	2240916	33	+	2	2	GSE28865%GSM714644;GSE43573%GSM1065670	1	HEK293	NA	UTR3	SKI
1	2241366	2241387	22	+	2	2	GSE63797%GSM1557565;GSE63797%GSM1557573	1	HFF	NA	UTR3	SKI
1	2241401	2241432	32	+	2	2	GSE28865%GSM714644;GSE28865%GSM714645	1	HEK293	NA	UTR3	SKI
1	2241471	2241518	48	+	2	2	GSE28865%GSM714647;GSE28865%GSM714644	1	HEK293	NA	UTR3	SKI
1	2298482	2298513	32	-	2	2	GSE41437%GSM1020024;GSE28865%GSM714644	2	LCL;HEK293	NA	intronic	MORN1
1	2301030	2301058	29	-	2	2	GSE28865%GSM714644;GSE43573%GSM1065670	1	HEK293	NA	intronic	MORN1
1	2301219	2301238	20	-	2	2	GSE28865%GSM714644;GSE43573%GSM1065670	1	HEK293	NA	intronic	MORN1
1	2335199	2335226	28	+	2	2	GSE32113%GSM796037;GSE32113%GSM796038	1	BC-1	NA	UTR3	RER1
1	2450584	2450615	32	-	6	6	GSE46611%GSM1133252;GSE41437%GSM1020021;GSE41437%GSM1020022;GSE41437%GSM1020023;GSE41437%GSM1020024;GSE41437%GSM1020025	3	LCL;EF3D;LCL35	NA	exonic	PANK4
1	3166075	3166152	78	+	2	3	GSE73059%CLEAR-CLIP;GSE28865%GSM714644	2	Huh7.5;HEK293	hsa-miR-17-5p;hsa-miR-20a-5p;NA	intronic	PRDM16
1	3351951	3351976	26	+	3	3	GSE43573%GSM1065670;GSE28865%GSM714644;GSE28865%GSM714645	1	HEK293	NA	UTR3	PRDM16
1	3477273	3477294	22	-	3	3	GSE28865%GSM714644;GSE28865%GSM714646;GSE28865%GSM714647	1	HEK293	NA	ncRNA_exonic	MIR551A
1	3545294	3545324	31	+	3	3	GSE28865%GSM714644;GSE32113%GSM796037;GSE32113%GSM796038	2	HEK293;BC-1	NA	UTR3	TPRG1L
1	3545366	3545441	76	+	3	3	GSE73059%CLEAR-CLIP;GSE28865%GSM714646;GSE28865%GSM714647	2	Huh7.5;HEK293	hsa-miR-21-5p;NA	UTR3	TPRG1L
1	3545757	3545794	38	+	5	5	GSE28865%GSM714646;GSE28865%GSM714644;GSE32113%GSM796037;GSE32113%GSM796038;GSE41437%GSM1020022	3	HEK293;BC-1;LCL35	NA	UTR3	TPRG1L
1	3545842	3545872	31	+	4	4	GSE32113%GSM796037;GSE43573%GSM1065670;GSE32113%GSM796038;GSE28865%GSM714644	2	BC-1;HEK293	NA	UTR3	TPRG1L
1	3545878	3545929	52	+	2	2	GSE32113%GSM796038;GSE28865%GSM714644	2	BC-1;HEK293	NA	UTR3	TPRG1L
1	3545945	3546037	93	+	9	9	GSE43666%GSM1067870;GSE28865%GSM714644;GSE73059%CLEAR-CLIP;GSE28865%GSM714645;GSE32113%GSM796037;GSE32113%GSM796038;GSE32113%GSM796039;GSE41437%GSM1020022;GSE43573%GSM1065670;GSE32113%GSM796040	5	HeLa;HEK293;Huh7.5;BC-1;BC-3;LCL35	NA;hsa-miR-93-5p	UTR3	TPRG1L
1	3643688	3643717	30	+	5	5	GSE43573%GSM1065670;GSE32113%GSM796038;GSE32113%GSM796039;GSE32113%GSM796040;GSE32113%GSM796037	3	HEK293;BC-1;BC-3	NA	exonic	TP73
1	3696777	3696855	79	-	3	3	GSE73059%CLEAR-CLIP;GSE28865%GSM714644;GSE32113%GSM796038;GSE28865%GSM714646	3	Huh7.5;HEK293;BC-1	hsa-miR-4286;NA	UTR3;downstream	LRRC47
1	3729605	3729637	33	-	4	4	GSE32113%GSM796039;GSE32113%GSM796040;GSE32113%GSM796037;GSE32113%GSM796038	2	BC-3;BC-1	NA	UTR3	CEP104
1	3753996	3754027	32	-	4	4	GSE32113%GSM796039;GSE32113%GSM796040;GSE32113%GSM796037;GSE32113%GSM796038	2	BC-3;BC-1	NA	exonic	CEP104
1	3773655	3773702	48	-	2	2	GSE50452%CLASH;GSE28865%GSM714646	1	HEK293	hsa-miR-1301-3p;NA	UTR5	CEP104
1	3805734	3805771	38	-	2	2	GSE28865%GSM714644;GSE28865%GSM714646	1	HEK293	NA	UTR3	C1orf174
1	3806503	3806569	67	-	2	2	GSE50452%CLASH;GSE28865%GSM714644	1	HEK293	hsa-miR-598-3p;NA	UTR3;exonic	C1orf174
1	4316795	4316814	20	-	2	2	GSE28865%GSM714644;GSE28865%GSM714645	1	HEK293	NA	intergenic	RP13-614K11.1;RP5-1166F10.1
1	5909700	5909719	20	+	2	2	GSE41437%GSM1020025;GSE43666%GSM1067869	2	LCL;HeLa	NA	intergenic	AL356693.1;MIR4689
1	5922770	5922792	23	-	3	3	GSE28865%GSM714646;GSE28865%GSM714647;GSE43573%GSM1065670	1	HEK293	NA	ncRNA_exonic	MIR4689
1	6245538	6245563	26	-	3	3	GSE28865%GSM714644;GSE41437%GSM1020021;GSE32113%GSM796037	3	HEK293;EF3D;BC-1	NA	UTR3	RPL22
1	6245723	6245794	72	-	4	4	GSE41437%GSM1020021;GSE50452%CLASH;GSE28865%GSM714644;GSE28865%GSM714645;GSE43573%GSM1065670	2	EF3D;HEK293	NA;hsa-miR-92a-3p	UTR3	RPL22
1	6246201	6246305	105	-	3	3	GSE28865%GSM714644;GSE32113%GSM796038;GSE41437%GSM1020021;GSE50452%CLASH	3	HEK293;BC-1;EF3D	NA;hsa-miR-193b-3p	UTR3	RPL22
1	6246351	6246377	27	-	2	2	GSE28865%GSM714644;GSE43573%GSM1065670	1	HEK293	NA	UTR3	RPL22
1	6281254	6281292	39	-	3	3	GSE28865%GSM714644;GSE28865%GSM714645;GSE43573%GSM1065670	1	HEK293	NA	UTR3	ICMT;RNF207
1	6281343	6281373	31	-	2	2	GSE28865%GSM714644;GSE43573%GSM1065670	1	HEK293	NA	UTR3	ICMT;RNF207
1	6281574	6281646	73	-	12	12	GSE28865%GSM714644;GSE28865%GSM714646;GSE28865%GSM714645;GSE32113%GSM796037;GSE32113%GSM796038;GSE32113%GSM796039;GSE32113%GSM796040;GSE43573%GSM1065670;GSE21578%GSM545213;GSE41437%GSM1020022;GSE28865%GSM714647;GSE41437%GSM1020021	5	HEK293;BC-1;BC-3;LCL35;EF3D	NA	UTR3	ICMT
1	6283026	6283048	23	-	2	2	GSE28865%GSM714644;GSE41437%GSM1020022	2	HEK293;LCL35	NA	UTR3	ICMT
1	6283443	6283535	93	-	3	3	GSE73059%CLEAR-CLIP;GSE28865%GSM714646;GSE28865%GSM714644	2	Huh7.5;HEK293	hsa-miR-99b-5p;NA	UTR3	ICMT
1	6283626	6283651	26	-	2	2	GSE28865%GSM714644;GSE28865%GSM714646	1	HEK293	NA	UTR3	ICMT
1	6284054	6284087	34	-	3	3	GSE28865%GSM714644;GSE32113%GSM796037;GSE32113%GSM796038	2	HEK293;BC-1	NA	UTR3	ICMT
1	6284094	6284122	29	-	2	3	GSE28865%GSM714644;GSE42701%GSM1048188	2	HEK293;HeLa	NA	UTR3	ICMT
1	6284196	6284236	41	-	3	3	GSE28865%GSM714645;GSE28865%GSM714644;GSE43573%GSM1065670	1	HEK293	NA	UTR3	ICMT
1	6284514	6284581	68	-	3	3	GSE28865%GSM714644;GSE28865%GSM714645;GSE43573%GSM1065670	1	HEK293	NA	UTR3	ICMT
1	6284608	6284655	48	-	3	3	GSE28865%GSM714644;GSE41437%GSM1020022;GSE41437%GSM1020021	3	HEK293;LCL35;EF3D	NA	UTR3	ICMT
1	6284658	6284713	56	-	6	6	GSE32113%GSM796039;GSE32113%GSM796040;GSE28865%GSM714644;GSE43666%GSM1067870;GSE32113%GSM796038;GSE32113%GSM796037;GSE43573%GSM1065670	4	BC-3;HEK293;HeLa;BC-1	NA	UTR3	ICMT
1	6285003	6285028	26	-	2	2	GSE28865%GSM714644;GSE41437%GSM1020025	2	HEK293;LCL	NA	UTR3	ICMT
1	6285206	6285246	41	-	7	7	GSE28865%GSM714646;GSE28865%GSM714644;GSE28865%GSM714645;GSE32113%GSM796037;GSE32113%GSM796038;GSE41437%GSM1020022;GSE43573%GSM1065670	3	HEK293;BC-1;LCL35	NA	exonic	ICMT
1	6292026	6292050	25	-	2	2	GSE43573%GSM1065670;GSE28865%GSM714644	1	HEK293	NA	exonic	ICMT
1	6293568	6293594	27	-	3	3	GSE28865%GSM714644;GSE28865%GSM714645;GSE43573%GSM1065670	1	HEK293	NA	exonic	ICMT
1	6324467	6324498	32	-	4	4	GSE41437%GSM1020022;GSE41437%GSM1020023;GSE41437%GSM1020024;GSE41437%GSM1020021	3	LCL35;LCL;EF3D	NA	UTR3	ACOT7
1	6520404	6520512	109	+	1	2	GSE73059%CLEAR-CLIP	1	Huh7.5	hsa-miR-17-3p;hsa-miR-15a-5p	UTR3	ESPN
1	6581671	6581729	59	-	3	3	GSE50452%CLASH;GSE28865%GSM714644;GSE28865%GSM714645	1	HEK293	hsa-miR-30a-5p;NA	UTR3	NOL9
1	6582284	6582307	24	-	2	2	GSE28865%GSM714644;GSE41437%GSM1020021	2	HEK293;EF3D	NA	UTR3	NOL9
1	6593352	6593376	25	-	2	2	GSE32113%GSM796039;GSE32113%GSM796040	1	BC-3	NA	exonic	NOL9
1	6610522	6610547	26	-	3	3	GSE32113%GSM796038;GSE41437%GSM1020025;GSE32113%GSM796040	3	BC-1;LCL;BC-3	NA	exonic	NOL9
1	6650986	6651093	108	-	3	3	GSE28865%GSM714644;GSE32113%GSM796040;GSE73059%CLEAR-CLIP	3	HEK293;BC-3;Huh7.5	NA;hsa-miR-194-5p	UTR3	KLHL21
1	6652201	6652229	29	-	8	8	GSE28865%GSM714645;GSE32113%GSM796037;GSE32113%GSM796038;GSE32113%GSM796039;GSE32113%GSM796040;GSE28865%GSM714644;GSE28865%GSM714646;GSE43573%GSM1065670	3	HEK293;BC-1;BC-3	NA	UTR3	KLHL21
1	6652509	6652539	31	-	3	3	GSE28865%GSM714647;GSE28865%GSM714644;GSE28865%GSM714646	1	HEK293	NA	UTR3	KLHL21
1	6653046	6653072	27	-	2	2	GSE28865%GSM714646;GSE28865%GSM714647	1	HEK293	NA	UTR3	KLHL21
1	6653344	6653367	24	-	2	2	GSE28865%GSM714645;GSE28865%GSM714644	1	HEK293	NA	UTR3	KLHL21
1	6655343	6655418	76	-	3	3	GSE73059%CLEAR-CLIP;GSE28865%GSM714644;GSE32113%GSM796038	3	Huh7.5;HEK293;BC-1	hsa-miR-130a-3p;NA	UTR3	KLHL21
1	6676856	6676880	25	+	8	8	GSE28865%GSM714644;GSE28865%GSM714645;GSE32113%GSM796037;GSE32113%GSM796038;GSE32113%GSM796039;GSE41437%GSM1020021;GSE41437%GSM1020024;GSE43573%GSM1065670	5	HEK293;BC-1;BC-3;EF3D;LCL	NA	exonic	PHF13
1	6682321	6682349	29	+	2	2	GSE43573%GSM1065670;GSE28865%GSM714644	1	HEK293	NA	UTR3	PHF13
1	6682388	6682419	32	+	3	3	GSE28865%GSM714644;GSE28865%GSM714646;GSE28865%GSM714647	1	HEK293	NA	UTR3	PHF13
1	6682464	6682486	23	+	2	2	GSE28865%GSM714644;GSE43573%GSM1065670	1	HEK293	NA	UTR3	PHF13
1	6683929	6683959	31	+	2	2	GSE28865%GSM714644;GSE28865%GSM714645	1	HEK293	NA	UTR3	PHF13
1	6686288	6686315	28	+	3	3	GSE43666%GSM1067869;GSE28865%GSM714646;GSE28865%GSM714647	2	HeLa;HEK293	NA	intronic	THAP3
1	6694682	6694752	71	-	2	2	GSE43666%GSM1067870;GSE50452%CLASH	2	HeLa;HEK293	NA;hsa-miR-324-5p	exonic	DNAJC11
1	6700071	6700116	46	-	5	5	GSE28865%GSM714644;GSE32113%GSM796037;GSE50452%CLASH;GSE32113%GSM796038;GSE43573%GSM1065670	2	HEK293;BC-1	NA;hsa-miR-193b-3p	exonic	DNAJC11
1	7181868	7181888	21	-	2	2	GSE43666%GSM1067869;GSE43666%GSM1067870	1	HeLa	NA	intronic	CAMTA1
1	7637134	7637209	76	-	2	2	GSE73059%CLEAR-CLIP;GSE44404%GSM1084082	2	Huh7.5;HEK293	hsa-miR-27a-3p;NA	intronic	CAMTA1
1	7826733	7826787	55	+	2	2	GSE28865%GSM714646;GSE28865%GSM714644;GSE43573%GSM1065670	1	HEK293	NA	UTR3	CAMTA1
1	7826920	7826946	27	+	4	4	GSE41437%GSM1020021;GSE43573%GSM1065670;GSE28865%GSM714644;GSE28865%GSM714645	2	EF3D;HEK293	NA	UTR3	CAMTA1
1	7827057	7827084	28	+	2	2	GSE28865%GSM714644;GSE43573%GSM1065670	1	HEK293	NA	UTR3	CAMTA1
1	7827132	7827167	36	+	4	4	GSE43573%GSM1065670;GSE28865%GSM714644;GSE28865%GSM714645;GSE28865%GSM714646	1	HEK293	NA	UTR3	CAMTA1
1	7827210	7827234	25	+	2	2	GSE43573%GSM1065670;GSE28865%GSM714644	1	HEK293	NA	UTR3	CAMTA1
1	7827326	7827394	69	+	4	4	GSE43573%GSM1065670;GSE41437%GSM1020021;GSE28865%GSM714644;GSE28865%GSM714645	2	HEK293;EF3D	NA	UTR3	CAMTA1
1	7828660	7828693	34	+	2	2	GSE43573%GSM1065670;GSE28865%GSM714644	1	HEK293	NA	UTR3	CAMTA1
1	7828846	7828870	25	+	2	2	GSE43573%GSM1065670;GSE28865%GSM714644	1	HEK293	NA	UTR3	CAMTA1
1	7834466	7834502	37	+	2	2	GSE32113%GSM796038;GSE32113%GSM796037	1	BC-1	NA	intronic	VAMP3
1	7839769	7839813	45	+	6	6	GSE28865%GSM714644;GSE32113%GSM796037;GSE32113%GSM796038;GSE43573%GSM1065670;GSE41437%GSM1020024;GSE41437%GSM1020022	4	HEK293;BC-1;LCL;LCL35	NA	UTR3	VAMP3
1	7839853	7839910	58	+	6	6	GSE28865%GSM714644;GSE41437%GSM1020024;GSE43573%GSM1065670;GSE32113%GSM796037;GSE32113%GSM796038;GSE28865%GSM714646;GSE28865%GSM714647	3	HEK293;LCL;BC-1	NA	UTR3	VAMP3
1	7839985	7840047	63	+	7	7	GSE41437%GSM1020021;GSE32113%GSM796040;GSE41437%GSM1020022;GSE28865%GSM714644;GSE32113%GSM796037;GSE32113%GSM796038;GSE41437%GSM1020023;GSE41437%GSM1020025;GSE41437%GSM1020024	5	EF3D;BC-3;LCL35;HEK293;BC-1;LCL	NA	UTR3	VAMP3
1	7840074	7840142	69	+	5	5	GSE41437%GSM1020021;GSE32113%GSM796037;GSE28865%GSM714644;GSE28865%GSM714645;GSE41437%GSM1020025;GSE32113%GSM796038	3	EF3D;BC-1;HEK293;LCL	NA	UTR3	VAMP3
1	7840144	7840165	22	+	2	2	GSE41437%GSM1020021;GSE41437%GSM1020022	2	EF3D;LCL35	NA	UTR3	VAMP3
1	7840179	7840207	29	+	4	4	GSE63797%GSM1557566;GSE63797%GSM1557574;GSE28865%GSM714644;GSE41437%GSM1020024	3	HFF;HEK293;LCL	NA	UTR3	VAMP3
1	7841397	7841480	84	+	12	13	GSE73059%CLEAR-CLIP;GSE43666%GSM1067870;GSE28865%GSM714646;GSE28865%GSM714644;GSE28865%GSM714647;GSE28865%GSM714645;GSE32113%GSM796037;GSE32113%GSM796038;GSE41437%GSM1020021;GSE41437%GSM1020022;GSE41437%GSM1020025;GSE43573%GSM1065670	7	Huh7.5;HeLa;HEK293;BC-1;EF3D;LCL35;LCL	hsa-miR-20a-5p;NA;hsa-miR-17-5p	UTR3	VAMP3
1	7903005	7903027	23	+	2	2	GSE28865%GSM714644;GSE41437%GSM1020025	2	HEK293;LCL	NA	UTR3	PER3
1	8022827	8022865	39	+	7	7	GSE32113%GSM796037;GSE32113%GSM796040;GSE41437%GSM1020024;GSE28865%GSM714644;GSE32113%GSM796039;GSE32113%GSM796038;GSE43666%GSM1067870	5	BC-1;BC-3;LCL;HEK293;HeLa	NA	UTR5;exonic	PARK7
1	8025412	8025459	48	+	2	3	GSE43573%GSM1065670;GSE50452%CLASH	1	HEK293	NA;hsa-miR-222-3p	exonic	PARK7
1	8037756	8037780	25	+	2	2	GSE32113%GSM796037;GSE32113%GSM796038	1	BC-1	NA	exonic	PARK7
1	8045006	8045055	50	+	1	2	GSE50452%CLASH	1	HEK293	hsa-miR-92b-3p	exonic	PARK7
1	8071832	8071910	79	-	2	3	GSE73059%CLEAR-CLIP;GSE28865%GSM714644	2	Huh7.5;HEK293	hsa-miR-19b-3p;NA;hsa-miR-130a-3p	UTR3	ERRFI1
1	8072975	8073054	80	-	3	3	GSE28865%GSM714644;GSE28865%GSM714645;GSE73059%CLEAR-CLIP	2	HEK293;Huh7.5	NA;hsa-miR-483-3p	UTR3	ERRFI1
1	8073400	8073492	93	-	2	3	GSE73059%CLEAR-CLIP;GSE28865%GSM714644	2	Huh7.5;HEK293	hsa-miR-17-5p;hsa-miR-196a-5p;NA	exonic	ERRFI1
1	8169286	8169308	23	-	2	2	GSE28865%GSM714646;GSE28865%GSM714647	1	HEK293	NA	ncRNA_intronic	RP11-431K24.1
1	8412463	8412491	29	-	2	2	GSE41437%GSM1020021;GSE43573%GSM1065670	2	EF3D;HEK293	NA	UTR3	RERE
1	8412606	8412631	26	-	5	5	GSE32113%GSM796037;GSE41437%GSM1020022;GSE41437%GSM1020024;GSE28865%GSM714644;GSE32113%GSM796038	4	BC-1;LCL35;LCL;HEK293	NA	UTR3	RERE
1	8412815	8412843	29	-	3	3	GSE32113%GSM796040;GSE32113%GSM796038;GSE32113%GSM796039	2	BC-3;BC-1	NA	UTR3	RERE
1	8413351	8413412	62	-	2	2	GSE41437%GSM1020022;GSE41437%GSM1020021	2	LCL35;EF3D	NA	UTR3	RERE
1	8414249	8414281	33	-	2	2	GSE28865%GSM714646;GSE28865%GSM714644	1	HEK293	NA	UTR3	RERE
1	8482792	8482867	76	-	1	2	GSE50452%CLASH	1	HEK293	hsa-miR-301a-3p;hsa-miR-92b-3p	exonic	RERE
1	8777413	8777449	37	-	4	4	GSE41437%GSM1020025;GSE41437%GSM1020023;GSE32113%GSM796040;GSE41437%GSM1020022	3	LCL;BC-3;LCL35	NA	intronic	RERE
1	8921164	8921237	74	-	2	2	GSE28865%GSM714644;GSE50452%CLASH	1	HEK293	NA;hsa-miR-744-5p	UTR3	ENO1
1	8922928	8923004	77	-	3	4	GSE73059%CLEAR-CLIP;GSE43666%GSM1067870;GSE50452%CLASH	3	Huh7.5;HeLa;HEK293	hsa-miR-29a-3p;NA;hsa-miR-18a-3p;hsa-miR-484	exonic;intronic;splicing	ENO1
1	8923294	8923402	109	-	5	6	GSE50452%CLASH;GSE28865%GSM714646;GSE41437%GSM1020022;GSE28865%GSM714644;GSE41437%GSM1020021	3	HEK293;LCL35;EF3D	hsa-miR-484;hsa-miR-18a-3p;NA;hsa-miR-3177-3p;hsa-miR-378a-3p	exonic	ENO1
1	8923404	8923427	24	-	2	2	GSE28865%GSM714646;GSE28865%GSM714647	1	HEK293	NA	intronic;splicing	ENO1
1	8923915	8923996	82	-	2	3	GSE73059%CLEAR-CLIP;GSE50452%CLASH	2	Huh7.5;HEK293	hsa-miR-27a-3p;hsa-miR-3177-3p;hsa-miR-378a-3p	exonic;intronic;splicing	ENO1
1	8924031	8924124	94	-	3	4	GSE50452%CLASH;GSE41437%GSM1020023;GSE28865%GSM714646	2	HEK293;LCL	hsa-miR-1260b;NA;hsa-miR-204-5p	exonic	ENO1
1	8926472	8926550	79	-	5	5	GSE73059%CLEAR-CLIP;GSE32113%GSM796037;GSE41437%GSM1020021;GSE73059%GSM1881487;GSE41437%GSM1020025	4	Huh7.5;BC-1;EF3D;LCL	hsa-miR-16-5p;NA	exonic	ENO1
1	8927311	8927334	24	-	2	2	GSE43666%GSM1067869;GSE43666%GSM1067870	1	HeLa	NA	intronic;splicing	ENO1
1	8930531	8930569	39	-	3	3	GSE50452%CLASH;GSE41437%GSM1020022;GSE41437%GSM1020021	3	HEK293;LCL35;EF3D	hsa-miR-125a-5p;NA;hsa-miR-615-3p	exonic	ENO1
1	8930617	8930641	25	-	2	2	GSE28865%GSM714645;GSE28865%GSM714644	1	HEK293	NA	intronic	ENO1
1	8931950	8932006	57	-	2	2	GSE50452%CLASH;GSE43573%GSM1065670	1	HEK293	hsa-miR-125a-5p;hsa-miR-615-3p;NA	exonic	ENO1
1	8934889	8934976	88	-	1	2	GSE50452%CLASH	1	HEK293	hsa-miR-615-3p;hsa-miR-222-3p	UTR5;exonic	ENO1
1	8938623	8938717	95	-	2	4	GSE73059%CLEAR-CLIP;GSE50452%CLASH;GSE28865%GSM714646;GSE41437%GSM1020021	2	Huh7.5;HEK293;EF3D	hsa-miR-130a-3p;hsa-miR-19a-3p;hsa-miR-615-3p;hsa-miR-222-3p;NA	UTR5;intronic;splicing	ENO1
1	9160659	9160681	23	-	4	4	GSE21578%GSM545213;GSE28865%GSM714644;GSE41437%GSM1020021;GSE43573%GSM1065670	2	HEK293;EF3D	NA	UTR3	GPR157
1	9164102	9164141	40	-	2	2	GSE28865%GSM714644;GSE28865%GSM714646	1	HEK293	NA	UTR3	GPR157
1	9164254	9164329	76	-	2	2	GSE73059%CLEAR-CLIP;GSE43666%GSM1067870	2	Huh7.5;HeLa	hsa-miR-30a-5p;NA	UTR3	GPR157
1	9164595	9164618	24	-	2	2	GSE28865%GSM714644;GSE41437%GSM1020021	2	HEK293;EF3D	NA	exonic	GPR157
1	9211744	9211817	74	+	18	18	GSE43573%GSM1065670;GSE28865%GSM714644;GSE28865%GSM714646;GSE28865%GSM714645;GSE32113%GSM796037;GSE32113%GSM796038;GSE28865%GSM714647;GSE41437%GSM1020023;GSE41437%GSM1020021;GSE41437%GSM1020022;GSE43666%GSM1067869;GSE32113%GSM796039;GSE41437%GSM1020025;GSE43666%GSM1067870;GSE21578%GSM545213;GSE41437%GSM1020024;GSE32113%GSM796040;GSE46611%GSM1133252	7	HEK293;BC-1;LCL;EF3D;LCL35;HeLa;BC-3	NA	ncRNA_exonic	MIR34A
1	9327707	9327782	76	+	2	2	GSE73059%CLEAR-CLIP;GSE41437%GSM1020021	2	Huh7.5;EF3D	hsa-miR-17-3p;NA	UTR3	H6PD
1	9327880	9327915	36	+	2	2	GSE41437%GSM1020021;GSE43666%GSM1067870	2	EF3D;HeLa	NA	UTR3	H6PD
1	9429044	9429075	32	+	2	2	GSE32113%GSM796039;GSE32113%GSM796040	1	BC-3	NA	UTR3	SPSB1
1	9642440	9642551	112	+	1	2	GSE73059%CLEAR-CLIP	1	Huh7.5	hsa-miR-320a;hsa-miR-34a-5p	exonic	SLC25A33
1	9642776	9642818	43	+	2	2	GSE28865%GSM714646;GSE28865%GSM714647;GSE41437%GSM1020021	2	HEK293;EF3D	NA	UTR3	SLC25A33
1	9642844	9642870	27	+	2	2	GSE43573%GSM1065670;GSE28865%GSM714644	1	HEK293	NA	UTR3	SLC25A33
1	9673538	9673569	32	+	2	2	GSE43573%GSM1065670;GSE28865%GSM714644	1	HEK293	NA	UTR3	TMEM201
1	9751532	9751560	29	+	3	3	GSE41437%GSM1020023;GSE41437%GSM1020021;GSE41437%GSM1020024	2	LCL;EF3D	NA	UTR5	PIK3CD
1	9787216	9787266	51	+	3	3	GSE41437%GSM1020023;GSE41437%GSM1020025;GSE63797%GSM1557565;GSE41437%GSM1020022	2	LCL;HFF;LCL35	NA	UTR3	PIK3CD
1	9789361	9789389	29	-	2	2	GSE43666%GSM1067870;GSE28865%GSM714644	2	HeLa;HEK293	NA	UTR3	CLSTN1
1	9790004	9790027	24	-	2	2	GSE32113%GSM796039;GSE32113%GSM796040	1	BC-3	NA	UTR3	CLSTN1
1	9803942	9803989	48	-	1	2	GSE50452%CLASH	1	HEK293	hsa-miR-30a-3p;hsa-miR-30e-3p	exonic	CLSTN1
1	9987015	9987048	34	-	2	2	GSE28865%GSM714645;GSE32113%GSM796037	2	HEK293;BC-1	NA	intronic	LZIC
1	9989308	9989397	90	-	13	13	GSE28865%GSM714644;GSE28865%GSM714645;GSE32113%GSM796037;GSE32113%GSM796038;GSE43573%GSM1065670;GSE32113%GSM796039;GSE32113%GSM796040;GSE28865%GSM714646;GSE41437%GSM1020021;GSE41437%GSM1020022;GSE41437%GSM1020023;GSE41437%GSM1020024;GSE41437%GSM1020025	6	HEK293;BC-1;BC-3;EF3D;LCL35;LCL	NA	UTR3	LZIC
1	9989832	9989864	33	-	5	5	GSE32113%GSM796038;GSE32113%GSM796040;GSE32113%GSM796037;GSE32113%GSM796039;GSE41437%GSM1020022	3	BC-1;BC-3;LCL35	NA	UTR3	LZIC
1	9990075	9990099	25	-	4	4	GSE28865%GSM714644;GSE43573%GSM1065670;GSE32113%GSM796037;GSE32113%GSM796038	2	HEK293;BC-1	NA	UTR3	LZIC
1	9990161	9990188	28	-	2	2	GSE28865%GSM714644;GSE43573%GSM1065670	1	HEK293	NA	UTR3	LZIC
1	10002703	10002748	46	-	4	4	GSE28865%GSM714647;GSE44404%GSM1084045;GSE28865%GSM714644;GSE28865%GSM714646	1	HEK293	NA	UTR5;exonic;splicing	LZIC
1	10027447	10027472	26	+	3	3	GSE28865%GSM714646;GSE28865%GSM714647;GSE43666%GSM1067870	2	HEK293;HeLa	NA	ncRNA_exonic	MIR5697
1	10027487	10027509	23	+	2	2	GSE28865%GSM714646;GSE28865%GSM714647	1	HEK293	NA	ncRNA_exonic	MIR5697
1	10240393	10240422	30	+	4	4	GSE28865%GSM714646;GSE28865%GSM714647;GSE41437%GSM1020023;GSE28865%GSM714644	2	HEK293;LCL	NA	UTR3	UBE4B
1	10327443	10327518	76	+	3	3	GSE73059%CLEAR-CLIP;GSE50452%CLASH;GSE43666%GSM1067870	3	Huh7.5;HEK293;HeLa	hsa-miR-27a-3p;hsa-miR-27b-3p;NA	exonic	KIF1B
1	10440229	10440264	36	+	2	2	GSE28865%GSM714644;GSE32113%GSM796037	2	HEK293;BC-1	NA	UTR3	KIF1B
1	10440805	10440851	47	+	5	5	GSE28865%GSM714647;GSE41437%GSM1020021;GSE32113%GSM796037;GSE32113%GSM796038;GSE28865%GSM714644;GSE28865%GSM714645	3	HEK293;EF3D;BC-1	NA	UTR3	KIF1B
1	10477433	10477532	100	+	2	2	GSE50452%CLASH;GSE73059%CLEAR-CLIP;GSE28865%GSM714644	2	HEK293;Huh7.5	hsa-miR-339-5p;hsa-miR-320a;NA	exonic	PGD
1	10478931	10478982	52	+	2	2	GSE50452%CLASH;GSE43573%GSM1065670	1	HEK293	hsa-let-7e-5p;NA	exonic	PGD
1	10479792	10479863	72	+	3	3	GSE50452%CLASH;GSE43666%GSM1067870;GSE28865%GSM714646;GSE41437%GSM1020023	2	HEK293;HeLa;LCL	hsa-miR-15b-5p;NA	UTR3;exonic	PGD
1	10480515	10480542	28	+	6	6	GSE32113%GSM796040;GSE43573%GSM1065670;GSE28865%GSM714644;GSE28865%GSM714645;GSE32113%GSM796037;GSE32113%GSM796038	3	BC-3;HEK293;BC-1	NA	downstream	PGD
1	10502662	10502766	105	+	1	2	GSE73059%CLEAR-CLIP	1	Huh7.5	hsa-miR-122-5p;hsa-miR-574-3p	UTR3	APITD1
1	10516822	10516853	32	-	3	3	GSE32113%GSM796039;GSE32113%GSM796040;GSE32113%GSM796037	2	BC-3;BC-1	NA	UTR3	DFFA
1	10518339	10518386	48	-	6	6	GSE41437%GSM1020022;GSE41437%GSM1020021;GSE41437%GSM1020024;GSE41437%GSM1020025;GSE32113%GSM796038;GSE32113%GSM796037	4	LCL35;EF3D;LCL;BC-1	NA	UTR3	DFFA
1	10518469	10518494	26	-	2	2	GSE32113%GSM796037;GSE32113%GSM796038	1	BC-1	NA	UTR3	DFFA
1	10521447	10521495	49	-	7	7	GSE28865%GSM714644;GSE28865%GSM714645;GSE32113%GSM796037;GSE32113%GSM796038;GSE41437%GSM1020025;GSE43573%GSM1065670;GSE28865%GSM714646	3	HEK293;BC-1;LCL	NA	UTR3	DFFA
1	10522928	10522966	39	-	7	7	GSE28865%GSM714644;GSE41437%GSM1020023;GSE32113%GSM796039;GSE32113%GSM796040;GSE41437%GSM1020021;GSE41437%GSM1020022;GSE46611%GSM1133252	5	HEK293;LCL;BC-3;EF3D;LCL35	NA	UTR3	DFFA
1	10697102	10697133	32	-	4	4	GSE28865%GSM714644;GSE28865%GSM714645;GSE41437%GSM1020022;GSE43573%GSM1065670	2	HEK293;LCL35	NA	UTR3	CASZ1
1	10697986	10698011	26	-	3	3	GSE28865%GSM714644;GSE41437%GSM1020022;GSE41437%GSM1020021	3	HEK293;LCL35;EF3D	NA	UTR3	CASZ1
1	10699551	10699575	25	-	2	2	GSE41437%GSM1020021;GSE28865%GSM714644	2	EF3D;HEK293	NA	exonic	CASZ1
1	11080638	11080664	27	+	2	2	GSE32113%GSM796037;GSE41437%GSM1020021	2	BC-1;EF3D	NA	exonic;intronic;splicing	TARDBP
1	11081987	11082028	42	+	4	4	GSE28865%GSM714646;GSE32113%GSM796037;GSE32113%GSM796038;GSE28865%GSM714644	2	HEK293;BC-1	NA	intronic	TARDBP
1	11082575	11082604	30	+	2	2	GSE41437%GSM1020021;GSE28865%GSM714644	2	EF3D;HEK293	NA	exonic	TARDBP
1	11083009	11083100	92	+	6	6	GSE73059%CLEAR-CLIP;GSE41437%GSM1020023;GSE41437%GSM1020022;GSE32113%GSM796037;GSE32113%GSM796038;GSE32113%GSM796039	5	Huh7.5;LCL;LCL35;BC-1;BC-3	hsa-miR-23a-3p;NA	UTR3	TARDBP
1	11083183	11083217	35	+	5	5	GSE32113%GSM796040;GSE32113%GSM796039;GSE28865%GSM714644;GSE32113%GSM796038;GSE32113%GSM796037	3	BC-3;HEK293;BC-1	NA	UTR3	TARDBP
1	11083393	11083425	33	+	6	6	GSE32113%GSM796040;GSE32113%GSM796037;GSE32113%GSM796038;GSE32113%GSM796039;GSE28865%GSM714644;GSE41437%GSM1020022	4	BC-3;BC-1;HEK293;LCL35	NA	UTR3	TARDBP
1	11084776	11084851	76	+	2	2	GSE73059%CLEAR-CLIP;GSE28865%GSM714644	2	Huh7.5;HEK293	hsa-miR-181a-5p;NA	UTR3	TARDBP
1	11085128	11085183	56	+	3	3	GSE41437%GSM1020021;GSE28865%GSM714646;GSE43573%GSM1065670;GSE28865%GSM714644	2	EF3D;HEK293	NA	UTR3;intronic;splicing	TARDBP
1	11114646	11114809	164	-	7	8	GSE50452%CLASH;GSE43666%GSM1067869;GSE28865%GSM714645;GSE28865%GSM714644;GSE28865%GSM714646;GSE43666%GSM1067870;GSE28865%GSM714647;GSE63797%GSM1557571;GSE41437%GSM1020021;GSE32113%GSM796039;GSE41437%GSM1020024;GSE73059%CLEAR-CLIP	4	HEK293;HeLa;HFF;EF3D;BC-3;LCL;Huh7.5	hsa-miR-320a;hsa-miR-423-5p;NA;hsa-miR-103a-3p	UTR3	SRM
1	11126685	11126716	32	-	2	2	GSE32113%GSM796037;GSE32113%GSM796038	1	BC-1	NA	UTR3	EXOSC10
1	11141222	11141243	22	-	2	2	GSE32113%GSM796037;GSE32113%GSM796038	1	BC-1	NA	exonic	EXOSC10
1	11148167	11148250	84	-	3	3	GSE73059%CLEAR-CLIP;GSE32113%GSM796037;GSE41437%GSM1020023	3	Huh7.5;BC-1;LCL	hsa-miR-17-5p;NA	exonic;intronic;splicing	EXOSC10
1	11166611	11166634	24	-	2	2	GSE28865%GSM714644;GSE43573%GSM1065670	1	HEK293	NA	UTR3	MTOR
1	11259295	11259370	76	-	2	2	GSE73059%CLEAR-CLIP;GSE50452%CLASH	2	Huh7.5;HEK293	hsa-miR-26a-5p;hsa-miR-744-5p	exonic;intronic;splicing	MTOR
1	11334053	11334085	33	+	2	2	GSE28865%GSM714646;GSE28865%GSM714644	1	HEK293	NA	exonic	UBIAD1
1	11345936	11345963	28	+	2	2	GSE28865%GSM714644;GSE32113%GSM796037	2	HEK293;BC-1	NA	exonic	UBIAD1
1	11346780	11346806	27	+	2	2	GSE28865%GSM714644;GSE41437%GSM1020021	2	HEK293;EF3D	NA	UTR3	UBIAD1
1	11347316	11347343	28	+	4	4	GSE28865%GSM714646;GSE28865%GSM714647;GSE28865%GSM714644;GSE43666%GSM1067870	2	HEK293;HeLa	NA	UTR3	UBIAD1
1	11728837	11728868	32	+	3	3	GSE41437%GSM1020025;GSE41437%GSM1020022;GSE41437%GSM1020024	2	LCL;LCL35	NA	exonic	FBXO6
1	11846103	11846136	34	-	5	5	GSE32113%GSM796038;GSE43573%GSM1065670;GSE28865%GSM714644;GSE32113%GSM796037;GSE28865%GSM714646	2	BC-1;HEK293	NA	UTR3	MTHFR
1	11846979	11847010	32	-	4	4	GSE32113%GSM796040;GSE32113%GSM796039;GSE32113%GSM796037;GSE32113%GSM796038	2	BC-3;BC-1	NA	UTR3	MTHFR
1	11850663	11850694	32	-	3	3	GSE41437%GSM1020024;GSE28865%GSM714644;GSE28865%GSM714645	2	LCL;HEK293	NA	UTR3	MTHFR
1	11900926	11900957	32	+	2	2	GSE41437%GSM1020022;GSE41437%GSM1020021	2	LCL35;EF3D	NA	UTR3	CLCN6
1	11968262	11968283	22	+	12	12	GSE28865%GSM714642;GSE44404%GSM1084064;GSE63797%GSM1557563;GSE63797%GSM1557566;GSE63797%GSM1557567;GSE63797%GSM1557568;GSE63797%GSM1557569;GSE63797%GSM1557570;GSE63797%GSM1557571;GSE63797%GSM1557572;GSE63797%GSM1557574;GSE73059%GSM1881485	3	HEK293;HFF;Huh7.5	NA	ncRNA_exonic	RNU5E-1
1	11968286	11968327	42	+	5	5	GSE28865%GSM714646;GSE43666%GSM1067869;GSE28865%GSM714644;GSE28865%GSM714642;GSE28865%GSM714643	2	HEK293;HeLa	NA	ncRNA_exonic	RNU5E-1
1	11969863	11969927	65	-	2	2	GSE28865%GSM714646;GSE28865%GSM714644;GSE63797%GSM1557572	2	HEK293;HFF	NA	downstream;ncRNA_exonic	RNU5E-4P
1	11983118	11983164	47	-	2	2	GSE50452%CLASH;GSE41437%GSM1020021	2	HEK293;EF3D	hsa-miR-16-5p;NA	exonic	KIAA2013
1	12035183	12035240	58	+	1	2	GSE50452%CLASH	1	HEK293	hsa-miR-484;hsa-miR-149-5p	UTR3	PLOD1
1	12049300	12049327	28	+	5	5	GSE43666%GSM1067870;GSE28865%GSM714645;GSE43573%GSM1065670;GSE28865%GSM714644;GSE28865%GSM714647	2	HeLa;HEK293	NA	exonic	MFN2
1	12059099	12059152	54	+	1	2	GSE50452%CLASH	1	HEK293	hsa-miR-34a-5p	exonic	MFN2
1	12061458	12061468	11	+	1	2	GSE50452%CLASH	1	HEK293	hsa-miR-34a-5p	exonic	MFN2
1	12065827	12065902	76	+	3	3	GSE73059%CLEAR-CLIP;GSE41437%GSM1020024;GSE43666%GSM1067870	3	Huh7.5;LCL;HeLa	hsa-miR-27a-3p;NA	exonic	MFN2
1	12072695	12072733	39	+	2	2	GSE28865%GSM714644;GSE43573%GSM1065670	1	HEK293	NA	UTR3	MFN2
1	12073394	12073419	26	+	4	4	GSE28865%GSM714644;GSE28865%GSM714647;GSE32113%GSM796037;GSE32113%GSM796040	3	HEK293;BC-1;BC-3	NA	UTR3	MFN2
1	12204174	12204205	32	+	6	6	GSE41437%GSM1020021;GSE41437%GSM1020025;GSE41437%GSM1020022;GSE41437%GSM1020023;GSE32113%GSM796039;GSE32113%GSM796040	4	EF3D;LCL;LCL35;BC-3	NA	UTR3	TNFRSF8
1	12313836	12313860	25	+	2	2	GSE28865%GSM714646;GSE28865%GSM714647	1	HEK293	NA	exonic	VPS13D
1	12364716	12364758	43	+	1	3	GSE50452%CLASH	1	HEK293	hsa-miR-342-5p;hsa-miR-10a-3p;hsa-let-7e-5p	exonic	VPS13D
1	12429717	12429756	40	+	5	5	GSE32113%GSM796039;GSE41437%GSM1020024;GSE28865%GSM714644;GSE32113%GSM796038;GSE43573%GSM1065670	4	BC-3;LCL;HEK293;BC-1	NA	exonic	VPS13D
1	12569482	12569503	22	+	2	2	GSE41437%GSM1020022;GSE28865%GSM714644	2	LCL35;HEK293	NA	UTR3	VPS13D
1	12571932	12571989	58	+	3	3	GSE28865%GSM714644;GSE28865%GSM714645;GSE41437%GSM1020024	2	HEK293;LCL	NA	UTR3	VPS13D
1	12628331	12628425	95	-	3	3	GSE73059%CLEAR-CLIP;GSE43666%GSM1067870;GSE28865%GSM714644	3	Huh7.5;HeLa;HEK293	hsa-miR-93-5p;NA	UTR3;exonic	DHRS3
1	12907291	12907370	80	-	1	2	GSE73059%CLEAR-CLIP	1	Huh7.5	hsa-miR-484;hsa-miR-4279	exonic	HNRNPCL1
1	13877269	13877345	77	+	1	2	GSE73059%CLEAR-CLIP	1	Huh7.5	hsa-miR-196a-5p;hsa-miR-182-5p	intergenic	PDPN;RP4-597A16.2
1	14105950	14105980	31	+	2	2	GSE28865%GSM714644;GSE32113%GSM796038	2	HEK293;BC-1	NA	exonic	PRDM2
1	14106005	14106036	32	+	7	7	GSE43573%GSM1065670;GSE41437%GSM1020023;GSE32113%GSM796037;GSE32113%GSM796039;GSE32113%GSM796038;GSE32113%GSM796040;GSE41437%GSM1020025	4	HEK293;LCL;BC-1;BC-3	NA	exonic	PRDM2
1	14107732	14107769	38	+	9	9	GSE32113%GSM796037;GSE32113%GSM796038;GSE32113%GSM796039;GSE32113%GSM796040;GSE41437%GSM1020025;GSE46611%GSM1133252;GSE41437%GSM1020023;GSE41437%GSM1020022;GSE41437%GSM1020021	5	BC-1;BC-3;LCL;LCL35;EF3D	NA	exonic	PRDM2
1	14108153	14108202	50	+	5	5	GSE41437%GSM1020023;GSE41437%GSM1020021;GSE32113%GSM796040;GSE32113%GSM796037;GSE32113%GSM796039;GSE41437%GSM1020022	4	LCL;EF3D;BC-3;BC-1;LCL35	NA	exonic	PRDM2
1	14108235	14108272	38	+	11	11	GSE41437%GSM1020021;GSE28865%GSM714644;GSE32113%GSM796037;GSE32113%GSM796038;GSE32113%GSM796039;GSE41437%GSM1020022;GSE41437%GSM1020023;GSE41437%GSM1020024;GSE41437%GSM1020025;GSE46611%GSM1133252;GSE32113%GSM796040	6	EF3D;HEK293;BC-1;BC-3;LCL35;LCL	NA	exonic	PRDM2
1	14108643	14108668	26	+	2	2	GSE41437%GSM1020021;GSE41437%GSM1020025	2	EF3D;LCL	NA	exonic	PRDM2
1	14113072	14113095	24	+	6	6	GSE32113%GSM796037;GSE32113%GSM796039;GSE32113%GSM796040;GSE41437%GSM1020021;GSE41437%GSM1020022;GSE41437%GSM1020025	5	BC-1;BC-3;EF3D;LCL35;LCL	NA	UTR3	PRDM2
1	14113428	14113455	28	+	2	2	GSE41437%GSM1020024;GSE41437%GSM1020025	1	LCL	NA	UTR3	PRDM2
1	14113657	14113738	82	+	3	3	GSE41437%GSM1020025;GSE43573%GSM1065670;GSE28865%GSM714645;GSE28865%GSM714644;GSE28865%GSM714646	2	LCL;HEK293	NA	UTR3	PRDM2
1	14113842	14113873	32	+	6	6	GSE41437%GSM1020021;GSE32113%GSM796037;GSE41437%GSM1020022;GSE43573%GSM1065670;GSE28865%GSM714644;GSE32113%GSM796038	4	EF3D;BC-1;LCL35;HEK293	NA	UTR3	PRDM2
1	14113962	14113998	37	+	2	2	GSE41437%GSM1020025;GSE28865%GSM714644	2	LCL;HEK293	NA	UTR3	PRDM2
1	14114036	14114096	61	+	7	7	GSE41437%GSM1020025;GSE28865%GSM714644;GSE41437%GSM1020021;GSE41437%GSM1020022;GSE41437%GSM1020023;GSE32113%GSM796037;GSE32113%GSM796038;GSE41437%GSM1020024	5	LCL;HEK293;EF3D;LCL35;BC-1	NA	UTR3	PRDM2
1	14114190	14114220	31	+	4	4	GSE28865%GSM714644;GSE32113%GSM796038;GSE63797%GSM1557572;GSE41437%GSM1020021	4	HEK293;BC-1;HFF;EF3D	NA	UTR3	PRDM2
1	14114489	14114520	32	+	2	2	GSE41437%GSM1020024;GSE28865%GSM714644	2	LCL;HEK293	NA	UTR3	PRDM2
1	15072688	15072708	21	-	4	4	GSE32113%GSM796037;GSE32113%GSM796038;GSE32113%GSM796039;GSE32113%GSM796040	2	BC-1;BC-3	NA	intronic	KAZN
1	15393080	15393106	27	+	4	4	GSE41437%GSM1020025;GSE43573%GSM1065670;GSE28865%GSM714644;GSE28865%GSM714645	2	LCL;HEK293	NA	UTR3	KAZN
1	15480552	15480574	23	+	2	2	GSE43666%GSM1067869;GSE43666%GSM1067870	1	HeLa	NA	intronic	TMEM51
1	15755317	15755351	35	+	2	2	GSE41437%GSM1020021;GSE28865%GSM714644	2	EF3D;HEK293	NA	UTR3	EFHD2
1	15755904	15755945	42	+	2	2	GSE28865%GSM714644;GSE43666%GSM1067870	2	HEK293;HeLa	NA	UTR3	EFHD2
1	15756409	15756429	21	+	4	4	GSE32113%GSM796037;GSE32113%GSM796038;GSE32113%GSM796039;GSE32113%GSM796040	2	BC-1;BC-3	NA	UTR3	EFHD2
1	15816290	15816319	30	-	2	2	GSE28865%GSM714644;GSE32113%GSM796039	2	HEK293;BC-3	NA	intronic	CELA2B
1	15818782	15818824	43	-	2	2	GSE41437%GSM1020024;GSE41437%GSM1020021	2	LCL;EF3D	NA	UTR3	CASP9
1	15863158	15863183	26	+	3	3	GSE41437%GSM1020022;GSE28865%GSM714644;GSE32113%GSM796037	3	LCL35;HEK293;BC-1	NA	exonic	DNAJC16
1	15863203	15863257	55	+	2	2	GSE43666%GSM1067870;GSE50452%CLASH	2	HeLa;HEK293	NA;hsa-let-7c-5p	exonic	DNAJC16
1	15895165	15895196	32	+	3	3	GSE28865%GSM714644;GSE32113%GSM796040;GSE32113%GSM796039	2	HEK293;BC-3	NA	UTR3	DNAJC16
1	15896451	15896478	28	+	2	2	GSE41437%GSM1020021;GSE41437%GSM1020022	2	EF3D;LCL35	NA	UTR3	DNAJC16
1	15898074	15898099	26	+	2	2	GSE41437%GSM1020021;GSE28865%GSM714644	2	EF3D;HEK293	NA	UTR3	DNAJC16
1	15944152	15944178	27	+	2	2	GSE28865%GSM714644;GSE41437%GSM1020025	2	HEK293;LCL	NA	UTR5;exonic	DDI2
1	15986910	15986993	84	+	2	2	GSE32113%GSM796038;GSE32113%GSM796037;GSE50452%CLASH	1	BC-1;HEK293	NA;hsa-miR-484	exonic	RSC1A1
1	15987795	15987820	26	+	2	2	GSE32113%GSM796037;GSE32113%GSM796038	1	BC-1	NA	exonic	RSC1A1
1	15988023	15988051	29	+	4	4	GSE32113%GSM796037;GSE32113%GSM796038;GSE32113%GSM796040;GSE32113%GSM796039	2	BC-1;BC-3	NA	exonic	RSC1A1
1	15988240	15988264	25	+	2	2	GSE32113%GSM796037;GSE32113%GSM796038	1	BC-1	NA	UTR3	DDI2
1	15988285	15988316	32	+	4	4	GSE32113%GSM796037;GSE32113%GSM796038;GSE32113%GSM796039;GSE32113%GSM796040	2	BC-1;BC-3	NA	UTR3	DDI2
1	15989505	15989533	29	+	6	6	GSE28865%GSM714647;GSE28865%GSM714646;GSE28865%GSM714644;GSE43573%GSM1065670;GSE41437%GSM1020022;GSE32113%GSM796037	3	HEK293;LCL35;BC-1	NA	UTR3	DDI2
1	15990145	15990262	118	+	9	9	GSE41437%GSM1020025;GSE41437%GSM1020022;GSE43573%GSM1065670;GSE32113%GSM796037;GSE41437%GSM1020021;GSE28865%GSM714644;GSE28865%GSM714645;GSE32113%GSM796038;GSE73059%CLEAR-CLIP	6	LCL;LCL35;HEK293;BC-1;EF3D;Huh7.5	NA;hsa-miR-29b-3p	UTR3	DDI2
1	15990407	15990432	26	+	3	3	GSE43573%GSM1065670;GSE28865%GSM714644;GSE32113%GSM796037	2	HEK293;BC-1	NA	UTR3	DDI2
1	15990499	15990574	76	+	2	2	GSE73059%CLEAR-CLIP;GSE28865%GSM714644	2	Huh7.5;HEK293	hsa-miR-182-5p;NA	UTR3	DDI2
1	15990612	15990643	32	+	4	4	GSE41437%GSM1020021;GSE41437%GSM1020022;GSE41437%GSM1020023;GSE41437%GSM1020025	3	EF3D;LCL35;LCL	NA	UTR3	DDI2
1	15994804	15994880	77	+	1	2	GSE73059%CLEAR-CLIP	1	Huh7.5	hsa-miR-30c-5p;hsa-miR-92a-3p	UTR3	DDI2
1	15995017	15995040	24	+	2	2	GSE28865%GSM714644;GSE32113%GSM796038	2	HEK293;BC-1	NA	UTR3	DDI2
1	16045030	16045077	48	+	1	3	GSE50452%CLASH	1	HEK293	hsa-miR-455-3p;hsa-miR-744-5p	exonic;intronic;splicing	PLEKHM2
1	16055199	16055222	24	+	2	2	GSE32113%GSM796037;GSE32113%GSM796038	1	BC-1	NA	exonic	PLEKHM2
1	16200048	16200079	32	+	9	9	GSE32113%GSM796040;GSE41437%GSM1020023;GSE41437%GSM1020024;GSE41437%GSM1020025;GSE41437%GSM1020022;GSE32113%GSM796037;GSE32113%GSM796038;GSE32113%GSM796039;GSE28865%GSM714645	5	BC-3;LCL;LCL35;BC-1;HEK293	NA	UTR5	SPEN
1	16200100	16200162	63	+	3	3	GSE28865%GSM714644;GSE32113%GSM796039;GSE32113%GSM796040	2	HEK293;BC-3	NA	UTR5	SPEN
1	16200619	16200648	30	+	3	3	GSE43573%GSM1065670;GSE28865%GSM714644;GSE28865%GSM714645	1	HEK293	NA	exonic	SPEN
1	16202820	16202845	26	+	3	3	GSE43573%GSM1065670;GSE28865%GSM714644;GSE28865%GSM714645	1	HEK293	NA	exonic	SPEN
1	16204629	16204660	32	+	2	2	GSE43573%GSM1065670;GSE28865%GSM714644	1	HEK293	NA	intronic	SPEN
1	16205140	16205168	29	+	2	2	GSE28865%GSM714644;GSE43666%GSM1067870	2	HEK293;HeLa	NA	intronic	SPEN
1	16235954	16235976	23	+	2	2	GSE41437%GSM1020021;GSE32113%GSM796040	2	EF3D;BC-3	NA	exonic	SPEN
1	16261767	16261795	29	+	2	2	GSE28865%GSM714646;GSE28865%GSM714644	1	HEK293	NA	exonic	SPEN
1	16265790	16265838	49	+	2	2	GSE28865%GSM714644;GSE50452%CLASH	1	HEK293	NA;hsa-miR-16-5p	exonic;splicing	SPEN
1	16266089	16266185	97	+	7	7	GSE28865%GSM714646;GSE28865%GSM714644;GSE73059%CLEAR-CLIP;GSE32113%GSM796038;GSE28865%GSM714645;GSE41437%GSM1020022;GSE50452%CLASH	4	HEK293;Huh7.5;BC-1;LCL35	NA;hsa-miR-30c-5p;hsa-miR-186-5p	UTR3	SPEN
1	16266469	16266524	56	+	2	2	GSE21578%GSM545213;GSE28865%GSM714644;GSE28865%GSM714646	1	HEK293	NA	UTR3	SPEN
1	16266546	16266590	45	+	2	2	GSE28865%GSM714644;GSE28865%GSM714646	1	HEK293	NA	UTR3	SPEN
1	16266625	16266679	55	+	7	7	GSE41437%GSM1020021;GSE28865%GSM714644;GSE43573%GSM1065670;GSE28865%GSM714645;GSE41437%GSM1020022;GSE32113%GSM796039;GSE32113%GSM796040;GSE32113%GSM796037	4	EF3D;HEK293;LCL35;BC-3;BC-1	NA	UTR3	SPEN
1	16266681	16266712	32	+	2	2	GSE41437%GSM1020021;GSE28865%GSM714644	2	EF3D;HEK293	NA	UTR3	SPEN
1	16266814	16266870	57	+	5	5	GSE28865%GSM714644;GSE41437%GSM1020021;GSE41437%GSM1020024;GSE41437%GSM1020025;GSE32113%GSM796040;GSE32113%GSM796039	4	HEK293;EF3D;LCL;BC-3	NA	UTR3	SPEN
1	16266914	16266950	37	+	2	2	GSE28865%GSM714644;GSE43573%GSM1065670	1	HEK293	NA	UTR3	SPEN
1	16268351	16268375	25	-	2	2	GSE28865%GSM714644;GSE43573%GSM1065670	1	HEK293	NA	UTR3;downstream	ZBTB17
1	16451166	16451226	61	-	1	2	GSE50452%CLASH	1	HEK293	hsa-miR-940	UTR3	EPHA2
1	16578181	16578214	34	-	2	2	GSE41437%GSM1020021;GSE32113%GSM796040	2	EF3D;BC-3	NA	exonic	FBXO42
1	16583100	16583131	32	-	2	2	GSE32113%GSM796037;GSE32113%GSM796038	1	BC-1	NA	exonic;splicing	FBXO42
1	16719731	16719806	76	+	2	2	GSE73059%CLEAR-CLIP;GSE43573%GSM1065670	2	Huh7.5;HEK293	hsa-miR-130a-3p;NA	exonic	SZRD1
1	16721667	16721772	106	+	3	3	GSE73059%CLEAR-CLIP;GSE28865%GSM714644;GSE28865%GSM714646;GSE28865%GSM714647	2	Huh7.5;HEK293	hsa-miR-181a-5p;NA	UTR3;exonic	SZRD1
1	16722078	16722119	42	+	2	2	GSE41437%GSM1020021;GSE28865%GSM714644	2	EF3D;HEK293	NA	UTR3	SZRD1
1	16722240	16722274	35	+	2	2	GSE41437%GSM1020021;GSE28865%GSM714644	2	EF3D;HEK293	NA	UTR3	SZRD1
1	16722410	16722473	64	+	3	3	GSE50452%CLASH;GSE41437%GSM1020021;GSE41437%GSM1020022	3	HEK293;EF3D;LCL35	hsa-let-7b-5p;NA	UTR3	SZRD1
1	16722787	16722821	35	+	6	6	GSE28865%GSM714644;GSE28865%GSM714645;GSE32113%GSM796037;GSE32113%GSM796038;GSE32113%GSM796039;GSE41437%GSM1020022	4	HEK293;BC-1;BC-3;LCL35	NA	UTR3	SZRD1
1	16723295	16723361	67	+	3	3	GSE50452%CLASH;GSE28865%GSM714646;GSE28865%GSM714644	1	HEK293	hsa-miR-328-3p;NA	UTR3	SZRD1
1	16723436	16723475	40	+	6	6	GSE28865%GSM714644;GSE43573%GSM1065670;GSE32113%GSM796037;GSE32113%GSM796039;GSE32113%GSM796040;GSE32113%GSM796038	3	HEK293;BC-1;BC-3	NA	UTR3	SZRD1
1	16786084	16786115	32	+	2	2	GSE28865%GSM714644;GSE41437%GSM1020022	2	HEK293;LCL35	NA	UTR3	NECAP2
1	16786312	16786347	36	+	4	4	GSE28865%GSM714644;GSE32113%GSM796037;GSE32113%GSM796038;GSE32113%GSM796039	3	HEK293;BC-1;BC-3	NA	UTR3	NECAP2
1	16786439	16786467	29	+	2	2	GSE43573%GSM1065670;GSE28865%GSM714644	1	HEK293	NA	UTR3	NECAP2
1	16787800	16787826	27	+	5	5	GSE41437%GSM1020022;GSE32113%GSM796037;GSE41437%GSM1020023;GSE41437%GSM1020024;GSE41437%GSM1020025	3	LCL35;BC-1;LCL	NA	ncRNA_exonic	RP4-798A10.2
1	16847084	16847137	54	-	13	13	GSE28865%GSM714643;GSE44404%GSM1084040;GSE44404%GSM1084041;GSE44404%GSM1084042;GSE44404%GSM1084043;GSE44404%GSM1084044;GSE44404%GSM1084045;GSE44404%GSM1084046;GSE44404%GSM1084047;GSE44404%GSM1084068;GSE44404%GSM1084073;GSE44404%GSM1084077;GSE28865%GSM714646	1	HEK293	NA	upstream	RP4-798A10.4
1	16872420	16872459	40	-	2	2	GSE28865%GSM714646;GSE28865%GSM714643	1	HEK293	NA	intergenic	AL355149.1;AL355149.2
1	16889127	16889148	22	-	2	2	GSE63797%GSM1557572;GSE63797%GSM1557573	1	HFF	NA	UTR3	NBPF1
1	16918763	16918802	40	-	2	2	GSE28865%GSM714644;GSE28865%GSM714646	1	HEK293	NA	UTR5	NBPF1
1	16939199	16939218	20	-	6	6	GSE32113%GSM796039;GSE41437%GSM1020021;GSE41437%GSM1020022;GSE41437%GSM1020023;GSE41437%GSM1020025;GSE43573%GSM1065670	5	BC-3;EF3D;LCL35;LCL;HEK293	NA	intronic	NBPF1
1	16944941	16944963	23	-	3	3	GSE32113%GSM796037;GSE28865%GSM714644;GSE32113%GSM796039	3	BC-1;HEK293;BC-3	NA	ncRNA_exonic	CROCCP2
1	16945316	16945342	27	-	2	2	GSE28865%GSM714644;GSE43573%GSM1065670	1	HEK293	NA	ncRNA_exonic	CROCCP2
1	17004759	17004842	84	-	3	3	GSE28865%GSM714643;GSE73059%CLEAR-CLIP;GSE28865%GSM714646;GSE28865%GSM714647	2	HEK293;Huh7.5	NA;hsa-miR-196a-5p	intergenic	AL021920.1;AL137798.1
1	17053771	17053798	28	+	2	2	GSE28865%GSM714646;GSE28865%GSM714647	1	HEK293	NA	intergenic	AL021920.2;ESPNP
1	17053824	17053882	59	+	4	5	GSE28865%GSM714642;GSE28865%GSM714643;GSE28865%GSM714646;GSE28865%GSM714644;GSE28865%GSM714647	1	HEK293	NA	intergenic	AL021920.2;ESPNP
1	17188460	17188510	51	+	3	3	GSE28865%GSM714643;GSE28865%GSM714646;GSE43666%GSM1067870;GSE43666%GSM1067869	2	HEK293;HeLa	NA	intergenic	RP11-108M9.2;U1
1	17199123	17199144	22	+	10	10	GSE44404%GSM1084040;GSE44404%GSM1084082;GSE63797%GSM1557563;GSE63797%GSM1557565;GSE63797%GSM1557566;GSE63797%GSM1557567;GSE63797%GSM1557568;GSE63797%GSM1557570;GSE63797%GSM1557572;GSE63797%GSM1557574	2	HEK293;HFF	NA	ncRNA_exonic	U1
1	17216211	17216240	30	+	8	8	GSE28865%GSM714646;GSE28865%GSM714643;GSE44404%GSM1084042;GSE63797%GSM1557565;GSE63797%GSM1557570;GSE63797%GSM1557572;GSE63797%GSM1557573;GSE63797%GSM1557574	2	HEK293;HFF	NA	upstream	RP11-108M9.4
1	17223308	17223331	24	+	2	2	GSE43666%GSM1067869;GSE43666%GSM1067870	1	HeLa	NA	downstream	RNU1-2
1	17349078	17349161	84	-	6	6	GSE73059%CLEAR-CLIP;GSE50452%CLASH;GSE28865%GSM714644;GSE32113%GSM796038;GSE32113%GSM796037;GSE32113%GSM796039;GSE32113%GSM796040	4	Huh7.5;HEK293;BC-1;BC-3	hsa-miR-122-5p;hsa-miR-125b-5p;NA	exonic;intronic;splicing	SDHB
1	17354312	17354352	41	-	6	6	GSE32113%GSM796037;GSE32113%GSM796039;GSE32113%GSM796040;GSE28865%GSM714644;GSE32113%GSM796038;GSE41437%GSM1020021	4	BC-1;BC-3;HEK293;EF3D	NA	exonic	SDHB
1	17355202	17355230	29	-	3	3	GSE28865%GSM714646;GSE28865%GSM714647;GSE41437%GSM1020021	2	HEK293;EF3D	NA	exonic	SDHB
1	17734064	17734170	107	-	2	2	GSE50452%CLASH;GSE73059%CLEAR-CLIP	2	HEK293;Huh7.5	hsa-miR-182-5p;hsa-miR-16-5p	UTR3	RCC2
1	17734842	17734913	72	-	3	3	GSE50452%CLASH;GSE28865%GSM714646;GSE28865%GSM714644	1	HEK293	hsa-miR-192-5p;NA	UTR3	RCC2
1	17735316	17735459	144	-	9	9	GSE28865%GSM714644;GSE73059%CLEAR-CLIP;GSE43666%GSM1067870;GSE63797%GSM1557563;GSE63797%GSM1557566;GSE63797%GSM1557568;GSE63797%GSM1557569;GSE63797%GSM1557571;GSE63797%GSM1557573;GSE28865%GSM714646;GSE41437%GSM1020024;GSE41437%GSM1020021	3	HEK293;Huh7.5;HeLa;HFF;LCL;EF3D	NA;hsa-miR-23a-3p	UTR3	RCC2
1	17937150	17937172	23	+	3	3	GSE28865%GSM714646;GSE43666%GSM1067869;GSE43666%GSM1067870	2	HEK293;HeLa	NA	intronic	ARHGEF10L
1	18024315	18024363	49	+	1	2	GSE50452%CLASH	1	HEK293	hsa-miR-324-5p	UTR3	ARHGEF10L
1	18153123	18153166	44	+	1	4	GSE50452%CLASH	1	HEK293	hsa-miR-186-5p;hsa-miR-26a-5p;hsa-miR-148b-5p	UTR3	ACTL8
1	18849608	18849629	22	+	8	8	GSE32113%GSM796037;GSE32113%GSM796039;GSE32113%GSM796040;GSE41437%GSM1020025;GSE28865%GSM714645;GSE32113%GSM796038;GSE41437%GSM1020022;GSE43573%GSM1065670	5	BC-1;BC-3;LCL;HEK293;LCL35	NA	intergenic	KLHDC7A;PAX7
1	19232261	19232287	27	-	2	2	GSE21578%GSM545213;GSE28865%GSM714644	1	HEK293	NA	UTR3	IFFO2
1	19232994	19233069	76	-	5	5	GSE73059%CLEAR-CLIP;GSE41437%GSM1020024;GSE28865%GSM714644;GSE28865%GSM714645;GSE41437%GSM1020021	4	Huh7.5;LCL;HEK293;EF3D	hsa-miR-191-5p;NA	UTR3	IFFO2
1	19234800	19234831	32	-	2	2	GSE41437%GSM1020025;GSE41437%GSM1020021	2	LCL;EF3D	NA	UTR3	IFFO2
1	19395151	19395174	24	-	4	4	GSE28865%GSM714644;GSE28865%GSM714646;GSE43666%GSM1067869;GSE28865%GSM714647	2	HEK293;HeLa	NA	intergenic	IFFO2;RP5-1126H10.2
1	19401178	19401269	92	-	4	4	GSE50452%CLASH;GSE73059%CLEAR-CLIP;GSE28865%GSM714644;GSE28865%GSM714645;GSE41437%GSM1020021	3	HEK293;Huh7.5;EF3D	hsa-miR-877-5p;hsa-miR-296-3p;hsa-miR-423-5p;NA	ncRNA_exonic	RP5-1126H10.2
1	19411007	19411032	26	-	2	2	GSE28865%GSM714644;GSE41437%GSM1020021	2	HEK293;EF3D	NA	exonic	UBR4
1	19454790	19454811	22	-	3	3	GSE28865%GSM714644;GSE32113%GSM796037;GSE32113%GSM796038	2	HEK293;BC-1	NA	exonic	UBR4
1	19473306	19473381	76	-	2	2	GSE73059%CLEAR-CLIP;GSE32113%GSM796037	2	Huh7.5;BC-1	hsa-miR-320a;NA	exonic;intronic;splicing	UBR4
1	19478857	19478871	15	-	2	2	GSE32113%GSM796038;GSE41437%GSM1020023	2	BC-1;LCL	NA	exonic	UBR4
1	19482784	19482807	24	-	2	2	GSE28865%GSM714644;GSE43573%GSM1065670	1	HEK293	NA	exonic	UBR4
1	19488318	19488394	77	-	10	11	GSE73059%CLEAR-CLIP;GSE43666%GSM1067870;GSE32113%GSM796037;GSE32113%GSM796038;GSE28865%GSM714644;GSE41437%GSM1020021;GSE41437%GSM1020025;GSE43573%GSM1065670;GSE41437%GSM1020022;GSE28865%GSM714646	7	Huh7.5;HeLa;BC-1;HEK293;EF3D;LCL;LCL35	hsa-miR-25-3p;hsa-miR-17-5p;NA	exonic;intronic;splicing	UBR4
1	19528223	19528272	50	-	6	6	GSE32113%GSM796037;GSE32113%GSM796038;GSE28865%GSM714644;GSE41437%GSM1020023;GSE41437%GSM1020021;GSE43573%GSM1065670	4	BC-1;HEK293;LCL;EF3D	NA	exonic	UBR4
1	19543684	19543721	38	-	2	2	GSE41437%GSM1020023;GSE41437%GSM1020022	2	LCL;LCL35	NA	ncRNA_intronic	RP1-43E13.2
1	19587246	19587271	26	+	2	2	GSE28865%GSM714644;GSE28865%GSM714645	1	HEK293	NA	downstream	MRTO4
1	19590379	19590415	37	+	2	2	GSE28865%GSM714644;GSE43573%GSM1065670	1	HEK293	NA	intergenic	AKR7L;MRTO4
1	19590459	19590490	32	+	3	3	GSE43573%GSM1065670;GSE28865%GSM714644;GSE28865%GSM714645	1	HEK293	NA	intergenic	AKR7L;MRTO4
1	19665367	19665416	50	-	3	3	GSE28865%GSM714646;GSE32113%GSM796037;GSE28865%GSM714644;GSE32113%GSM796038	2	HEK293;BC-1	NA	UTR3	CAPZB
1	19665868	19665920	53	-	6	6	GSE50452%CLASH;GSE32113%GSM796039;GSE32113%GSM796040;GSE32113%GSM796038;GSE28865%GSM714644;GSE41437%GSM1020021	4	HEK293;BC-3;BC-1;EF3D	hsa-miR-3934-5p;NA	UTR3	CAPZB
1	19683188	19683231	44	-	2	2	GSE50452%CLASH;GSE41437%GSM1020021	2	HEK293;EF3D	hsa-miR-324-3p;NA	exonic	CAPZB
1	19705039	19705070	32	-	2	2	GSE41437%GSM1020024;GSE41437%GSM1020021	2	LCL;EF3D	NA	exonic	CAPZB
1	19712002	19712041	40	-	4	4	GSE43666%GSM1067870;GSE32113%GSM796037;GSE32113%GSM796038;GSE41437%GSM1020024	3	HeLa;BC-1;LCL	NA	exonic	CAPZB
1	19948606	19948642	37	+	4	4	GSE41437%GSM1020021;GSE41437%GSM1020022;GSE32113%GSM796037;GSE32113%GSM796038	3	EF3D;LCL35;BC-1	NA	exonic;splicing	MINOS1;MINOS1-NBL1
1	19984673	19984704	32	+	2	2	GSE41437%GSM1020024;GSE28865%GSM714644	2	LCL;HEK293	NA	UTR3	NBL1
1	20237135	20237175	41	+	2	2	GSE28865%GSM714644;GSE43666%GSM1067869	2	HEK293;HeLa	NA	UTR3	OTUD3
1	20237200	20237277	78	+	2	2	GSE43666%GSM1067870;GSE73059%CLEAR-CLIP	2	HeLa;Huh7.5	NA;hsa-miR-23a-3p	UTR3	OTUD3
1	20237336	20237450	115	+	4	4	GSE73059%CLEAR-CLIP;GSE28865%GSM714646;GSE28865%GSM714647;GSE28865%GSM714644	2	Huh7.5;HEK293	hsa-miR-30a-5p;hsa-miR-125a-5p;NA	UTR3	OTUD3
1	20237678	20237700	23	+	2	2	GSE28865%GSM714644;GSE41437%GSM1020022	2	HEK293;LCL35	NA	UTR3	OTUD3
1	20238737	20238785	49	+	3	3	GSE28865%GSM714646;GSE28865%GSM714644;GSE43666%GSM1067870	2	HEK293;HeLa	NA	UTR3	OTUD3
1	20239058	20239088	31	+	3	3	GSE43573%GSM1065670;GSE28865%GSM714644;GSE28865%GSM714645	1	HEK293	NA	UTR3	OTUD3
1	20239255	20239304	50	+	3	3	GSE28865%GSM714644;GSE28865%GSM714645;GSE28865%GSM714646	1	HEK293	NA	UTR3	OTUD3
1	20239336	20239390	55	+	2	2	GSE41437%GSM1020021;GSE28865%GSM714646	2	EF3D;HEK293	NA	UTR3	OTUD3
1	20808894	20808969	76	-	2	2	GSE73059%CLEAR-CLIP;GSE28865%GSM714646	2	Huh7.5;HEK293	hsa-miR-18a-5p;NA	UTR3	CAMK2N1
1	20826163	20826186	24	-	2	2	GSE28865%GSM714644;GSE43573%GSM1065670	1	HEK293	NA	UTR3	MUL1
1	20826856	20826892	37	-	3	3	GSE41437%GSM1020021;GSE28865%GSM714644;GSE41437%GSM1020022	3	EF3D;HEK293;LCL35	NA	UTR3	MUL1
1	20931501	20931528	28	+	2	2	GSE43666%GSM1067870;GSE28865%GSM714644	2	HeLa;HEK293	NA	exonic	CDA
1	20978714	20978778	65	-	4	4	GSE50452%CLASH;GSE28865%GSM714646;GSE28865%GSM714647;GSE28865%GSM714644	1	HEK293	hsa-let-7i-5p;NA	UTR3	DDOST
1	21069473	21069504	32	-	2	2	GSE41437%GSM1020024;GSE28865%GSM714644	2	LCL;HEK293	NA	UTR3;ncRNA_exonic	HP1BP3;RP5-930J4.4
1	21070665	21070696	32	-	2	2	GSE41437%GSM1020021;GSE41437%GSM1020024	2	EF3D;LCL	NA	UTR3	HP1BP3
1	21070951	21070983	33	-	3	3	GSE28865%GSM714644;GSE32113%GSM796038;GSE32113%GSM796037	2	HEK293;BC-1	NA	UTR3	HP1BP3
1	21071032	21071091	60	-	8	8	GSE41437%GSM1020022;GSE28865%GSM714644;GSE32113%GSM796037;GSE32113%GSM796038;GSE28865%GSM714645;GSE41437%GSM1020023;GSE41437%GSM1020024;GSE43573%GSM1065670	4	LCL35;HEK293;BC-1;LCL	NA	UTR3	HP1BP3
1	21097427	21097477	51	-	2	2	GSE50452%CLASH;GSE43573%GSM1065670	1	HEK293	hsa-miR-29b-3p;NA	exonic	HP1BP3
1	21102028	21102066	39	-	5	5	GSE28865%GSM714644;GSE41437%GSM1020022;GSE43573%GSM1065670;GSE41437%GSM1020023;GSE41437%GSM1020024	3	HEK293;LCL35;LCL	NA	intronic	HP1BP3
1	21133503	21133534	32	-	2	2	GSE32113%GSM796039;GSE32113%GSM796040	1	BC-3	NA	UTR3	EIF4G3
1	21133561	21133636	76	-	3	3	GSE41437%GSM1020022;GSE73059%CLEAR-CLIP;GSE32113%GSM796038	3	LCL35;Huh7.5;BC-1	NA;hsa-miR-21-5p	UTR3	EIF4G3
1	21137220	21137295	76	-	11	11	GSE73059%CLEAR-CLIP;GSE28865%GSM714646;GSE32113%GSM796038;GSE32113%GSM796039;GSE32113%GSM796040;GSE41437%GSM1020021;GSE41437%GSM1020022;GSE32113%GSM796037;GSE41437%GSM1020024;GSE41437%GSM1020025;GSE28865%GSM714647	7	Huh7.5;HEK293;BC-1;BC-3;EF3D;LCL35;LCL	hsa-miR-20a-5p;NA	exonic;intronic;splicing	EIF4G3
1	21151592	21151614	23	-	2	2	GSE28865%GSM714644;GSE32113%GSM796039	2	HEK293;BC-3	NA	exonic;splicing	EIF4G3
1	21231433	21231455	23	-	2	2	GSE28865%GSM714644;GSE43573%GSM1065670	1	HEK293	NA	exonic	EIF4G3
1	21246865	21246942	78	-	2	3	GSE73059%CLEAR-CLIP;GSE43573%GSM1065670	2	Huh7.5;HEK293	hsa-miR-320a;hsa-miR-320d;NA	intronic	EIF4G3
1	21281680	21281708	29	-	2	2	GSE28865%GSM714644;GSE43573%GSM1065670	1	HEK293	NA	intronic	EIF4G3
1	21306702	21306725	24	-	2	2	GSE28865%GSM714644;GSE43573%GSM1065670	1	HEK293	NA	intronic	EIF4G3
1	21314832	21314856	25	-	2	2	GSE28865%GSM714647;GSE28865%GSM714646	1	HEK293	NA	ncRNA_exonic	MIR1256
1	21329206	21329282	77	-	2	2	GSE50452%CLASH;GSE73059%CLEAR-CLIP	2	HEK293;Huh7.5	hsa-miR-221-3p;hsa-miR-99b-5p	UTR5;exonic	EIF4G3
1	21425651	21425678	28	-	2	2	GSE28865%GSM714645;GSE28865%GSM714644	1	HEK293	NA	intronic	EIF4G3
1	21502216	21502253	38	-	5	5	GSE28865%GSM714645;GSE28865%GSM714644;GSE43573%GSM1065670;GSE28865%GSM714646;GSE28865%GSM714647	1	HEK293	NA	intronic	EIF4G3
1	21548270	21548335	66	-	1	2	GSE50452%CLASH	1	HEK293	hsa-miR-484	exonic	ECE1
1	21676031	21676054	24	+	2	2	GSE28865%GSM714646;GSE28865%GSM714647	1	HEK293	NA	intergenic	ECE1;RP11-293F5.1
1	21781270	21781304	35	+	2	2	GSE43573%GSM1065670;GSE28865%GSM714644	1	HEK293	NA	intronic	NBPF3
1	21783231	21783262	32	+	4	4	GSE41437%GSM1020021;GSE41437%GSM1020024;GSE41437%GSM1020023;GSE41437%GSM1020025	2	EF3D;LCL	NA	intronic	NBPF3
1	22005679	22005754	76	-	2	2	GSE73059%CLEAR-CLIP;GSE28865%GSM714644	2	Huh7.5;HEK293	hsa-miR-454-3p;NA	UTR3	USP48
1	22148741	22148768	28	-	2	2	GSE32113%GSM796038;GSE32113%GSM796037	1	BC-1	NA	UTR3	HSPG2;LDLRAD2
1	22416529	22416555	27	+	2	2	GSE41437%GSM1020021;GSE28865%GSM714644	2	EF3D;HEK293	NA	UTR3	CDC42
1	22417976	22418076	101	+	2	2	GSE73059%CLEAR-CLIP;GSE50452%CLASH	2	Huh7.5;HEK293	hsa-miR-17-3p;hsa-miR-106b-5p	UTR3;exonic	CDC42
1	22418882	22418908	27	+	2	2	GSE28865%GSM714644;GSE28865%GSM714645	1	HEK293	NA	UTR3	CDC42
1	22419022	22419053	32	+	2	2	GSE32113%GSM796038;GSE32113%GSM796037	1	BC-1	NA	UTR3	CDC42
1	22419236	22419257	22	+	2	2	GSE32113%GSM796037;GSE32113%GSM796038	1	BC-1	NA	UTR3	CDC42
1	22441120	22441140	21	+	8	8	GSE28865%GSM714645;GSE41437%GSM1020021;GSE41437%GSM1020022;GSE43573%GSM1065670;GSE43666%GSM1067870;GSE28865%GSM714644;GSE41437%GSM1020025;GSE43666%GSM1067869	5	HEK293;EF3D;LCL35;HeLa;LCL	NA	intergenic	RP1-224A6.9;WNT4
1	22779253	22779330	78	+	1	2	GSE73059%CLEAR-CLIP	1	Huh7.5	hsa-miR-106b-5p;hsa-miR-17-5p	UTR5	ZBTB40
1	23046022	23046043	22	+	2	2	GSE28865%GSM714646;GSE28865%GSM714647	1	HEK293	NA	ncRNA_exonic	MIR4684
1	23370802	23370824	23	+	2	2	GSE28865%GSM714647;GSE28865%GSM714646	1	HEK293	NA	ncRNA_exonic	MIR3115
1	23381610	23381633	24	+	3	3	GSE28865%GSM714644;GSE32113%GSM796037;GSE32113%GSM796038	2	HEK293;BC-1	NA	exonic	KDM1A
1	23399843	23399874	32	+	2	2	GSE41437%GSM1020021;GSE41437%GSM1020025	2	EF3D;LCL	NA	exonic	KDM1A
1	23408713	23408785	73	+	3	3	GSE50452%CLASH;GSE28865%GSM714644;GSE32113%GSM796038	2	HEK293;BC-1	hsa-miR-500a-5p;hsa-miR-23b-3p;NA	exonic	KDM1A
1	23412073	23412114	42	-	3	3	GSE43573%GSM1065670;GSE28865%GSM714644;GSE28865%GSM714646	1	HEK293	NA	ncRNA_intronic	RP1-184J9.2
1	23412801	23412826	26	-	4	4	GSE28865%GSM714645;GSE28865%GSM714644;GSE41437%GSM1020022;GSE43573%GSM1065670	2	HEK293;LCL35	NA	ncRNA_intronic	RP1-184J9.2
1	23413253	23413276	24	-	4	4	GSE28865%GSM714644;GSE28865%GSM714645;GSE32113%GSM796037;GSE43573%GSM1065670	2	HEK293;BC-1	NA	ncRNA_intronic	RP1-184J9.2
1	23413997	23414024	28	-	2	2	GSE41437%GSM1020023;GSE41437%GSM1020021	2	LCL;EF3D	NA	ncRNA_intronic	RP1-184J9.2
1	23414952	23414983	32	-	3	3	GSE41437%GSM1020021;GSE41437%GSM1020024;GSE28865%GSM714644	3	EF3D;LCL;HEK293	NA	UTR3	LUZP1
1	23418279	23418303	25	-	3	3	GSE41437%GSM1020025;GSE28865%GSM714644;GSE41437%GSM1020021	3	LCL;HEK293;EF3D	NA	exonic	LUZP1
1	23418350	23418378	29	-	4	4	GSE41437%GSM1020023;GSE41437%GSM1020024;GSE41437%GSM1020021;GSE41437%GSM1020022	3	LCL;EF3D;LCL35	NA	exonic	LUZP1
1	23520925	23520949	25	-	2	2	GSE28865%GSM714644;GSE43573%GSM1065670	1	HEK293	NA	UTR5	HTR1D
1	23631750	23631794	45	-	3	3	GSE32113%GSM796040;GSE32113%GSM796038;GSE43573%GSM1065670	3	BC-3;BC-1;HEK293	NA	UTR3	HNRNPR
1	23632529	23632553	25	-	2	2	GSE28865%GSM714644;GSE32113%GSM796038	2	HEK293;BC-1	NA	UTR3	HNRNPR
1	23635749	23635825	77	-	2	2	GSE73059%CLEAR-CLIP;GSE28865%GSM714644	2	Huh7.5;HEK293	hsa-miR-17-5p;NA	UTR3	HNRNPR
1	23636079	23636105	27	-	2	2	GSE28865%GSM714644;GSE43573%GSM1065670	1	HEK293	NA	UTR3	HNRNPR
1	23636469	23636490	22	-	6	6	GSE32113%GSM796037;GSE32113%GSM796038;GSE28865%GSM714644;GSE28865%GSM714645;GSE41437%GSM1020022;GSE43573%GSM1065670	3	BC-1;HEK293;LCL35	NA	UTR3	HNRNPR
1	23636634	23636670	37	-	3	3	GSE28865%GSM714646;GSE32113%GSM796037;GSE32113%GSM796038	2	HEK293;BC-1	NA	UTR3	HNRNPR
1	23636761	23636816	56	-	2	3	GSE28865%GSM714644;GSE28865%GSM714645	1	HEK293	NA	UTR3	HNRNPR
1	23637093	23637169	77	-	3	3	GSE73059%CLEAR-CLIP;GSE28865%GSM714647;GSE28865%GSM714646	2	Huh7.5;HEK293	hsa-miR-92a-3p;NA	exonic	HNRNPR
1	23637407	23637431	25	-	2	2	GSE32113%GSM796037;GSE32113%GSM796038	1	BC-1	NA	exonic	HNRNPR
1	23637527	23637558	32	-	5	5	GSE41437%GSM1020023;GSE41437%GSM1020024;GSE32113%GSM796037;GSE41437%GSM1020021;GSE43573%GSM1065670	4	LCL;BC-1;EF3D;HEK293	NA	exonic	HNRNPR
1	23645135	23645166	32	-	3	3	GSE32113%GSM796037;GSE32113%GSM796038;GSE28865%GSM714644	2	BC-1;HEK293	NA	exonic	HNRNPR
1	23667408	23667431	24	-	3	3	GSE32113%GSM796037;GSE32113%GSM796038;GSE32113%GSM796040	2	BC-1;BC-3	NA	exonic	HNRNPR
1	23682834	23682871	38	-	2	2	GSE28865%GSM714644;GSE43573%GSM1065670	1	HEK293	NA	intergenic	HNRNPR;ZNF436
1	23687288	23687347	60	-	4	4	GSE32113%GSM796038;GSE41437%GSM1020021;GSE32113%GSM796037;GSE41437%GSM1020022	3	BC-1;EF3D;LCL35	NA	UTR3	ZNF436
1	23687691	23687715	25	-	3	3	GSE32113%GSM796038;GSE28865%GSM714644;GSE32113%GSM796037	2	BC-1;HEK293	NA	UTR3	ZNF436
1	23688347	23688423	77	-	2	2	GSE50452%CLASH;GSE28865%GSM714644	1	HEK293	hsa-miR-320a;NA	UTR3	ZNF436
1	23696746	23696777	32	+	5	5	GSE28865%GSM714644;GSE28865%GSM714646;GSE32113%GSM796037;GSE41437%GSM1020024;GSE32113%GSM796038	3	HEK293;BC-1;LCL	NA	UTR3;ncRNA_exonic	C1orf213;Y_RNA
1	23832931	23832964	34	-	9	9	GSE32113%GSM796040;GSE28865%GSM714645;GSE41437%GSM1020023;GSE41437%GSM1020024;GSE41437%GSM1020025;GSE43573%GSM1065670;GSE28865%GSM714644;GSE41437%GSM1020022;GSE43666%GSM1067870	5	BC-3;HEK293;LCL;LCL35;HeLa	NA	UTR3	E2F2
1	23835737	23835799	63	-	4	4	GSE43573%GSM1065670;GSE28865%GSM714644;GSE28865%GSM714646;GSE32113%GSM796040	2	HEK293;BC-3	NA	UTR3	E2F2
1	23857144	23857179	36	-	3	3	GSE28865%GSM714645;GSE28865%GSM714644;GSE28865%GSM714646;GSE28865%GSM714647	1	HEK293	NA	exonic	E2F2
1	23884424	23884492	69	-	2	2	GSE43666%GSM1067869;GSE28865%GSM714644;GSE41437%GSM1020021	2	HeLa;HEK293;EF3D	NA	UTR3	ID3
1	23885684	23885715	32	-	3	3	GSE41437%GSM1020023;GSE41437%GSM1020024;GSE41437%GSM1020025	1	LCL	NA	exonic	ID3
1	23885938	23885969	32	-	2	2	GSE41437%GSM1020025;GSE41437%GSM1020021	2	LCL;EF3D	NA	UTR5	ID3
1	24021150	24021192	43	+	5	5	GSE50452%CLASH;GSE41437%GSM1020021;GSE32113%GSM796037;GSE28865%GSM714644;GSE32113%GSM796038	3	HEK293;EF3D;BC-1	hsa-miR-92a-3p;NA	exonic	RPL11
1	24021225	24021279	55	+	4	4	GSE41437%GSM1020021;GSE32113%GSM796037;GSE32113%GSM796039;GSE32113%GSM796040	3	EF3D;BC-1;BC-3	NA	exonic	RPL11
1	24022834	24022884	51	+	10	10	GSE50452%CLASH;GSE41437%GSM1020021;GSE41437%GSM1020023;GSE41437%GSM1020024;GSE28865%GSM714644;GSE32113%GSM796037;GSE32113%GSM796038;GSE32113%GSM796040;GSE41437%GSM1020022;GSE32113%GSM796039	6	HEK293;EF3D;LCL;BC-1;BC-3;LCL35	hsa-miR-505-5p;NA	UTR3;exonic	RPL11
1	24078315	24078357	43	+	2	2	GSE50452%CLASH;GSE43573%GSM1065670	1	HEK293	hsa-let-7f-5p;NA	exonic	TCEB3
1	24078399	24078423	25	+	10	10	GSE32113%GSM796040;GSE41437%GSM1020021;GSE41437%GSM1020024;GSE28865%GSM714644;GSE32113%GSM796037;GSE32113%GSM796038;GSE32113%GSM796039;GSE41437%GSM1020022;GSE41437%GSM1020023;GSE41437%GSM1020025	6	BC-3;EF3D;LCL;HEK293;BC-1;LCL35	NA	exonic	TCEB3
1	24078941	24078969	29	+	3	3	GSE41437%GSM1020021;GSE28865%GSM714644;GSE43573%GSM1065670	2	EF3D;HEK293	NA	exonic	TCEB3
1	24086422	24086480	59	+	2	2	GSE41437%GSM1020021;GSE28865%GSM714644;GSE43573%GSM1065670	2	EF3D;HEK293	NA	UTR3	TCEB3
1	24086832	24086857	26	+	2	2	GSE28865%GSM714644;GSE28865%GSM714647	1	HEK293	NA	UTR3	TCEB3
1	24086862	24086889	28	+	2	2	GSE43573%GSM1065670;GSE28865%GSM714644	1	HEK293	NA	UTR3;ncRNA_exonic	RP5-886K2.3;TCEB3
1	24087009	24087040	32	+	7	7	GSE41437%GSM1020022;GSE43573%GSM1065670;GSE28865%GSM714644;GSE28865%GSM714645;GSE32113%GSM796038;GSE41437%GSM1020025;GSE32113%GSM796037	4	LCL35;HEK293;BC-1;LCL	NA	ncRNA_exonic	RP5-886K2.3
1	24087053	24087112	60	-	6	6	GSE41437%GSM1020024;GSE41437%GSM1020022;GSE41437%GSM1020021;GSE41437%GSM1020023;GSE32113%GSM796038;GSE32113%GSM796039;GSE32113%GSM796040	5	LCL;LCL35;EF3D;BC-1;BC-3	NA	ncRNA_exonic	RP5-886K2.3
1	24087281	24087302	22	+	2	2	GSE32113%GSM796039;GSE32113%GSM796040	1	BC-3	NA	ncRNA_exonic	RP5-886K2.3
1	24087649	24087680	32	+	2	2	GSE32113%GSM796037;GSE32113%GSM796038	1	BC-1	NA	ncRNA_intronic	RP5-886K2.3
1	24088229	24088284	56	+	11	11	GSE43573%GSM1065670;GSE28865%GSM714644;GSE41437%GSM1020021;GSE41437%GSM1020023;GSE28865%GSM714645;GSE32113%GSM796037;GSE32113%GSM796038;GSE32113%GSM796039;GSE32113%GSM796040;GSE41437%GSM1020022;GSE41437%GSM1020025	6	HEK293;EF3D;LCL;BC-1;BC-3;LCL35	NA	ncRNA_intronic	RP5-886K2.3
1	24088286	24088326	41	+	5	5	GSE43573%GSM1065670;GSE28865%GSM714644;GSE32113%GSM796039;GSE32113%GSM796037;GSE32113%GSM796038	3	HEK293;BC-3;BC-1	NA	ncRNA_intronic	RP5-886K2.3
1	24113765	24113814	50	+	2	2	GSE50452%CLASH;GSE41437%GSM1020021	2	HEK293;EF3D	hsa-miR-484;NA	exonic	PITHD1
1	24114535	24114559	25	+	3	3	GSE28865%GSM714644;GSE28865%GSM714647;GSE43573%GSM1065670	1	HEK293	NA	UTR3	PITHD1
1	24114655	24114712	58	+	10	10	GSE41437%GSM1020021;GSE28865%GSM714644;GSE28865%GSM714646;GSE28865%GSM714647;GSE32113%GSM796037;GSE41437%GSM1020022;GSE28865%GSM714645;GSE32113%GSM796038;GSE41437%GSM1020025;GSE41437%GSM1020023	5	EF3D;HEK293;BC-1;LCL35;LCL	NA	UTR3	PITHD1
1	24120723	24120798	76	+	2	2	GSE73059%CLEAR-CLIP;GSE50452%CLASH	2	Huh7.5;HEK293	hsa-miR-339-3p;hsa-miR-296-3p	exonic	LYPLA2
1	24121251	24121329	79	+	2	2	GSE50452%CLASH;GSE28865%GSM714646	1	HEK293	hsa-miR-423-3p;NA	UTR3	LYPLA2
1	24122234	24122257	24	-	2	2	GSE28865%GSM714644;GSE28865%GSM714645	1	HEK293	NA	UTR3	GALE
1	24143948	24144026	79	-	1	2	GSE73059%CLEAR-CLIP	1	Huh7.5	hsa-miR-320b;hsa-miR-320d	exonic;intronic;splicing	HMGCL
1	24147020	24147083	64	-	3	3	GSE50452%CLASH;GSE32113%GSM796038;GSE41437%GSM1020021	3	HEK293;BC-1;EF3D	hsa-miR-106b-5p;NA	exonic	HMGCL
1	24172563	24172603	41	-	4	4	GSE28865%GSM714644;GSE43666%GSM1067870;GSE41437%GSM1020021;GSE41437%GSM1020024	4	HEK293;HeLa;EF3D;LCL	NA	exonic;splicing	FUCA1
1	24255610	24255632	23	+	2	2	GSE28865%GSM714647;GSE28865%GSM714646	1	HEK293	NA	ncRNA_exonic	MIR378F
1	24288090	24288114	25	+	2	2	GSE28865%GSM714644;GSE32113%GSM796039	2	HEK293;BC-3	NA	exonic	PNRC2
1	24288393	24288414	22	+	3	3	GSE63797%GSM1557564;GSE63797%GSM1557566;GSE63797%GSM1557572	1	HFF	NA	UTR3	PNRC2
1	24288465	24288486	22	+	2	2	GSE42701%GSM1048188;GSE63797%GSM1557572	2	HeLa;HFF	NA	UTR3	PNRC2
1	24288523	24288546	24	+	3	3	GSE41437%GSM1020021;GSE32113%GSM796038;GSE32113%GSM796037	2	EF3D;BC-1	NA	UTR3	PNRC2
1	24289046	24289067	22	+	2	2	GSE63797%GSM1557566;GSE63797%GSM1557568	1	HFF	NA	UTR3	PNRC2
1	24289692	24289741	50	+	4	4	GSE28865%GSM714646;GSE32113%GSM796038;GSE41437%GSM1020025;GSE28865%GSM714644	3	HEK293;BC-1;LCL	NA	UTR3	PNRC2
1	24293161	24293205	45	-	4	4	GSE41437%GSM1020021;GSE28865%GSM714644;GSE43573%GSM1065670;GSE28865%GSM714645	2	EF3D;HEK293	NA	UTR3	SRSF10
1	24293328	24293353	26	-	2	2	GSE28865%GSM714644;GSE43573%GSM1065670	1	HEK293	NA	UTR3	SRSF10
1	24293370	24293399	30	-	2	2	GSE28865%GSM714644;GSE28865%GSM714645	1	HEK293	NA	UTR3	SRSF10
1	24295656	24295695	40	-	2	2	GSE28865%GSM714644;GSE41437%GSM1020023	2	HEK293;LCL	NA	UTR3	SRSF10
1	24296203	24296234	32	-	4	4	GSE41437%GSM1020024;GSE28865%GSM714644;GSE28865%GSM714645;GSE41437%GSM1020022	3	LCL;HEK293;LCL35	NA	UTR3	SRSF10
1	24297368	24297391	24	-	4	4	GSE32113%GSM796037;GSE28865%GSM714644;GSE28865%GSM714645;GSE43573%GSM1065670	2	BC-1;HEK293	NA	UTR3	SRSF10
1	24298195	24298227	33	-	2	2	GSE28865%GSM714644;GSE43573%GSM1065670	1	HEK293	NA	UTR3	SRSF10
1	24305518	24305542	25	-	2	2	GSE28865%GSM714644;GSE28865%GSM714645	1	HEK293	NA	intronic	SRSF10
1	24483532	24483607	76	-	3	3	GSE73059%CLEAR-CLIP;GSE28865%GSM714644;GSE28865%GSM714647	2	Huh7.5;HEK293	hsa-miR-16-5p;NA	UTR3	IFNLR1
1	24483629	24483657	29	-	2	2	GSE28865%GSM714644;GSE28865%GSM714646	1	HEK293	NA	exonic	IFNLR1
1	24649737	24649762	26	-	12	12	GSE32113%GSM796037;GSE21578%GSM545213;GSE32113%GSM796038;GSE32113%GSM796039;GSE32113%GSM796040;GSE41437%GSM1020022;GSE41437%GSM1020023;GSE41437%GSM1020024;GSE41437%GSM1020025;GSE43573%GSM1065670;GSE41437%GSM1020021;GSE46611%GSM1133252	6	BC-1;HEK293;BC-3;LCL35;LCL;EF3D	NA	intronic	GRHL3
1	24801645	24801674	30	+	3	3	GSE43573%GSM1065670;GSE28865%GSM714644;GSE28865%GSM714645	1	HEK293	NA	intergenic	NIPAL3;RCAN3
1	24867051	24867083	33	+	5	5	GSE32113%GSM796037;GSE43573%GSM1065670;GSE32113%GSM796038;GSE28865%GSM714644;GSE28865%GSM714645	2	BC-1;HEK293	NA	ncRNA_intronic	RP4-594I10.3
1	24867282	24867306	25	+	2	2	GSE43573%GSM1065670;GSE28865%GSM714644	1	HEK293	NA	ncRNA_intronic	RP4-594I10.3
1	24981518	24981549	32	+	5	5	GSE28865%GSM714644;GSE41437%GSM1020021;GSE41437%GSM1020023;GSE41437%GSM1020024;GSE41437%GSM1020025	3	HEK293;EF3D;LCL	NA	exonic	SRRM1
1	24984212	24984239	28	+	2	2	GSE41437%GSM1020021;GSE41437%GSM1020022	2	EF3D;LCL35	NA	intronic	SRRM1
1	24999042	24999067	26	+	6	6	GSE41437%GSM1020022;GSE41437%GSM1020021;GSE32113%GSM796038;GSE28865%GSM714644;GSE32113%GSM796037;GSE43573%GSM1065670	4	LCL35;EF3D;BC-1;HEK293	NA	UTR3	SRRM1
1	25090237	25090268	32	+	2	2	GSE32113%GSM796039;GSE32113%GSM796040	1	BC-3	NA	intronic	CLIC4
1	25167322	25167343	22	+	3	3	GSE41437%GSM1020021;GSE32113%GSM796040;GSE32113%GSM796038	3	EF3D;BC-3;BC-1	NA	exonic	CLIC4
1	25167448	25167566	119	+	2	2	GSE50452%CLASH;GSE41437%GSM1020021;GSE73059%CLEAR-CLIP	2	HEK293;EF3D;Huh7.5	hsa-miR-10a-3p;NA;hsa-miR-19a-3p	UTR3	CLIC4
1	25167577	25167659	83	+	4	5	GSE28865%GSM714644;GSE28865%GSM714645;GSE41437%GSM1020025;GSE73059%CLEAR-CLIP;GSE43666%GSM1067870	3	HEK293;LCL;Huh7.5;HeLa	NA;hsa-miR-122-5p;hsa-miR-374a-5p	UTR3	CLIC4
1	25167931	25167992	62	+	3	3	GSE43573%GSM1065670;GSE28865%GSM714644;GSE50452%CLASH	1	HEK293	NA;hsa-miR-26a-5p	UTR3	CLIC4
1	25168113	25168161	49	+	2	2	GSE63797%GSM1557571;GSE41437%GSM1020021;GSE41437%GSM1020022	2	HFF;EF3D;LCL35	NA	UTR3	CLIC4
1	25168226	25168266	41	+	6	6	GSE28865%GSM714644;GSE32113%GSM796037;GSE32113%GSM796038;GSE41437%GSM1020022;GSE32113%GSM796039;GSE32113%GSM796040	4	HEK293;BC-1;LCL35;BC-3	NA	UTR3	CLIC4
1	25168279	25168321	43	+	4	4	GSE41437%GSM1020024;GSE28865%GSM714644;GSE43666%GSM1067870;GSE41437%GSM1020021	4	LCL;HEK293;HeLa;EF3D	NA	UTR3	CLIC4
1	25168610	25168688	79	+	12	12	GSE50452%CLASH;GSE73059%CLEAR-CLIP;GSE41437%GSM1020021;GSE28865%GSM714644;GSE41437%GSM1020022;GSE28865%GSM714645;GSE32113%GSM796037;GSE32113%GSM796038;GSE41437%GSM1020024;GSE43573%GSM1065670;GSE32113%GSM796039;GSE32113%GSM796040	7	HEK293;Huh7.5;EF3D;LCL35;BC-1;LCL;BC-3	hsa-miR-130b-3p;hsa-miR-301a-3p;NA	UTR3	CLIC4
1	25168833	25168874	42	+	4	4	GSE28865%GSM714644;GSE32113%GSM796037;GSE43666%GSM1067870;GSE41437%GSM1020022;GSE63797%GSM1557566	4	HEK293;BC-1;HeLa;LCL35;HFF	NA	UTR3	CLIC4
1	25168960	25168990	31	+	2	2	GSE41437%GSM1020021;GSE28865%GSM714644	2	EF3D;HEK293	NA	UTR3	CLIC4
1	25169041	25169072	32	+	3	3	GSE41437%GSM1020021;GSE41437%GSM1020023;GSE43666%GSM1067870	3	EF3D;LCL;HeLa	NA	UTR3	CLIC4
1	25169218	25169249	32	+	2	2	GSE32113%GSM796039;GSE32113%GSM796040	1	BC-3	NA	UTR3	CLIC4
1	25169312	25169356	45	+	4	4	GSE32113%GSM796040;GSE32113%GSM796039;GSE28865%GSM714645;GSE32113%GSM796038	3	BC-3;HEK293;BC-1	NA	UTR3	CLIC4
1	25169864	25169885	22	+	4	4	GSE63797%GSM1557563;GSE63797%GSM1557567;GSE63797%GSM1557571;GSE63797%GSM1557572	1	HFF	NA	UTR3	CLIC4
1	25170222	25170244	23	+	8	8	GSE43573%GSM1065670;GSE32113%GSM796038;GSE41437%GSM1020021;GSE41437%GSM1020022;GSE41437%GSM1020025;GSE32113%GSM796037;GSE32113%GSM796039;GSE32113%GSM796040	6	HEK293;BC-1;EF3D;LCL35;LCL;BC-3	NA	UTR3	CLIC4
1	25170315	25170360	46	+	5	5	GSE41437%GSM1020021;GSE32113%GSM796038;GSE41437%GSM1020022;GSE32113%GSM796037;GSE41437%GSM1020023	4	EF3D;BC-1;LCL35;LCL	NA	UTR3	CLIC4
1	25226128	25226161	34	-	3	3	GSE28865%GSM714644;GSE41437%GSM1020021;GSE28865%GSM714646	2	HEK293;EF3D	NA	UTR3	RUNX3
1	25227429	25227460	32	-	3	3	GSE28865%GSM714645;GSE28865%GSM714644;GSE41437%GSM1020023	2	HEK293;LCL	NA	UTR3	RUNX3
1	25227844	25227883	40	-	11	11	GSE28865%GSM714644;GSE41437%GSM1020021;GSE32113%GSM796039;GSE32113%GSM796040;GSE41437%GSM1020022;GSE41437%GSM1020025;GSE32113%GSM796037;GSE32113%GSM796038;GSE41437%GSM1020024;GSE43573%GSM1065670;GSE28865%GSM714646	6	HEK293;EF3D;BC-3;LCL35;LCL;BC-1	NA	UTR3	RUNX3
1	25350042	25350065	24	+	3	3	GSE28865%GSM714646;GSE41437%GSM1020025;GSE28865%GSM714647	2	HEK293;LCL	NA	ncRNA_exonic	MIR4425
1	25548984	25549015	32	-	5	5	GSE28865%GSM714644;GSE41437%GSM1020023;GSE41437%GSM1020024;GSE41437%GSM1020022;GSE32113%GSM796037	4	HEK293;LCL;LCL35;BC-1	NA	downstream	SYF2
1	25549403	25549432	30	-	2	2	GSE28865%GSM714644;GSE28865%GSM714646	1	HEK293	NA	UTR3	SYF2
1	25549543	25549670	128	-	3	4	GSE50452%CLASH;GSE43573%GSM1065670;GSE73059%CLEAR-CLIP;GSE28865%GSM714644	2	HEK293;Huh7.5	hsa-miR-320a;NA	UTR3	SYF2
1	25568832	25568907	76	-	4	4	GSE73059%CLEAR-CLIP;GSE28865%GSM714646;GSE28865%GSM714644;GSE28865%GSM714647	2	Huh7.5;HEK293	hsa-miR-27a-3p;NA	UTR3	C1orf63
1	25568917	25568950	34	-	12	12	GSE41437%GSM1020024;GSE28865%GSM714645;GSE28865%GSM714644;GSE32113%GSM796039;GSE32113%GSM796040;GSE32113%GSM796037;GSE32113%GSM796038;GSE41437%GSM1020021;GSE41437%GSM1020022;GSE41437%GSM1020025;GSE41437%GSM1020023;GSE43573%GSM1065670	6	LCL;HEK293;BC-3;BC-1;EF3D;LCL35	NA	UTR3;splicing	C1orf63
1	25568953	25568976	24	-	2	2	GSE28865%GSM714644;GSE41437%GSM1020023	2	HEK293;LCL	NA	UTR3	C1orf63
1	25568988	25569022	35	-	9	9	GSE43573%GSM1065670;GSE41437%GSM1020023;GSE28865%GSM714644;GSE32113%GSM796039;GSE32113%GSM796040;GSE32113%GSM796037;GSE32113%GSM796038;GSE41437%GSM1020022;GSE41437%GSM1020024	5	HEK293;LCL;BC-3;BC-1;LCL35	NA	UTR3	C1orf63
1	25569032	25569063	32	-	5	5	GSE28865%GSM714644;GSE28865%GSM714646;GSE32113%GSM796039;GSE43573%GSM1065670;GSE28865%GSM714647	2	HEK293;BC-3	NA	UTR3	C1orf63
1	25569152	25569181	30	-	2	2	GSE43573%GSM1065670;GSE28865%GSM714644	1	HEK293	NA	exonic	C1orf63
1	25669488	25669525	38	+	4	4	GSE41437%GSM1020023;GSE41437%GSM1020024;GSE41437%GSM1020025;GSE41437%GSM1020021	2	LCL;EF3D	NA	exonic	TMEM50A
1	25688171	25688196	26	+	3	3	GSE32113%GSM796038;GSE32113%GSM796040;GSE32113%GSM796037	2	BC-1;BC-3	NA	UTR3	TMEM50A
1	25688352	25688384	33	+	3	3	GSE32113%GSM796037;GSE32113%GSM796038;GSE32113%GSM796039	2	BC-1;BC-3	NA	UTR3	TMEM50A
1	25688502	25688652	151	+	3	3	GSE28865%GSM714644;GSE28865%GSM714646;GSE28865%GSM714645;GSE73059%CLEAR-CLIP	2	HEK293;Huh7.5	NA;hsa-miR-30c-5p	UTR3	TMEM50A
1	25775334	25775355	22	+	2	2	GSE28865%GSM714644;GSE41437%GSM1020021	2	HEK293;EF3D	NA	exonic	TMEM57
1	25824811	25824841	31	+	2	2	GSE43573%GSM1065670;GSE28865%GSM714644	1	HEK293	NA	exonic	TMEM57
1	25894434	25894458	25	+	2	2	GSE32113%GSM796040;GSE32113%GSM796039	1	BC-3	NA	UTR3	LDLRAP1
1	26110672	26110700	29	+	3	3	GSE43573%GSM1065670;GSE28865%GSM714644;GSE28865%GSM714645	1	HEK293	NA	UTR3	MAN1C1
1	26142971	26143031	61	+	1	2	GSE50452%CLASH	1	HEK293	hsa-miR-149-5p;hsa-miR-423-5p	UTR3	SEPN1
1	26158951	26159028	78	+	6	7	GSE63797%GSM1557567;GSE28865%GSM714644;GSE28865%GSM714645;GSE32113%GSM796038;GSE41437%GSM1020022;GSE43573%GSM1065670;GSE41437%GSM1020021	4	HFF;HEK293;BC-1;LCL35;EF3D	NA	UTR3	MTFR1L
1	26226613	26226653	41	-	5	5	GSE28865%GSM714644;GSE28865%GSM714646;GSE32113%GSM796039;GSE43573%GSM1065670;GSE28865%GSM714647	2	HEK293;BC-3	NA	UTR3	STMN1
1	26226908	26226962	55	-	2	2	GSE50452%CLASH;GSE43573%GSM1065670	1	HEK293	hsa-miR-744-5p;NA	UTR3	STMN1
1	26227040	26227148	109	-	4	4	GSE73059%CLEAR-CLIP;GSE28865%GSM714647;GSE28865%GSM714644;GSE43573%GSM1065670;GSE41437%GSM1020024;GSE41437%GSM1020022	3	Huh7.5;HEK293;LCL;LCL35	hsa-miR-26a-5p;NA	UTR3	STMN1
1	26227211	26227319	109	-	3	3	GSE28865%GSM714644;GSE43573%GSM1065670;GSE28865%GSM714646;GSE32113%GSM796038	2	HEK293;BC-1	NA	UTR3	STMN1
1	26227327	26227471	145	-	8	8	GSE43573%GSM1065670;GSE73059%CLEAR-CLIP;GSE28865%GSM714644;GSE63797%GSM1557570;GSE63797%GSM1557574;GSE28865%GSM714645;GSE63797%GSM1557563;GSE63797%GSM1557567;GSE43666%GSM1067870;GSE28865%GSM714647;GSE28865%GSM714646	3	HEK293;Huh7.5;HFF;HeLa	NA;hsa-miR-455-3p	UTR3	STMN1
1	26228031	26228062	32	-	7	7	GSE32113%GSM796037;GSE32113%GSM796038;GSE32113%GSM796039;GSE41437%GSM1020025;GSE32113%GSM796040;GSE41437%GSM1020021;GSE41437%GSM1020022	5	BC-1;BC-3;LCL;EF3D;LCL35	NA	exonic	STMN1
1	26231154	26231180	27	-	3	3	GSE28865%GSM714644;GSE32113%GSM796037;GSE41437%GSM1020021	3	HEK293;BC-1;EF3D	NA	UTR5;exonic;splicing	STMN1
1	26232880	26232951	72	-	1	2	GSE50452%CLASH	1	HEK293	hsa-miR-484	UTR5;ncRNA_exonic	MIR3917;STMN1
1	26286844	26286868	25	-	6	6	GSE32113%GSM796038;GSE32113%GSM796040;GSE41437%GSM1020022;GSE41437%GSM1020024;GSE41437%GSM1020025;GSE32113%GSM796037	4	BC-1;BC-3;LCL35;LCL	NA	UTR3	PAFAH2
1	26288025	26288053	29	-	2	2	GSE28865%GSM714644;GSE32113%GSM796037	2	HEK293;BC-1	NA	UTR3	PAFAH2
1	26299122	26299146	25	-	3	3	GSE32113%GSM796038;GSE32113%GSM796037;GSE41437%GSM1020021	2	BC-1;EF3D	NA	exonic	PAFAH2
1	26440984	26441008	25	+	2	2	GSE32113%GSM796038;GSE28865%GSM714644	2	BC-1;HEK293	NA	exonic	PDIK1L
1	26449030	26449145	116	+	9	10	GSE41437%GSM1020023;GSE50452%CLASH;GSE41437%GSM1020022;GSE32113%GSM796037;GSE28865%GSM714645;GSE32113%GSM796038;GSE43573%GSM1065670;GSE28865%GSM714644;GSE28865%GSM714646;GSE28865%GSM714647	3	LCL;HEK293;LCL35;BC-1	NA;hsa-miR-92a-3p;hsa-miR-92b-3p	UTR3;exonic	PDIK1L
1	26449838	26449952	115	+	6	6	GSE28865%GSM714646;GSE28865%GSM714644;GSE43573%GSM1065670;GSE28865%GSM714645;GSE32113%GSM796038;GSE32113%GSM796037;GSE28865%GSM714647	2	HEK293;BC-1	NA	UTR3	PDIK1L
1	26451560	26451585	26	+	2	2	GSE43573%GSM1065670;GSE28865%GSM714644	1	HEK293	NA	UTR3	PDIK1L
1	26451602	26451724	123	+	6	6	GSE28865%GSM714644;GSE28865%GSM714646;GSE73059%CLEAR-CLIP;GSE32113%GSM796037;GSE43573%GSM1065670;GSE50452%CLASH;GSE41437%GSM1020025;GSE28865%GSM714645	4	HEK293;Huh7.5;BC-1;LCL	NA;hsa-miR-17-5p;hsa-miR-18a-5p	UTR3	PDIK1L
1	26451813	26451845	33	+	4	4	GSE28865%GSM714645;GSE43573%GSM1065670;GSE41437%GSM1020021;GSE28865%GSM714644	2	HEK293;EF3D	NA	UTR3	PDIK1L
1	26500742	26500763	22	+	2	2	GSE32113%GSM796039;GSE32113%GSM796040	1	BC-3	NA	intergenic	CNKSR1;ZNF593
1	26561813	26561839	27	+	16	16	GSE43573%GSM1065670;GSE32113%GSM796040;GSE28865%GSM714647;GSE32113%GSM796039;GSE28865%GSM714644;GSE28865%GSM714645;GSE32113%GSM796037;GSE32113%GSM796038;GSE41437%GSM1020021;GSE41437%GSM1020022;GSE41437%GSM1020024;GSE41437%GSM1020025;GSE43666%GSM1067869;GSE43666%GSM1067870;GSE46611%GSM1133252;GSE41437%GSM1020023	7	HEK293;BC-3;BC-1;EF3D;LCL35;LCL;HeLa	NA	intronic	CEP85
1	26603837	26603880	44	+	3	3	GSE50452%CLASH;GSE32113%GSM796038;GSE28865%GSM714644	2	HEK293;BC-1	hsa-miR-671-5p;NA	UTR3	CEP85
1	26604274	26604295	22	+	2	2	GSE32113%GSM796039;GSE32113%GSM796040	1	BC-3	NA	UTR3	CEP85
1	26795879	26795937	59	+	6	6	GSE28865%GSM714644;GSE41437%GSM1020024;GSE28865%GSM714646;GSE43573%GSM1065670;GSE32113%GSM796038;GSE32113%GSM796037	3	HEK293;LCL;BC-1	NA	UTR3	DHDDS
1	26801608	26801672	65	+	1	2	GSE50452%CLASH	1	HEK293	hsa-miR-30b-5p;hsa-miR-30c-5p	UTR3;exonic	HMGN2
1	26881064	26881086	23	+	3	3	GSE28865%GSM714646;GSE28865%GSM714647;GSE43666%GSM1067869	2	HEK293;HeLa	NA	ncRNA_exonic;splicing	MIR1976;RPS6KA1
1	27020660	27020682	23	-	2	2	GSE32113%GSM796037;GSE32113%GSM796038	1	BC-1	NA	upstream	RP5-968P14.2
1	27054812	27054864	53	+	4	4	GSE41437%GSM1020021;GSE41437%GSM1020022;GSE41437%GSM1020024;GSE41437%GSM1020023	3	EF3D;LCL35;LCL	NA	intronic	ARID1A
1	27057666	27057722	57	+	2	2	GSE50452%CLASH;GSE41437%GSM1020021	2	HEK293;EF3D	hsa-miR-193b-3p;NA	exonic	ARID1A
1	27057818	27057897	80	+	2	2	GSE73059%CLEAR-CLIP;GSE50452%CLASH	2	Huh7.5;HEK293	hsa-miR-320a;hsa-miR-296-3p	exonic	ARID1A
1	27101152	27101277	126	+	2	2	GSE73059%CLEAR-CLIP;GSE41437%GSM1020021	2	Huh7.5;EF3D	hsa-miR-16-5p;hsa-miR-885-5p;NA	exonic	ARID1A
1	27101455	27101478	24	+	3	3	GSE41437%GSM1020021;GSE28865%GSM714644;GSE41437%GSM1020022	3	EF3D;HEK293;LCL35	NA	exonic;splicing	ARID1A
1	27102115	27102162	48	+	3	3	GSE50452%CLASH;GSE32113%GSM796039;GSE32113%GSM796040	2	HEK293;BC-3	hsa-miR-18a-3p;NA	exonic	ARID1A
1	27105937	27106023	87	+	2	2	GSE28865%GSM714644;GSE73059%CLEAR-CLIP	2	HEK293;Huh7.5	NA;hsa-miR-455-3p	exonic	ARID1A
1	27106392	27106428	37	+	4	4	GSE41437%GSM1020025;GSE28865%GSM714644;GSE28865%GSM714646;GSE28865%GSM714645	2	LCL;HEK293	NA	exonic	ARID1A
1	27107314	27107403	90	+	4	4	GSE28865%GSM714644;GSE32113%GSM796038;GSE32113%GSM796037;GSE73059%CLEAR-CLIP	3	HEK293;BC-1;Huh7.5	NA;hsa-miR-320a	UTR3	ARID1A
1	27107813	27107881	69	+	9	9	GSE28865%GSM714646;GSE41437%GSM1020021;GSE41437%GSM1020022;GSE43573%GSM1065670;GSE32113%GSM796037;GSE32113%GSM796038;GSE32113%GSM796040;GSE32113%GSM796039;GSE28865%GSM714644	5	HEK293;EF3D;LCL35;BC-1;BC-3	NA	UTR3	ARID1A
1	27107950	27108056	107	+	10	10	GSE32113%GSM796039;GSE32113%GSM796040;GSE41437%GSM1020022;GSE41437%GSM1020023;GSE28865%GSM714644;GSE63797%GSM1557568;GSE32113%GSM796038;GSE32113%GSM796037;GSE28865%GSM714645;GSE41437%GSM1020025;GSE43573%GSM1065670	6	BC-3;LCL35;LCL;HEK293;HFF;BC-1	NA	UTR3	ARID1A
1	27108103	27108248	146	+	5	5	GSE28865%GSM714644;GSE28865%GSM714646;GSE32113%GSM796037;GSE43573%GSM1065670;GSE32113%GSM796038;GSE73059%CLEAR-CLIP	3	HEK293;BC-1;Huh7.5	NA;hsa-miR-320a	UTR3	ARID1A
1	27108435	27108479	45	+	2	2	GSE28865%GSM714644;GSE41437%GSM1020022	2	HEK293;LCL35	NA	UTR3	ARID1A
1	27108538	27108566	29	+	2	2	GSE28865%GSM714644;GSE43666%GSM1067870	2	HEK293;HeLa	NA	UTR3	ARID1A
1	27158969	27159007	39	+	2	2	GSE28865%GSM714644;GSE32113%GSM796040	2	HEK293;BC-3	NA	exonic	ZDHHC18
1	27181116	27181200	85	+	11	11	GSE43573%GSM1065670;GSE28865%GSM714644;GSE28865%GSM714646;GSE28865%GSM714647;GSE28865%GSM714645;GSE32113%GSM796037;GSE32113%GSM796038;GSE41437%GSM1020024;GSE41437%GSM1020021;GSE41437%GSM1020022;GSE32113%GSM796039;GSE32113%GSM796040;GSE41437%GSM1020025	6	HEK293;BC-1;LCL;EF3D;LCL35;BC-3	NA	UTR3	ZDHHC18
1	27182130	27182170	41	+	2	2	GSE41437%GSM1020021;GSE28865%GSM714644	2	EF3D;HEK293	NA	UTR3	ZDHHC18
1	27205884	27205918	35	-	6	6	GSE28865%GSM714644;GSE32113%GSM796037;GSE41437%GSM1020023;GSE32113%GSM796038;GSE28865%GSM714646;GSE28865%GSM714647	3	HEK293;BC-1;LCL	NA	UTR3	GPN2
1	27381453	27381472	20	-	4	4	GSE28865%GSM714644;GSE28865%GSM714645;GSE32113%GSM796037;GSE32113%GSM796038	2	HEK293;BC-1	NA	intergenic	FAM46B;SLC9A1
1	27425515	27425540	26	-	5	5	GSE28865%GSM714646;GSE28865%GSM714647;GSE28865%GSM714645;GSE28865%GSM714644;GSE41437%GSM1020021	2	HEK293;EF3D	NA	UTR3	SLC9A1
1	27426016	27426058	43	-	3	3	GSE28865%GSM714646;GSE28865%GSM714644;GSE32113%GSM796037	2	HEK293;BC-1	NA	UTR3	SLC9A1
1	27652625	27652658	34	+	3	3	GSE28865%GSM714646;GSE28865%GSM714644;GSE43573%GSM1065670	1	HEK293	NA	intronic	TMEM222
1	27656070	27656096	27	+	2	2	GSE41437%GSM1020023;GSE28865%GSM714644	2	LCL;HEK293	NA	intronic	TMEM222
1	27662720	27662751	32	+	2	2	GSE32113%GSM796039;GSE32113%GSM796040	1	BC-3	NA	UTR3	TMEM222
1	27681907	27681926	20	+	2	2	GSE43666%GSM1067869;GSE43666%GSM1067870	1	HeLa	NA	exonic	MAP3K6
1	27731209	27731247	39	-	2	2	GSE32113%GSM796040;GSE28865%GSM714644	2	BC-3;HEK293	NA	UTR3	WASF2
1	27732206	27732237	32	-	3	3	GSE28865%GSM714646;GSE28865%GSM714644;GSE43573%GSM1065670	1	HEK293	NA	UTR3	WASF2
1	27734495	27734549	55	-	5	5	GSE50452%CLASH;GSE28865%GSM714645;GSE28865%GSM714644;GSE43573%GSM1065670;GSE32113%GSM796037	2	HEK293;BC-1	hsa-miR-7-5p;NA	UTR3	WASF2
1	27734555	27734607	53	-	1	2	GSE50452%CLASH	1	HEK293	hsa-miR-877-3p;hsa-miR-940	UTR3	WASF2
1	27851909	27851929	21	+	2	2	GSE43666%GSM1067870;GSE43666%GSM1067869	1	HeLa	NA	upstream	RP1-159A19.4
1	27860999	27861078	80	-	2	2	GSE28865%GSM714644;GSE73059%CLEAR-CLIP	2	HEK293;Huh7.5	NA;hsa-miR-579	UTR3	AHDC1
1	27939043	27939081	39	-	2	2	GSE41437%GSM1020021;GSE41437%GSM1020023	2	EF3D;LCL	NA	UTR3	FGR
1	28087518	28087547	30	+	8	8	GSE41437%GSM1020021;GSE32113%GSM796037;GSE32113%GSM796038;GSE41437%GSM1020022;GSE41437%GSM1020024;GSE28865%GSM714645;GSE43573%GSM1065670;GSE28865%GSM714644	5	EF3D;BC-1;LCL35;LCL;HEK293	NA	UTR3	FAM76A
1	28148789	28148834	46	+	3	3	GSE41437%GSM1020021;GSE41437%GSM1020023;GSE41437%GSM1020024	2	EF3D;LCL	NA	exonic	STX12
1	28148962	28148993	32	+	4	4	GSE32113%GSM796037;GSE32113%GSM796038;GSE32113%GSM796039;GSE32113%GSM796040	2	BC-1;BC-3	NA	UTR3	STX12
1	28149182	28149209	28	+	3	3	GSE41437%GSM1020021;GSE41437%GSM1020022;GSE28865%GSM714645	3	EF3D;LCL35;HEK293	NA	UTR3	STX12
1	28149460	28149529	70	+	6	6	GSE50452%CLASH;GSE41437%GSM1020021;GSE41437%GSM1020022;GSE32113%GSM796039;GSE32113%GSM796040;GSE41437%GSM1020023	5	HEK293;EF3D;LCL35;BC-3;LCL	hsa-miR-18a-5p;NA	UTR3	STX12
1	28149544	28149575	32	+	4	4	GSE41437%GSM1020021;GSE32113%GSM796040;GSE32113%GSM796037;GSE32113%GSM796039	3	EF3D;BC-3;BC-1	NA	UTR3	STX12
1	28149810	28149842	33	+	4	4	GSE32113%GSM796038;GSE32113%GSM796040;GSE32113%GSM796039;GSE32113%GSM796037	2	BC-1;BC-3	NA	UTR3	STX12
1	28150126	28150201	76	+	10	10	GSE41437%GSM1020021;GSE41437%GSM1020022;GSE41437%GSM1020023;GSE32113%GSM796040;GSE32113%GSM796039;GSE41437%GSM1020025;GSE28865%GSM714645;GSE28865%GSM714644;GSE32113%GSM796038;GSE32113%GSM796037	6	EF3D;LCL35;LCL;BC-3;HEK293;BC-1	NA	UTR3	STX12
1	28150209	28150299	91	+	15	15	GSE50452%CLASH;GSE73059%CLEAR-CLIP;GSE28865%GSM714646;GSE43573%GSM1065670;GSE32113%GSM796039;GSE41437%GSM1020021;GSE41437%GSM1020024;GSE32113%GSM796037;GSE41437%GSM1020025;GSE28865%GSM714644;GSE41437%GSM1020022;GSE32113%GSM796040;GSE28865%GSM714645;GSE32113%GSM796038;GSE41437%GSM1020023	7	HEK293;Huh7.5;BC-3;EF3D;LCL;BC-1;LCL35	hsa-miR-106b-5p;hsa-miR-17-5p;NA	UTR3	STX12
1	28167514	28167650	137	+	2	2	GSE43573%GSM1065670;GSE73059%CLEAR-CLIP;GSE50452%CLASH	2	HEK293;Huh7.5	NA;hsa-miR-20a-5p;hsa-miR-874-3p	exonic;intronic;splicing	PPP1R8
1	28176862	28176886	25	+	2	2	GSE32113%GSM796038;GSE32113%GSM796039	2	BC-1;BC-3	NA	exonic	PPP1R8
1	28177034	28177060	27	+	12	12	GSE41437%GSM1020021;GSE28865%GSM714644;GSE32113%GSM796037;GSE32113%GSM796038;GSE32113%GSM796039;GSE32113%GSM796040;GSE41437%GSM1020022;GSE41437%GSM1020023;GSE41437%GSM1020024;GSE41437%GSM1020025;GSE43573%GSM1065670;GSE28865%GSM714645	6	EF3D;HEK293;BC-1;BC-3;LCL35;LCL	NA	UTR3	PPP1R8
1	28177569	28177600	32	+	2	2	GSE32113%GSM796039;GSE32113%GSM796040	1	BC-3	NA	UTR3	PPP1R8
1	28177658	28177711	54	+	8	8	GSE41437%GSM1020021;GSE32113%GSM796037;GSE32113%GSM796038;GSE41437%GSM1020022;GSE32113%GSM796039;GSE46611%GSM1133252;GSE41437%GSM1020023;GSE28865%GSM714644	6	EF3D;BC-1;LCL35;BC-3;LCL;HEK293	NA	UTR3	PPP1R8
1	28177884	28177912	29	+	2	2	GSE32113%GSM796038;GSE32113%GSM796037	1	BC-1	NA	UTR3	PPP1R8
1	28218060	28218110	51	-	3	3	GSE28865%GSM714644;GSE43573%GSM1065670;GSE28865%GSM714645	1	HEK293	NA	UTR3	RPA2
1	28218198	28218256	59	-	7	7	GSE28865%GSM714646;GSE28865%GSM714647;GSE43573%GSM1065670;GSE28865%GSM714644;GSE41437%GSM1020021;GSE41437%GSM1020023;GSE32113%GSM796040	4	HEK293;EF3D;LCL;BC-3	NA	UTR3;splicing	RPA2
1	28218327	28218351	25	-	3	3	GSE28865%GSM714645;GSE43573%GSM1065670;GSE28865%GSM714644	1	HEK293	NA	UTR3	RPA2
1	28218441	28218487	47	-	3	3	GSE43573%GSM1065670;GSE28865%GSM714646;GSE28865%GSM714647	1	HEK293	NA	UTR3	RPA2
1	28218631	28218758	128	-	2	3	GSE50452%CLASH;GSE32113%GSM796040	2	HEK293;BC-3	hsa-miR-20a-5p;hsa-miR-92a-3p;NA	UTR3;exonic;splicing	RPA2
1	28233484	28233519	36	-	14	14	GSE32113%GSM796040;GSE32113%GSM796037;GSE32113%GSM796038;GSE32113%GSM796039;GSE41437%GSM1020023;GSE41437%GSM1020024;GSE28865%GSM714645;GSE41437%GSM1020022;GSE41437%GSM1020025;GSE28865%GSM714644;GSE46611%GSM1133252;GSE43573%GSM1065670;GSE41437%GSM1020021;GSE28865%GSM714646	6	BC-3;BC-1;LCL;HEK293;LCL35;EF3D	NA	exonic	RPA2
1	28233741	28233774	34	-	6	6	GSE28865%GSM714644;GSE41437%GSM1020022;GSE32113%GSM796037;GSE32113%GSM796038;GSE28865%GSM714646;GSE43573%GSM1065670	3	HEK293;LCL35;BC-1	NA	exonic	RPA2
1	28242604	28242660	57	-	9	9	GSE28865%GSM714642;GSE41437%GSM1020024;GSE41437%GSM1020025;GSE43573%GSM1065670;GSE41437%GSM1020021;GSE41437%GSM1020022;GSE41437%GSM1020023;GSE46611%GSM1133252;GSE28865%GSM714644;GSE43666%GSM1067869;GSE28865%GSM714643	5	HEK293;LCL;EF3D;LCL35;HeLa	NA	intergenic	RPA2;SMPDL3B
1	28296868	28296911	44	-	6	7	GSE32113%GSM796037;GSE32113%GSM796038;GSE28865%GSM714644;GSE41437%GSM1020022;GSE41437%GSM1020021;GSE73059%GSM1881488	5	BC-1;HEK293;LCL35;EF3D;Huh7.5	NA	UTR3	EYA3
1	28299865	28299896	32	-	4	4	GSE32113%GSM796037;GSE32113%GSM796038;GSE41437%GSM1020021;GSE41437%GSM1020022	3	BC-1;EF3D;LCL35	NA	UTR3	EYA3
1	28343677	28343750	74	-	6	6	GSE50452%CLASH;GSE32113%GSM796037;GSE32113%GSM796038;GSE43573%GSM1065670;GSE41437%GSM1020022;GSE41437%GSM1020021	4	HEK293;BC-1;LCL35;EF3D	hsa-let-7c-5p;NA	exonic	EYA3
1	28358593	28358617	25	-	4	4	GSE21578%GSM545213;GSE28865%GSM714646;GSE28865%GSM714647;GSE28865%GSM714644	1	HEK293	NA	ncRNA_exonic	RN7SL559P
1	28362057	28362084	28	-	2	2	GSE41437%GSM1020021;GSE28865%GSM714644	2	EF3D;HEK293	NA	exonic	EYA3
1	28362089	28362112	24	-	2	2	GSE41437%GSM1020022;GSE41437%GSM1020021	2	LCL35;EF3D	NA	exonic	EYA3
1	28365354	28365388	35	-	2	2	GSE41437%GSM1020021;GSE41437%GSM1020022	2	EF3D;LCL35	NA	exonic	EYA3
1	28527390	28527421	32	-	2	2	GSE28865%GSM714644;GSE32113%GSM796038	2	HEK293;BC-1	NA	UTR3	AL353354.2;DNAJC8
1	28562677	28562781	105	+	5	5	GSE28865%GSM714646;GSE28865%GSM714644;GSE32113%GSM796037;GSE41437%GSM1020021;GSE50452%CLASH	3	HEK293;BC-1;EF3D	NA;hsa-miR-324-3p;hsa-miR-615-3p	UTR5;exonic	ATPIF1
1	28564348	28564436	89	+	1	2	GSE73059%CLEAR-CLIP	1	Huh7.5	hsa-miR-27a-3p;hsa-miR-22-3p	exonic	ATPIF1
1	28567531	28567552	22	+	5	5	GSE63797%GSM1557566;GSE63797%GSM1557567;GSE63797%GSM1557569;GSE63797%GSM1557573;GSE63797%GSM1557574	1	HFF	NA	ncRNA_exonic	RP5-1092A3.4
1	28607224	28607259	36	+	2	2	GSE28865%GSM714646;GSE28865%GSM714647	1	HEK293	NA	exonic;intronic;splicing	SESN2
1	28607269	28607304	36	+	2	2	GSE28865%GSM714647;GSE28865%GSM714646	1	HEK293	NA	exonic	SESN2
1	28607449	28607519	71	+	3	3	GSE28865%GSM714644;GSE28865%GSM714646;GSE28865%GSM714647	1	HEK293	NA	UTR3	SESN2
1	28607521	28607556	36	+	2	2	GSE28865%GSM714647;GSE28865%GSM714646	1	HEK293	NA	UTR3	SESN2
1	28607743	28607823	81	+	14	14	GSE21578%GSM545213;GSE43573%GSM1065670;GSE28865%GSM714644;GSE50452%CLASH;GSE41437%GSM1020022;GSE41437%GSM1020021;GSE41437%GSM1020024;GSE46611%GSM1133252;GSE32113%GSM796040;GSE32113%GSM796037;GSE32113%GSM796038;GSE43666%GSM1067870;GSE32113%GSM796039;GSE28865%GSM714646;GSE28865%GSM714645	7	HEK293;LCL35;EF3D;LCL;BC-3;BC-1;HeLa	NA;hsa-let-7a-5p	UTR3	SESN2
1	28608335	28608359	25	+	4	4	GSE32113%GSM796037;GSE28865%GSM714644;GSE32113%GSM796038;GSE43573%GSM1065670	2	BC-1;HEK293	NA	UTR3	SESN2
1	28608569	28608650	82	+	8	8	GSE73059%CLEAR-CLIP;GSE43573%GSM1065670;GSE28865%GSM714644;GSE28865%GSM714646;GSE28865%GSM714647;GSE28865%GSM714645;GSE41437%GSM1020022;GSE43666%GSM1067870	4	Huh7.5;HEK293;LCL35;HeLa	hsa-miR-27a-3p;NA	UTR3	SESN2
1	28608680	28608725	46	+	2	2	GSE28865%GSM714647;GSE28865%GSM714644	1	HEK293	NA	UTR3	SESN2
1	28661343	28661369	27	+	3	3	GSE41437%GSM1020021;GSE41437%GSM1020023;GSE41437%GSM1020024	2	EF3D;LCL	NA	exonic	MED18
1	28661497	28661573	77	+	1	2	GSE73059%CLEAR-CLIP	1	Huh7.5	hsa-miR-26b-5p;hsa-miR-26a-5p	UTR3	MED18
1	28755948	28755970	23	+	2	2	GSE28865%GSM714646;GSE28865%GSM714647	1	HEK293	NA	intronic	PHACTR4
1	28800277	28800302	26	+	2	2	GSE41437%GSM1020024;GSE32113%GSM796037	2	LCL;BC-1	NA	exonic	PHACTR4
1	28807106	28807116	11	+	1	2	GSE50452%CLASH	1	HEK293	hsa-miR-484	exonic	PHACTR4
1	28815682	28815730	49	+	1	2	GSE50452%CLASH	1	HEK293	hsa-miR-484	exonic	PHACTR4
1	28823182	28823207	26	+	2	2	GSE28865%GSM714647;GSE28865%GSM714646	1	HEK293	NA	UTR3	PHACTR4
1	28823272	28823294	23	+	3	3	GSE28865%GSM714644;GSE43573%GSM1065670;GSE28865%GSM714645	1	HEK293	NA	UTR3	PHACTR4
1	28824584	28824648	65	+	6	7	GSE32113%GSM796040;GSE32113%GSM796039;GSE32113%GSM796037;GSE32113%GSM796038;GSE28865%GSM714644;GSE41437%GSM1020022	4	BC-3;BC-1;HEK293;LCL35	NA	UTR3	PHACTR4
1	28824898	28824921	24	+	2	2	GSE41437%GSM1020021;GSE32113%GSM796040	2	EF3D;BC-3	NA	UTR3	PHACTR4
1	28825058	28825085	28	+	4	4	GSE41437%GSM1020022;GSE32113%GSM796039;GSE32113%GSM796040;GSE32113%GSM796037	3	LCL35;BC-3;BC-1	NA	UTR3	PHACTR4
1	28825128	28825151	24	+	4	4	GSE32113%GSM796037;GSE32113%GSM796038;GSE28865%GSM714644;GSE43573%GSM1065670	2	BC-1;HEK293	NA	UTR3	PHACTR4
1	28826453	28826493	41	+	2	2	GSE41437%GSM1020024;GSE41437%GSM1020021	2	LCL;EF3D	NA	UTR3	PHACTR4
1	28833863	28833925	63	+	4	4	GSE73059%GSM1881488;GSE28865%GSM714644;GSE41437%GSM1020021;GSE43666%GSM1067870	4	Huh7.5;HEK293;EF3D;HeLa	NA	ncRNA_exonic	SNHG3
1	28834041	28834079	39	+	3	3	GSE28865%GSM714644;GSE41437%GSM1020025;GSE28865%GSM714646	2	HEK293;LCL	NA	ncRNA_exonic	SNHG3
1	28835009	28835031	23	+	2	2	GSE28865%GSM714647;GSE43666%GSM1067870	2	HEK293;HeLa	NA	ncRNA_intronic	SNHG3
1	28835057	28835139	83	+	10	11	GSE73059%GSM1881488;GSE73059%GSM1881492;GSE73059%GSM1881493;GSE73059%GSM1881496;GSE41437%GSM1020021;GSE43573%GSM1065670;GSE28865%GSM714644;GSE28865%GSM714646;GSE43666%GSM1067869;GSE43666%GSM1067870;GSE41437%GSM1020025	4	Huh7.5;EF3D;HEK293;HeLa;LCL	NA	ncRNA_exonic;ncRNA_intronic	SNHG3;SNORA73B
1	28835227	28835274	48	+	3	3	GSE41437%GSM1020024;GSE28865%GSM714644;GSE43666%GSM1067870	3	LCL;HEK293;HeLa	NA	ncRNA_exonic	SNORA73B
1	28835363	28835438	76	+	2	2	GSE73059%CLEAR-CLIP;GSE28865%GSM714644	2	Huh7.5;HEK293	hsa-miR-296-5p;NA	ncRNA_exonic;splicing	RCC1;SNHG3
1	28835704	28835734	31	+	2	2	GSE28865%GSM714644;GSE28865%GSM714645	1	HEK293	NA	ncRNA_exonic	SNHG3
1	28836077	28836110	34	+	2	2	GSE28865%GSM714644;GSE32113%GSM796040	2	HEK293;BC-3	NA	ncRNA_exonic	SNHG3
1	28862319	28862342	24	+	2	2	GSE28865%GSM714646;GSE43666%GSM1067869	2	HEK293;HeLa	NA	intronic	RCC1
1	28865024	28865070	47	+	3	3	GSE50452%CLASH;GSE43573%GSM1065670;GSE28865%GSM714644	1	HEK293	hsa-miR-92a-3p;NA	UTR3	RCC1
1	28865489	28865524	36	+	4	4	GSE32113%GSM796039;GSE32113%GSM796040;GSE32113%GSM796037;GSE32113%GSM796038	2	BC-3;BC-1	NA	UTR3	RCC1
1	28865738	28865767	30	+	2	2	GSE28865%GSM714644;GSE43573%GSM1065670	1	HEK293	NA	UTR3	RCC1
1	28867256	28867295	40	+	3	3	GSE43573%GSM1065670;GSE28865%GSM714644;GSE28865%GSM714645	1	HEK293	NA	intergenic	RCC1;TRNAU1AP
1	28867593	28867633	41	+	2	2	GSE28865%GSM714646;GSE28865%GSM714647	1	HEK293	NA	intergenic	RCC1;TRNAU1AP
1	28871725	28871756	32	+	2	2	GSE28865%GSM714644;GSE28865%GSM714646	1	HEK293	NA	intergenic	RCC1;TRNAU1AP
1	28872605	28872638	34	+	7	7	GSE43573%GSM1065670;GSE32113%GSM796040;GSE32113%GSM796038;GSE28865%GSM714644;GSE32113%GSM796037;GSE32113%GSM796039;GSE28865%GSM714645	3	HEK293;BC-3;BC-1	NA	intergenic	RCC1;TRNAU1AP
1	28872733	28872758	26	+	2	2	GSE32113%GSM796037;GSE28865%GSM714644	2	BC-1;HEK293	NA	intergenic	RCC1;TRNAU1AP
1	28905266	28905297	32	-	2	2	GSE41437%GSM1020022;GSE43666%GSM1067870	2	LCL35;HeLa	NA	ncRNA_exonic	SNORD99
1	28906274	28906393	120	-	4	4	GSE43666%GSM1067870;GSE21578%GSM545213;GSE28865%GSM714644;GSE28865%GSM714643;GSE43666%GSM1067869;GSE73059%CLEAR-CLIP	2	HeLa;HEK293;Huh7.5	NA;hsa-miR-126-5p	ncRNA_exonic	SNHG12
1	28906898	28906926	29	-	2	2	GSE28865%GSM714646;GSE28865%GSM714644	1	HEK293	NA	ncRNA_exonic	SNHG12
1	28907482	28907566	85	-	2	2	GSE43666%GSM1067870;GSE73059%CLEAR-CLIP;GSE28865%GSM714646	2	HeLa;Huh7.5;HEK293	NA;hsa-miR-103a-3p	ncRNA_exonic	SNHG12
1	28929846	28929877	32	-	2	2	GSE41437%GSM1020021;GSE41437%GSM1020025	2	EF3D;LCL	NA	UTR3	TAF12
1	28975149	28975245	97	+	7	8	GSE28865%GSM714643;GSE28865%GSM714647;GSE41437%GSM1020025;GSE28865%GSM714644;GSE28865%GSM714646;GSE28865%GSM714645;GSE63797%GSM1557567;GSE43666%GSM1067870	3	HEK293;LCL;HFF;HeLa	NA	ncRNA_exonic	RNU11
1	29068939	29068983	45	+	6	6	GSE41437%GSM1020022;GSE32113%GSM796037;GSE32113%GSM796039;GSE32113%GSM796040;GSE32113%GSM796038;GSE28865%GSM714644	4	LCL35;BC-1;BC-3;HEK293	NA	exonic	YTHDF2
1	29069056	29069099	44	+	3	3	GSE50452%CLASH;GSE41437%GSM1020022;GSE28865%GSM714644	2	HEK293;LCL35	hsa-miR-106b-5p;NA	exonic	YTHDF2
1	29069186	29069262	77	+	3	3	GSE28865%GSM714644;GSE73059%CLEAR-CLIP;GSE50452%CLASH;GSE28865%GSM714646	2	HEK293;Huh7.5	NA;hsa-miR-151a-3p;hsa-miR-615-3p	exonic	YTHDF2
1	29096073	29096161	89	+	2	2	GSE43573%GSM1065670;GSE73059%CLEAR-CLIP	2	HEK293;Huh7.5	NA;hsa-miR-30c-5p	UTR3	YTHDF2
1	29096236	29096267	32	+	2	2	GSE28865%GSM714645;GSE28865%GSM714644	1	HEK293	NA	UTR3	YTHDF2
1	29208238	29208276	39	-	3	3	GSE28865%GSM714647;GSE28865%GSM714646;GSE63797%GSM1557571	2	HEK293;HFF	NA	ncRNA_exonic	Y_RNA
1	29241114	29241161	48	+	2	4	GSE50452%CLASH;GSE28865%GSM714646	1	HEK293	hsa-miR-320b;hsa-miR-320a;hsa-miR-423-5p;NA	UTR5	EPB41
1	29244950	29244975	26	+	2	2	GSE43573%GSM1065670;GSE28865%GSM714644	1	HEK293	NA	intronic	EPB41
1	29309127	29309148	22	-	2	2	GSE44404%GSM1084047;GSE63797%GSM1557570	2	HEK293;HFF	NA	intronic	EPB41
1	29319927	29320012	86	+	3	3	GSE73059%CLEAR-CLIP;GSE32113%GSM796039;GSE32113%GSM796040	2	Huh7.5;BC-3	hsa-miR-320a;NA	exonic	EPB41
1	29443331	29443365	35	+	3	3	GSE32113%GSM796040;GSE32113%GSM796039;GSE32113%GSM796037	2	BC-3;BC-1	NA	UTR3	EPB41
1	29444008	29444036	29	+	2	2	GSE28865%GSM714646;GSE43666%GSM1067870	2	HEK293;HeLa	NA	UTR3	EPB41
1	29445147	29445219	73	+	2	2	GSE28865%GSM714644;GSE50452%CLASH	1	HEK293	NA;hsa-miR-342-3p	UTR3	EPB41
1	29446526	29446548	23	+	2	2	GSE32113%GSM796038;GSE32113%GSM796037	1	BC-1	NA	UTR3	EPB41;TMEM200B
1	29474766	29474827	62	-	8	8	GSE28865%GSM714645;GSE32113%GSM796039;GSE28865%GSM714644;GSE32113%GSM796038;GSE41437%GSM1020022;GSE43573%GSM1065670;GSE32113%GSM796037;GSE43666%GSM1067870	5	HEK293;BC-3;BC-1;LCL35;HeLa	NA	UTR3	SRSF4
1	29474965	29475040	76	-	4	4	GSE73059%CLEAR-CLIP;GSE28865%GSM714644;GSE32113%GSM796039;GSE28865%GSM714646	3	Huh7.5;HEK293;BC-3	hsa-miR-320a;NA	exonic	SRSF4
1	29506848	29506879	32	-	2	2	GSE32113%GSM796039;GSE32113%GSM796040	1	BC-3	NA	intronic	SRSF4
1	31206405	31206431	27	-	2	2	GSE41437%GSM1020021;GSE41437%GSM1020023	2	EF3D;LCL	NA	UTR3	LAPTM5
1	31210450	31210492	43	-	2	2	GSE41437%GSM1020022;GSE41437%GSM1020021	2	LCL35;EF3D	NA	exonic;splicing	LAPTM5
1	31223189	31223222	34	-	2	2	GSE41437%GSM1020024;GSE41437%GSM1020023	1	LCL	NA	intronic	LAPTM5
1	31263781	31263798	18	+	2	2	GSE43666%GSM1067869;GSE43666%GSM1067870	1	HeLa	NA	intergenic	LAPTM5;RP5-1125N11.1
1	31404484	31404517	34	-	3	3	GSE28865%GSM714644;GSE32113%GSM796038;GSE32113%GSM796037	2	HEK293;BC-1	NA	UTR3	PUM1
1	31404522	31404562	41	-	2	2	GSE28865%GSM714646;GSE43573%GSM1065670;GSE32113%GSM796039	2	HEK293;BC-3	NA	UTR3	PUM1
1	31404569	31404592	24	-	2	2	GSE28865%GSM714644;GSE32113%GSM796037	2	HEK293;BC-1	NA	UTR3	PUM1
1	31404646	31404729	84	-	10	10	GSE50452%CLASH;GSE28865%GSM714644;GSE28865%GSM714645;GSE32113%GSM796040;GSE32113%GSM796037;GSE32113%GSM796038;GSE41437%GSM1020021;GSE41437%GSM1020022;GSE43573%GSM1065670;GSE28865%GSM714646	5	HEK293;BC-3;BC-1;EF3D;LCL35	hsa-miR-296-3p;NA	UTR3	PUM1
1	31404968	31404996	29	-	2	2	GSE28865%GSM714644;GSE43573%GSM1065670	1	HEK293	NA	UTR3	PUM1
1	31405094	31405118	25	-	6	6	GSE28865%GSM714645;GSE28865%GSM714644;GSE32113%GSM796037;GSE32113%GSM796038;GSE41437%GSM1020022;GSE41437%GSM1020024	4	HEK293;BC-1;LCL35;LCL	NA	UTR3	PUM1
1	31405309	31405343	35	-	2	2	GSE28865%GSM714644;GSE28865%GSM714646	1	HEK293	NA	UTR3	PUM1
1	31405524	31405547	24	-	2	2	GSE32113%GSM796037;GSE41437%GSM1020022	2	BC-1;LCL35	NA	UTR3	PUM1
1	31405734	31405780	47	-	2	2	GSE50452%CLASH;GSE28865%GSM714646	1	HEK293	hsa-miR-99a-5p;NA	UTR3	PUM1
1	31405859	31405912	54	-	7	7	GSE32113%GSM796039;GSE32113%GSM796040;GSE32113%GSM796037;GSE32113%GSM796038;GSE28865%GSM714644;GSE43573%GSM1065670;GSE50452%CLASH	3	BC-3;BC-1;HEK293	NA;hsa-miR-186-5p	UTR3	PUM1
1	31418198	31418222	25	-	2	2	GSE41437%GSM1020021;GSE41437%GSM1020025	2	EF3D;LCL	NA	exonic	PUM1
1	31435134	31435166	33	-	2	2	GSE43666%GSM1067870;GSE43573%GSM1065670	2	HeLa;HEK293	NA	intronic	PUM1
1	31441011	31441038	28	-	2	2	GSE41437%GSM1020023;GSE28865%GSM714646	2	LCL;HEK293	NA	ncRNA_exonic	SNORD85
1	31441675	31441699	25	-	2	2	GSE32113%GSM796037;GSE32113%GSM796038	1	BC-1	NA	intronic	PUM1
1	31465236	31465289	54	-	5	6	GSE32113%GSM796037;GSE32113%GSM796038;GSE41437%GSM1020024;GSE41437%GSM1020025;GSE50452%CLASH	3	BC-1;LCL;HEK293	NA;hsa-miR-324-5p;hsa-miR-324-3p	exonic;splicing	PUM1
1	31823030	31823057	28	+	2	2	GSE43573%GSM1065670;GSE28865%GSM714644	1	HEK293	NA	intronic	ZCCHC17
1	31992696	31992727	32	+	2	2	GSE41437%GSM1020022;GSE41437%GSM1020023	2	LCL35;LCL	NA	intergenic	RP11-439L8.4;RP11-73M7.1
1	32095509	32095535	27	-	2	2	GSE28865%GSM714644;GSE43573%GSM1065670	1	HEK293	NA	UTR3	PEF1
1	32098759	32098845	87	-	2	2	GSE73059%CLEAR-CLIP;GSE41437%GSM1020021	2	Huh7.5;EF3D	hsa-miR-92a-3p;NA	exonic;splicing	PEF1
1	32224270	32224292	23	-	3	3	GSE28865%GSM714644;GSE28865%GSM714646;GSE43666%GSM1067869	2	HEK293;HeLa	NA	ncRNA_exonic	MIR4254
1	32237642	32237674	33	+	13	20	GSE44404%GSM1084065;GSE63797%GSM1557563;GSE63797%GSM1557564;GSE63797%GSM1557565;GSE63797%GSM1557566;GSE63797%GSM1557567;GSE63797%GSM1557568;GSE63797%GSM1557569;GSE63797%GSM1557570;GSE63797%GSM1557571;GSE63797%GSM1557572;GSE63797%GSM1557573;GSE63797%GSM1557574	2	HEK293;HFF	NA	intergenic	BAI2;RP11-84A19.3
1	32372589	32372673	85	-	2	2	GSE50452%CLASH;GSE43573%GSM1065670	1	HEK293	hsa-miR-320a;NA	ncRNA_intronic	RP11-84A19.4
1	32372685	32372714	30	-	3	3	GSE28865%GSM714644;GSE43573%GSM1065670;GSE28865%GSM714646	1	HEK293	NA	ncRNA_intronic	RP11-84A19.4
1	32372716	32372759	44	-	2	2	GSE50452%CLASH;GSE28865%GSM714644	1	HEK293	hsa-miR-92a-3p;NA	ncRNA_intronic	RP11-84A19.4
1	32373058	32373119	62	-	2	2	GSE50452%CLASH;GSE43666%GSM1067869	2	HEK293;HeLa	hsa-miR-331-3p;NA	ncRNA_intronic	RP11-84A19.4
1	32374039	32374114	76	-	2	2	GSE73059%CLEAR-CLIP;GSE28865%GSM714644	2	Huh7.5;HEK293	hsa-miR-26a-5p;NA	ncRNA_intronic	RP11-84A19.4
1	32374308	32374339	32	-	2	2	GSE32113%GSM796037;GSE32113%GSM796038	1	BC-1	NA	ncRNA_intronic	RP11-84A19.4
1	32374355	32374377	23	-	2	2	GSE32113%GSM796037;GSE28865%GSM714644	2	BC-1;HEK293	NA	ncRNA_intronic	RP11-84A19.4
1	32374501	32374545	45	-	7	7	GSE28865%GSM714644;GSE28865%GSM714645;GSE32113%GSM796037;GSE32113%GSM796038;GSE32113%GSM796040;GSE32113%GSM796039;GSE43573%GSM1065670	3	HEK293;BC-1;BC-3	NA	exonic	PTP4A2
1	32381567	32381588	22	-	1	3	GSE50452%CLASH	1	HEK293	hsa-let-7b-5p;hsa-miR-877-5p;hsa-let-7c-5p	exonic	PTP4A2
1	32384571	32384612	42	-	1	3	GSE50452%CLASH	1	HEK293	hsa-let-7c-5p;hsa-let-7b-5p;hsa-miR-877-5p	exonic	PTP4A2
1	32384619	32384728	110	-	15	15	GSE50452%CLASH;GSE32113%GSM796038;GSE32113%GSM796037;GSE28865%GSM714644;GSE63797%GSM1557569;GSE43573%GSM1065670;GSE28865%GSM714646;GSE41437%GSM1020021;GSE46611%GSM1133252;GSE41437%GSM1020025;GSE41437%GSM1020024;GSE41437%GSM1020022;GSE41437%GSM1020023;GSE32113%GSM796040;GSE28865%GSM714647;GSE32113%GSM796039;GSE28865%GSM714645	7	HEK293;BC-1;HFF;EF3D;LCL;LCL35;BC-3	hsa-miR-296-3p;NA	exonic;ncRNA_intronic	PTP4A2;RP11-84A19.4
1	32385235	32385259	25	-	1	2	GSE50452%CLASH	1	HEK293	hsa-miR-320b;hsa-miR-320a	ncRNA_intronic	RP11-84A19.4
1	32403588	32403625	38	-	1	2	GSE50452%CLASH	1	HEK293	hsa-miR-320b;hsa-miR-320a	UTR5	PTP4A2
1	32502506	32502592	87	+	2	3	GSE73059%GSM1881503;GSE73059%CLEAR-CLIP	1	Huh7.5	NA;hsa-miR-28-3p	exonic;intronic;splicing	KHDRBS1
1	32508178	32508263	86	+	3	3	GSE50452%CLASH;GSE41437%GSM1020021;GSE28865%GSM714644	2	HEK293;EF3D	hsa-miR-18a-3p;NA	UTR3;exonic	KHDRBS1
1	32508663	32508699	37	+	2	2	GSE41437%GSM1020023;GSE28865%GSM714644	2	LCL;HEK293	NA	UTR3	KHDRBS1
1	32508974	32509073	100	+	2	2	GSE50452%CLASH;GSE73059%CLEAR-CLIP	2	HEK293;Huh7.5	hsa-miR-877-3p;hsa-miR-17-5p	UTR3	KHDRBS1
1	32541332	32541375	44	+	9	9	GSE41437%GSM1020024;GSE41437%GSM1020021;GSE41437%GSM1020022;GSE32113%GSM796038;GSE32113%GSM796039;GSE32113%GSM796040;GSE41437%GSM1020023;GSE41437%GSM1020025;GSE32113%GSM796037	5	LCL;EF3D;LCL35;BC-1;BC-3	NA	exonic	TMEM39B
1	32611626	32611701	76	+	2	2	GSE73059%CLEAR-CLIP;GSE28865%GSM714646	2	Huh7.5;HEK293	hsa-miR-26a-5p;NA	intronic	KPNA6
1	32625028	32625106	79	+	3	3	GSE50452%CLASH;GSE41437%GSM1020021;GSE43573%GSM1065670	2	HEK293;EF3D	hsa-miR-221-3p;NA	exonic	KPNA6
1	32633042	32633072	31	+	2	2	GSE28865%GSM714646;GSE28865%GSM714647	1	HEK293	NA	intronic	KPNA6
1	32633088	32633116	29	+	3	3	GSE43666%GSM1067869;GSE28865%GSM714647;GSE28865%GSM714646	2	HeLa;HEK293	NA	intronic	KPNA6
1	32636728	32636766	39	+	9	9	GSE41437%GSM1020025;GSE32113%GSM796039;GSE32113%GSM796040;GSE41437%GSM1020022;GSE41437%GSM1020023;GSE32113%GSM796037;GSE32113%GSM796038;GSE28865%GSM714644;GSE28865%GSM714645	5	LCL;BC-3;LCL35;BC-1;HEK293	NA	ncRNA_exonic	RP4-622L5.2
1	32636798	32636859	62	+	5	5	GSE28865%GSM714646;GSE41437%GSM1020021;GSE28865%GSM714644;GSE41437%GSM1020023;GSE28865%GSM714645	3	HEK293;EF3D;LCL	NA	ncRNA_exonic;ncRNA_intronic;ncRNA_splicing	RP4-622L5.2
1	32637045	32637081	37	+	9	9	GSE43573%GSM1065670;GSE28865%GSM714644;GSE32113%GSM796037;GSE32113%GSM796038;GSE32113%GSM796040;GSE28865%GSM714645;GSE41437%GSM1020022;GSE32113%GSM796039;GSE41437%GSM1020023	5	HEK293;BC-1;BC-3;LCL35;LCL	NA	ncRNA_intronic	RP4-622L5.2
1	32637360	32637390	31	+	4	4	GSE28865%GSM714644;GSE28865%GSM714645;GSE32113%GSM796037;GSE32113%GSM796038	2	HEK293;BC-1	NA	ncRNA_intronic	RP4-622L5.2
1	32637518	32637567	50	+	4	4	GSE28865%GSM714646;GSE28865%GSM714647;GSE50452%CLASH;GSE43573%GSM1065670	1	HEK293	NA;hsa-miR-877-3p	ncRNA_intronic	RP4-622L5.2
1	32638724	32638775	52	+	3	4	GSE50452%CLASH;GSE28865%GSM714645;GSE28865%GSM714644	1	HEK293	hsa-let-7b-5p;hsa-let-7a-5p;NA	ncRNA_intronic	RP4-622L5.2
1	32638902	32638930	29	+	4	4	GSE32113%GSM796037;GSE32113%GSM796038;GSE43573%GSM1065670;GSE28865%GSM714644	2	BC-1;HEK293	NA	ncRNA_intronic	RP4-622L5.2
1	32639894	32639925	32	+	2	2	GSE28865%GSM714647;GSE28865%GSM714646	1	HEK293	NA	ncRNA_intronic	RP4-622L5.2
1	32640114	32640133	20	+	2	2	GSE41437%GSM1020021;GSE43666%GSM1067870	2	EF3D;HeLa	NA	ncRNA_intronic	RP4-622L5.2
1	32640990	32641072	83	+	3	3	GSE32113%GSM796037;GSE43573%GSM1065670;GSE73059%CLEAR-CLIP	3	BC-1;HEK293;Huh7.5	NA;hsa-miR-16-5p	ncRNA_intronic	RP4-622L5.2
1	32641930	32641969	40	+	9	9	GSE32113%GSM796039;GSE41437%GSM1020022;GSE41437%GSM1020023;GSE41437%GSM1020025;GSE32113%GSM796040;GSE28865%GSM714644;GSE41437%GSM1020024;GSE46611%GSM1133252;GSE32113%GSM796038	5	BC-3;LCL35;LCL;HEK293;BC-1	NA	ncRNA_intronic	RP4-622L5.2
1	32642064	32642089	26	+	4	4	GSE32113%GSM796037;GSE32113%GSM796038;GSE32113%GSM796040;GSE43573%GSM1065670	3	BC-1;BC-3;HEK293	NA	ncRNA_exonic	RP4-622L5.2
1	32642138	32642162	25	+	2	2	GSE28865%GSM714644;GSE43573%GSM1065670	1	HEK293	NA	ncRNA_exonic	RP4-622L5.2
1	32660503	32660607	105	+	1	3	GSE50452%CLASH	1	HEK293	hsa-miR-92a-3p;hsa-miR-193b-3p;hsa-miR-423-3p	exonic	TXLNA
1	32661364	32661431	68	+	2	2	GSE50452%CLASH;GSE28865%GSM714644	1	HEK293	hsa-miR-15b-5p;NA	UTR3	TXLNA
1	32661586	32661628	43	+	4	4	GSE32113%GSM796038;GSE28865%GSM714644;GSE43573%GSM1065670;GSE28865%GSM714646	2	BC-1;HEK293	NA	UTR3	TXLNA
1	32661936	32661967	32	+	9	9	GSE28865%GSM714646;GSE43573%GSM1065670;GSE28865%GSM714644;GSE28865%GSM714645;GSE32113%GSM796037;GSE32113%GSM796038;GSE32113%GSM796040;GSE32113%GSM796039;GSE41437%GSM1020025	4	HEK293;BC-1;BC-3;LCL	NA	UTR3	TXLNA
1	32662861	32662924	64	+	5	7	GSE41437%GSM1020021;GSE50452%CLASH;GSE28865%GSM714644;GSE41437%GSM1020022;GSE43573%GSM1065670	3	EF3D;HEK293;LCL35	NA;hsa-miR-320b;hsa-let-7b-5p	UTR3	TXLNA
1	32663101	32663132	32	+	11	11	GSE32113%GSM796039;GSE32113%GSM796040;GSE41437%GSM1020021;GSE41437%GSM1020022;GSE41437%GSM1020024;GSE28865%GSM714644;GSE32113%GSM796037;GSE32113%GSM796038;GSE41437%GSM1020023;GSE43573%GSM1065670;GSE28865%GSM714645	6	BC-3;EF3D;LCL35;LCL;HEK293;BC-1	NA	UTR3	TXLNA
1	32663242	32663317	76	+	4	4	GSE73059%CLEAR-CLIP;GSE28865%GSM714647;GSE28865%GSM714646;GSE28865%GSM714644	2	Huh7.5;HEK293	hsa-miR-26a-5p;NA	UTR3	TXLNA
1	32663452	32663496	45	+	4	4	GSE28865%GSM714646;GSE28865%GSM714644;GSE41437%GSM1020025;GSE28865%GSM714647	2	HEK293;LCL	NA	UTR3	TXLNA
1	32663805	32663883	79	+	3	3	GSE41437%GSM1020022;GSE28865%GSM714644;GSE43573%GSM1065670;GSE50452%CLASH	2	LCL35;HEK293	NA;hsa-miR-92a-3p	UTR3	TXLNA
1	32670512	32670543	32	+	5	5	GSE41437%GSM1020021;GSE41437%GSM1020024;GSE32113%GSM796040;GSE41437%GSM1020025;GSE41437%GSM1020022	4	EF3D;LCL;BC-3;LCL35	NA	ncRNA_exonic	RP4-622L5.7
1	32691820	32691868	49	+	2	2	GSE50452%CLASH;GSE28865%GSM714644	1	HEK293	hsa-miR-193b-3p;NA	exonic	EIF3I
1	32691874	32691921	48	+	1	2	GSE50452%CLASH	1	HEK293	hsa-miR-191-5p;hsa-miR-222-3p	exonic	EIF3I
1	32692004	32692055	52	+	3	3	GSE50452%CLASH;GSE43666%GSM1067870;GSE32113%GSM796037	3	HEK293;HeLa;BC-1	hsa-miR-191-5p;hsa-miR-222-3p;NA	exonic	EIF3I
1	32694124	32694181	58	+	2	2	GSE50452%CLASH;GSE41437%GSM1020021	2	HEK293;EF3D	hsa-miR-18a-3p;NA	exonic	EIF3I
1	32694334	32694357	24	+	7	7	GSE28865%GSM714644;GSE32113%GSM796037;GSE32113%GSM796038;GSE41437%GSM1020021;GSE41437%GSM1020024;GSE41437%GSM1020025;GSE28865%GSM714646	4	HEK293;BC-1;EF3D;LCL	NA	exonic	EIF3I
1	32768283	32768314	32	+	5	5	GSE41437%GSM1020024;GSE28865%GSM714646;GSE32113%GSM796037;GSE32113%GSM796038;GSE32113%GSM796039	4	LCL;HEK293;BC-1;BC-3	NA	exonic	HDAC1
1	32796344	32796368	25	+	3	3	GSE28865%GSM714644;GSE28865%GSM714646;GSE41437%GSM1020023	2	HEK293;LCL	NA	intronic;splicing	HDAC1
1	32797076	32797098	23	+	2	2	GSE32113%GSM796037;GSE41437%GSM1020022	2	BC-1;LCL35	NA	exonic	HDAC1
1	32797121	32797152	32	+	3	3	GSE32113%GSM796037;GSE41437%GSM1020021;GSE32113%GSM796038	2	BC-1;EF3D	NA	exonic	HDAC1
1	32798835	32798876	42	+	3	3	GSE41437%GSM1020021;GSE41437%GSM1020022;GSE43573%GSM1065670	3	EF3D;LCL35;HEK293	NA	UTR3	HDAC1
1	32799502	32799524	23	-	2	2	GSE28865%GSM714644;GSE63797%GSM1557570	2	HEK293;HFF	NA	UTR3	MARCKSL1
1	32799534	32799562	29	-	4	4	GSE28865%GSM714644;GSE41437%GSM1020022;GSE43573%GSM1065670;GSE41437%GSM1020021	3	HEK293;LCL35;EF3D	NA	UTR3	MARCKSL1
1	32799584	32799632	49	-	4	4	GSE46611%GSM1133252;GSE28865%GSM714644;GSE28865%GSM714647;GSE41437%GSM1020025;GSE43573%GSM1065670	2	LCL;HEK293	NA	UTR3	MARCKSL1
1	32799994	32800015	22	-	2	2	GSE28865%GSM714644;GSE28865%GSM714645	1	HEK293	NA	UTR3	MARCKSL1
1	32830863	32830920	58	-	6	6	GSE28865%GSM714644;GSE28865%GSM714645;GSE32113%GSM796037;GSE43573%GSM1065670;GSE28865%GSM714646;GSE28865%GSM714647	2	HEK293;BC-1	NA	UTR3	BSDC1
1	32830925	32830963	39	-	3	3	GSE32113%GSM796037;GSE32113%GSM796038;GSE43573%GSM1065670	2	BC-1;HEK293	NA	UTR3	BSDC1
1	32831374	32831421	48	-	1	2	GSE50452%CLASH	1	HEK293	hsa-let-7a-5p;hsa-let-7c-5p	UTR3	BSDC1
1	32842267	32842288	22	-	3	3	GSE32113%GSM796037;GSE32113%GSM796038;GSE41437%GSM1020022	2	BC-1;LCL35	NA	exonic	BSDC1
1	32843832	32843859	28	-	4	4	GSE32113%GSM796038;GSE32113%GSM796039;GSE32113%GSM796040;GSE32113%GSM796037	2	BC-1;BC-3	NA	exonic	BSDC1
1	32950986	32951025	40	+	2	2	GSE28865%GSM714644;GSE28865%GSM714646	1	HEK293	NA	UTR3;exonic	ZBTB8B
1	33046589	33046617	29	+	2	2	GSE43666%GSM1067870;GSE28865%GSM714644	2	HeLa;HEK293	NA	intronic	RP1-27O5.3;ZBTB8A
1	33066193	33066219	27	+	2	2	GSE28865%GSM714646;GSE28865%GSM714644	1	HEK293	NA	UTR3	RP1-27O5.3;ZBTB8A
1	33066413	33066437	25	+	2	2	GSE43573%GSM1065670;GSE28865%GSM714644	1	HEK293	NA	UTR3	ZBTB8A
1	33069214	33069234	21	+	3	3	GSE43573%GSM1065670;GSE28865%GSM714644;GSE28865%GSM714645	1	HEK293	NA	UTR3	ZBTB8A
1	33134636	33134661	26	+	3	3	GSE28865%GSM714646;GSE32113%GSM796037;GSE43666%GSM1067870	3	HEK293;BC-1;HeLa	NA	exonic;splicing	RBBP4
1	33134849	33134924	76	+	3	3	GSE73059%CLEAR-CLIP;GSE32113%GSM796038;GSE41437%GSM1020021	3	Huh7.5;BC-1;EF3D	hsa-miR-15a-5p;NA	exonic	RBBP4
1	33145731	33145752	22	+	4	4	GSE63797%GSM1557566;GSE63797%GSM1557569;GSE63797%GSM1557570;GSE63797%GSM1557573	1	HFF	NA	UTR3	RBBP4;SYNC
1	33217922	33217945	24	-	6	6	GSE28865%GSM714644;GSE28865%GSM714645;GSE28865%GSM714647;GSE43666%GSM1067870;GSE28865%GSM714646;GSE43666%GSM1067869	2	HEK293;HeLa	NA	intronic	KIAA1522
1	33218025	33218049	25	-	2	2	GSE28865%GSM714646;GSE28865%GSM714647	1	HEK293	NA	intronic	KIAA1522
1	33238846	33238890	45	+	5	5	GSE43573%GSM1065670;GSE28865%GSM714644;GSE28865%GSM714646;GSE41437%GSM1020021;GSE28865%GSM714645	2	HEK293;EF3D	NA	UTR3	KIAA1522
1	33240871	33240911	41	-	2	2	GSE32113%GSM796039;GSE32113%GSM796040	1	BC-3	NA	UTR3	YARS
1	33241483	33241521	39	-	2	2	GSE28865%GSM714644;GSE28865%GSM714645	1	HEK293	NA	UTR3	YARS
1	33241605	33241635	31	-	5	5	GSE32113%GSM796037;GSE32113%GSM796038;GSE32113%GSM796039;GSE32113%GSM796040;GSE43573%GSM1065670	3	BC-1;BC-3;HEK293	NA	exonic	YARS
1	33245699	33245774	76	-	2	2	GSE73059%CLEAR-CLIP;GSE41437%GSM1020021	2	Huh7.5;EF3D	hsa-miR-92a-3p;NA	exonic	YARS
1	33251951	33252040	90	-	2	2	GSE73059%CLEAR-CLIP;GSE41437%GSM1020021	2	Huh7.5;EF3D	hsa-miR-421;NA	exonic;intronic;splicing	YARS
1	33276589	33276658	70	-	2	2	GSE28865%GSM714644;GSE50452%CLASH	1	HEK293	NA;hsa-miR-877-3p	exonic	YARS
1	33282062	33282079	18	+	2	2	GSE41437%GSM1020025;GSE43666%GSM1067869	2	LCL;HeLa	NA	intronic	YARS
1	33292025	33292081	57	+	5	5	GSE28865%GSM714647;GSE28865%GSM714646;GSE50452%CLASH;GSE28865%GSM714644;GSE43666%GSM1067870	2	HEK293;HeLa	NA;hsa-let-7a-5p	exonic	S100PBP
1	33318732	33318763	32	+	3	3	GSE41437%GSM1020025;GSE28865%GSM714646;GSE41437%GSM1020021	3	LCL;HEK293;EF3D	NA	exonic	S100PBP
1	33322312	33322360	49	+	3	3	GSE28865%GSM714646;GSE28865%GSM714644;GSE43573%GSM1065670	1	HEK293	NA	UTR3	S100PBP
1	33322837	33322868	32	+	4	4	GSE32113%GSM796038;GSE32113%GSM796037;GSE32113%GSM796039;GSE32113%GSM796040	2	BC-1;BC-3	NA	UTR3	S100PBP
1	33324106	33324135	30	+	2	2	GSE32113%GSM796040;GSE28865%GSM714644	2	BC-3;HEK293	NA	UTR3	S100PBP
1	33474628	33474652	25	-	2	2	GSE43666%GSM1067870;GSE28865%GSM714646	2	HeLa;HEK293	NA	ncRNA_intronic	RP1-117O3.2
1	33474800	33474896	97	-	2	2	GSE41437%GSM1020024;GSE73059%CLEAR-CLIP	2	LCL;Huh7.5	NA;hsa-miR-21-5p	ncRNA_intronic	RP1-117O3.2
1	33475787	33475821	35	-	3	3	GSE32113%GSM796037;GSE28865%GSM714644;GSE32113%GSM796038	2	BC-1;HEK293	NA	ncRNA_intronic	RP1-117O3.2
1	33476042	33476112	71	-	1	2	GSE50452%CLASH	1	HEK293	hsa-miR-193a-3p;hsa-miR-320a	ncRNA_intronic	RP1-117O3.2
1	33485655	33485677	23	-	2	2	GSE28865%GSM714644;GSE43573%GSM1065670	1	HEK293	NA	ncRNA_intronic	RP1-117O3.2
1	33585805	33585850	46	+	1	2	GSE50452%CLASH	1	HEK293	hsa-miR-30d-5p;hsa-miR-151a-3p	UTR3	ADC
1	33764996	33765022	27	+	2	2	GSE28865%GSM714646;GSE28865%GSM714644	1	HEK293	NA	UTR3	ZNF362
1	33765825	33765861	37	+	3	3	GSE41437%GSM1020023;GSE41437%GSM1020024;GSE41437%GSM1020021	2	LCL;EF3D	NA	UTR3	ZNF362
1	33790136	33790235	100	-	3	3	GSE41437%GSM1020021;GSE41437%GSM1020024;GSE73059%CLEAR-CLIP	3	EF3D;LCL;Huh7.5	NA;hsa-miR-1269a	ncRNA_intronic	RP11-415J8.3
1	33790462	33790525	64	-	2	2	GSE50452%CLASH;GSE63797%GSM1557567	2	HEK293;HFF	hsa-miR-744-5p;NA	exonic;ncRNA_intronic	PHC2;RP11-415J8.3
1	33798005	33798028	24	-	4	4	GSE28865%GSM714646;GSE28865%GSM714647;GSE43666%GSM1067869;GSE43666%GSM1067870	2	HEK293;HeLa	NA	exonic;ncRNA_exonic;splicing	MIR3605;PHC2
1	33798049	33798074	26	-	2	2	GSE28865%GSM714646;GSE28865%GSM714647	1	HEK293	NA	ncRNA_exonic	MIR3605
1	33947698	33947720	23	+	2	2	GSE28865%GSM714644;GSE43666%GSM1067870	2	HEK293;HeLa	NA	intronic	ZSCAN20
1	33956924	33956947	24	+	2	2	GSE43573%GSM1065670;GSE28865%GSM714644	1	HEK293	NA	exonic	ZSCAN20
1	33960175	33960214	40	+	3	3	GSE32113%GSM796040;GSE32113%GSM796039;GSE43666%GSM1067870	2	BC-3;HeLa	NA	exonic	ZSCAN20
1	34496409	34496487	79	+	1	2	GSE73059%CLEAR-CLIP	1	Huh7.5	hsa-miR-222-3p;hsa-miR-19a-3p	intronic	CSMD2
1	35135214	35135235	22	-	2	2	GSE21578%GSM545213;GSE28865%GSM714647	1	HEK293	NA	ncRNA_exonic	MIR552
1	35316336	35316411	76	-	2	2	GSE73059%CLEAR-CLIP;GSE43573%GSM1065670	2	Huh7.5;HEK293	hsa-miR-484;NA	ncRNA_exonic	RP5-997D16.2
1	35447217	35447252	36	-	3	3	GSE28865%GSM714644;GSE41437%GSM1020021;GSE43573%GSM1065670	2	HEK293;EF3D	NA	ncRNA_intronic	RP11-244H3.1
1	35447379	35447410	32	-	5	5	GSE32113%GSM796037;GSE32113%GSM796038;GSE41437%GSM1020022;GSE28865%GSM714644;GSE41437%GSM1020021	4	BC-1;LCL35;HEK293;EF3D	NA	ncRNA_intronic	RP11-244H3.1
1	35476365	35476440	76	-	3	3	GSE73059%CLEAR-CLIP;GSE32113%GSM796039;GSE32113%GSM796040	2	Huh7.5;BC-3	hsa-miR-374a-5p;NA	exonic	ZMYM6
1	35530873	35530894	22	+	2	2	GSE28865%GSM714642;GSE63797%GSM1557567	2	HEK293;HFF	NA	intronic	ZMYM1
1	35582749	35582775	27	+	2	2	GSE43573%GSM1065670;GSE28865%GSM714644	1	HEK293	NA	intergenic	SFPQ;ZMYM1
1	35645242	35645317	76	-	2	2	GSE73059%CLEAR-CLIP;GSE28865%GSM714644	2	Huh7.5;HEK293	hsa-miR-16-5p;NA	intronic	SFPQ
1	35649302	35649377	76	-	9	9	GSE73059%CLEAR-CLIP;GSE28865%GSM714645;GSE32113%GSM796039;GSE32113%GSM796040;GSE41437%GSM1020022;GSE32113%GSM796038;GSE28865%GSM714646;GSE32113%GSM796037;GSE28865%GSM714644	5	Huh7.5;HEK293;BC-3;LCL35;BC-1	hsa-miR-26b-5p;NA	UTR3	SFPQ
1	35649425	35649450	26	-	4	4	GSE32113%GSM796037;GSE32113%GSM796039;GSE32113%GSM796040;GSE32113%GSM796038	2	BC-1;BC-3	NA	UTR3	SFPQ
1	35649463	35649485	23	-	2	2	GSE32113%GSM796038;GSE32113%GSM796037	1	BC-1	NA	UTR3	SFPQ
1	35649560	35649586	27	-	3	3	GSE32113%GSM796038;GSE32113%GSM796039;GSE32113%GSM796040	2	BC-1;BC-3	NA	UTR3	SFPQ
1	35649659	35649702	44	-	5	5	GSE32113%GSM796038;GSE32113%GSM796039;GSE32113%GSM796040;GSE32113%GSM796037;GSE41437%GSM1020022	3	BC-1;BC-3;LCL35	NA	UTR3	SFPQ
1	35649776	35649804	29	-	2	2	GSE32113%GSM796037;GSE28865%GSM714646	2	BC-1;HEK293	NA	UTR3	SFPQ
1	35649830	35649871	42	-	2	2	GSE43666%GSM1067870;GSE28865%GSM714646	2	HeLa;HEK293	NA	UTR3	SFPQ
1	35649908	35649953	46	-	3	3	GSE28865%GSM714646;GSE32113%GSM796037;GSE32113%GSM796038	2	HEK293;BC-1	NA	UTR3	SFPQ
1	35649977	35650067	91	-	5	5	GSE32113%GSM796037;GSE32113%GSM796038;GSE28865%GSM714644;GSE28865%GSM714646;GSE32113%GSM796039;GSE32113%GSM796040;GSE43666%GSM1067870	3	BC-1;HEK293;BC-3;HeLa	NA	UTR3;exonic	SFPQ
1	35656344	35656423	80	-	2	3	GSE50452%CLASH;GSE73059%GSM1881487	2	HEK293;Huh7.5	hsa-miR-10a-5p;hsa-miR-331-3p;NA	exonic	SFPQ
1	35656469	35656525	57	-	3	3	GSE32113%GSM796038;GSE43666%GSM1067870;GSE28865%GSM714646	3	BC-1;HeLa;HEK293	NA	exonic	SFPQ
1	35656950	35656982	33	-	3	3	GSE43666%GSM1067870;GSE28865%GSM714644;GSE43573%GSM1065670	2	HeLa;HEK293	NA	exonic	SFPQ
1	35658524	35658555	32	-	3	3	GSE41437%GSM1020023;GSE41437%GSM1020024;GSE41437%GSM1020025	1	LCL	NA	exonic	SFPQ
1	35805442	35805473	32	+	2	2	GSE28865%GSM714644;GSE43666%GSM1067870	2	HEK293;HeLa	NA	intronic	ZMYM4
1	35862209	35862301	93	+	3	3	GSE32113%GSM796038;GSE32113%GSM796037;GSE73059%CLEAR-CLIP	2	BC-1;Huh7.5	NA;hsa-miR-122-5p	exonic;intronic;splicing	ZMYM4
1	35879636	35879661	26	+	2	2	GSE41437%GSM1020021;GSE32113%GSM796038	2	EF3D;BC-1	NA	exonic	ZMYM4
1	35885512	35885537	26	+	2	2	GSE32113%GSM796037;GSE32113%GSM796038	1	BC-1	NA	UTR3	ZMYM4
1	35896774	35896866	93	-	2	2	GSE43573%GSM1065670;GSE73059%CLEAR-CLIP	2	HEK293;Huh7.5	NA;hsa-miR-186-5p	intergenic	KIAA0319L;RNY5P1
1	35899127	35899159	33	-	15	15	GSE43666%GSM1067870;GSE32113%GSM796037;GSE32113%GSM796038;GSE41437%GSM1020024;GSE32113%GSM796039;GSE32113%GSM796040;GSE41437%GSM1020021;GSE41437%GSM1020022;GSE41437%GSM1020023;GSE41437%GSM1020025;GSE46611%GSM1133252;GSE28865%GSM714644;GSE28865%GSM714645;GSE28865%GSM714646;GSE43573%GSM1065670	7	HeLa;BC-1;LCL;BC-3;EF3D;LCL35;HEK293	NA	UTR3	KIAA0319L
1	35908719	35908745	27	-	5	5	GSE32113%GSM796037;GSE32113%GSM796038;GSE32113%GSM796039;GSE32113%GSM796040;GSE41437%GSM1020024	3	BC-1;BC-3;LCL	NA	intronic	KIAA0319L
1	36026139	36026167	29	+	3	3	GSE28865%GSM714644;GSE32113%GSM796038;GSE32113%GSM796037	2	HEK293;BC-1	NA	exonic	NCDN
1	36067221	36067253	33	-	4	4	GSE32113%GSM796037;GSE28865%GSM714644;GSE28865%GSM714646;GSE32113%GSM796038	2	BC-1;HEK293	NA	UTR3	PSMB2
1	36067425	36067497	73	-	2	2	GSE50452%CLASH;GSE63797%GSM1557565;GSE41437%GSM1020022	2	HEK293;HFF;LCL35	hsa-miR-1226-3p;NA	UTR3	PSMB2
1	36067597	36067623	27	-	10	10	GSE32113%GSM796040;GSE28865%GSM714645;GSE28865%GSM714644;GSE32113%GSM796037;GSE32113%GSM796038;GSE32113%GSM796039;GSE41437%GSM1020022;GSE41437%GSM1020023;GSE41437%GSM1020024;GSE41437%GSM1020025	5	BC-3;HEK293;BC-1;LCL35;LCL	NA	UTR3	PSMB2
1	36068444	36068468	25	-	5	5	GSE28865%GSM714644;GSE32113%GSM796037;GSE32113%GSM796038;GSE43573%GSM1065670;GSE41437%GSM1020022	3	HEK293;BC-1;LCL35	NA	UTR3	PSMB2
1	36068697	36068723	27	-	2	2	GSE28865%GSM714644;GSE28865%GSM714646	1	HEK293	NA	UTR3	PSMB2
1	36068738	36068821	84	-	5	5	GSE73059%CLEAR-CLIP;GSE28865%GSM714644;GSE28865%GSM714645;GSE43573%GSM1065670;GSE41437%GSM1020022	3	Huh7.5;HEK293;LCL35	hsa-miR-17-5p;NA	UTR3	PSMB2
1	36074847	36074871	25	-	3	3	GSE50452%CLASH;GSE32113%GSM796037;GSE32113%GSM796038	2	HEK293;BC-1	hsa-let-7c-5p;NA	exonic	PSMB2
1	36074982	36075009	28	-	5	5	GSE32113%GSM796037;GSE32113%GSM796038;GSE41437%GSM1020022;GSE28865%GSM714644;GSE41437%GSM1020021	4	BC-1;LCL35;HEK293;EF3D	NA	exonic	PSMB2
1	36106917	36107019	103	-	2	2	GSE73059%CLEAR-CLIP;GSE50452%CLASH;GSE43666%GSM1067869	2	Huh7.5;HEK293;HeLa	hsa-miR-25-3p;hsa-miR-744-5p;NA	exonic;intronic;splicing	PSMB2
1	36199912	36199995	84	-	2	2	GSE41437%GSM1020022;GSE28865%GSM714644;GSE32113%GSM796040;GSE32113%GSM796039	2	LCL35;HEK293;BC-3	NA	intronic	CLSPN
1	36200890	36200914	25	-	5	5	GSE28865%GSM714645;GSE28865%GSM714644;GSE32113%GSM796037;GSE41437%GSM1020025;GSE43573%GSM1065670	3	HEK293;BC-1;LCL	NA	intronic	CLSPN
1	36201980	36202011	32	-	2	2	GSE28865%GSM714644;GSE43573%GSM1065670	1	HEK293	NA	UTR3;intronic	CLSPN
1	36216619	36216643	25	-	2	2	GSE28865%GSM714646;GSE28865%GSM714647	1	HEK293	NA	intronic	CLSPN
1	36230147	36230178	32	-	2	2	GSE41437%GSM1020022;GSE28865%GSM714644	2	LCL35;HEK293	NA	exonic	CLSPN
1	36319439	36319462	24	+	5	5	GSE41437%GSM1020021;GSE28865%GSM714644;GSE32113%GSM796037;GSE32113%GSM796038;GSE43573%GSM1065670	3	EF3D;HEK293;BC-1	NA	UTR3	AGO4
1	36320076	36320108	33	+	6	6	GSE41437%GSM1020021;GSE32113%GSM796038;GSE43573%GSM1065670;GSE41437%GSM1020022;GSE41437%GSM1020024;GSE28865%GSM714644	5	EF3D;BC-1;HEK293;LCL35;LCL	NA	UTR3	AGO4
1	36320953	36321028	76	+	3	3	GSE73059%CLEAR-CLIP;GSE41437%GSM1020024;GSE32113%GSM796038	3	Huh7.5;LCL;BC-1	hsa-miR-320a;NA	UTR3	AGO4
1	36321982	36322011	30	+	6	6	GSE41437%GSM1020021;GSE43573%GSM1065670;GSE32113%GSM796038;GSE41437%GSM1020023;GSE28865%GSM714644;GSE32113%GSM796037	4	EF3D;HEK293;BC-1;LCL	NA	UTR3	AGO4
1	36322562	36322619	58	+	10	10	GSE41437%GSM1020021;GSE41437%GSM1020022;GSE41437%GSM1020024;GSE32113%GSM796040;GSE28865%GSM714644;GSE32113%GSM796037;GSE32113%GSM796038;GSE41437%GSM1020023;GSE43573%GSM1065670;GSE32113%GSM796039	6	EF3D;LCL35;LCL;BC-3;HEK293;BC-1	NA	UTR3	AGO4
1	36323111	36323201	91	+	2	2	GSE28865%GSM714644;GSE73059%CLEAR-CLIP	2	HEK293;Huh7.5	NA;hsa-miR-484	UTR3	AGO4
1	36354028	36354091	64	+	1	2	GSE50452%CLASH	1	HEK293	hsa-miR-193b-3p;hsa-miR-20a-5p	exonic	AGO1
1	36358196	36358278	83	+	2	5	GSE50452%CLASH;GSE28865%GSM714644	1	HEK293	hsa-miR-186-5p;hsa-miR-106b-5p;NA;hsa-miR-17-5p;hsa-miR-29a-3p;hsa-miR-193b-3p	exonic	AGO1
1	36358698	36358830	133	+	1	5	GSE50452%CLASH	1	HEK293	hsa-miR-17-5p;hsa-miR-29a-3p;hsa-miR-186-5p;hsa-miR-106b-5p;hsa-miR-193b-3p;hsa-miR-877-3p	exonic	AGO1
1	36359322	36359411	90	+	1	3	GSE50452%CLASH	1	HEK293	hsa-miR-99a-5p;hsa-miR-324-5p;hsa-miR-186-5p;hsa-miR-34a-5p	exonic	AGO1
1	36359713	36359772	60	+	1	2	GSE50452%CLASH	1	HEK293	hsa-miR-186-5p;hsa-miR-17-5p	exonic	AGO1
1	36359916	36360003	88	+	1	3	GSE50452%CLASH	1	HEK293	hsa-miR-186-5p;hsa-miR-17-5p;hsa-miR-877-5p;hsa-miR-744-5p	exonic	AGO1
1	36360723	36360870	148	+	1	5	GSE50452%CLASH	1	HEK293	hsa-miR-877-5p;hsa-miR-744-5p;hsa-miR-30c-5p;hsa-miR-186-5p;hsa-miR-378a-3p;hsa-let-7e-5p;hsa-miR-20a-5p;hsa-miR-92a-3p	exonic	AGO1
1	36367075	36367194	120	+	1	5	GSE50452%CLASH	1	HEK293	hsa-miR-20a-5p;hsa-miR-92a-3p;hsa-miR-212-3p;hsa-miR-17-5p;hsa-let-7b-5p;hsa-let-7c-5p;hsa-miR-138-5p;hsa-miR-421	exonic	AGO1
1	36367549	36367602	54	+	1	3	GSE50452%CLASH	1	HEK293	hsa-miR-138-5p;hsa-miR-421;hsa-miR-31-5p	exonic	AGO1
1	36367610	36367671	62	+	1	4	GSE50452%CLASH	1	HEK293	hsa-miR-328-3p;hsa-miR-106b-5p;hsa-miR-146b-5p;hsa-miR-93-3p	exonic	AGO1
1	36367805	36367825	21	+	1	3	GSE50452%CLASH	1	HEK293	hsa-miR-93-3p;hsa-miR-106b-5p;hsa-miR-146b-5p	exonic	AGO1
1	36367830	36367881	52	+	1	2	GSE50452%CLASH	1	HEK293	hsa-miR-92a-3p;hsa-miR-877-3p	exonic	AGO1
1	36372550	36372609	60	+	1	2	GSE50452%CLASH	1	HEK293	hsa-miR-30d-5p;hsa-miR-324-5p	exonic	AGO1
1	36379443	36379602	160	+	1	5	GSE50452%CLASH	1	HEK293	hsa-miR-30c-5p;hsa-miR-93-5p;hsa-let-7a-5p;hsa-let-7e-5p;hsa-let-7c-5p;hsa-let-7b-5p;hsa-miR-652-3p	exonic	AGO1
1	36379785	36379875	91	+	1	2	GSE50452%CLASH	1	HEK293	hsa-miR-652-3p;hsa-miR-194-5p;hsa-let-7e-5p	exonic	AGO1
1	36380949	36381030	82	+	1	2	GSE50452%CLASH	1	HEK293	hsa-let-7e-5p;hsa-miR-186-5p	exonic	AGO1
1	36381042	36381143	102	+	1	2	GSE50452%CLASH	1	HEK293	hsa-miR-151a-5p;hsa-miR-26a-5p;hsa-miR-423-3p	exonic	AGO1
1	36383194	36383328	135	+	2	5	GSE50452%CLASH;GSE73059%CLEAR-CLIP	2	HEK293;Huh7.5	hsa-miR-423-3p;hsa-miR-20a-5p;hsa-let-7g-5p;hsa-miR-192-5p;hsa-miR-17-5p;hsa-miR-106a-5p;hsa-miR-30d-5p;hsa-miR-324-5p;hsa-miR-195-5p;hsa-miR-197-3p	exonic	AGO1
1	36383923	36383962	40	+	1	3	GSE50452%CLASH	1	HEK293	hsa-miR-195-5p;hsa-miR-324-5p;hsa-miR-197-3p	exonic	AGO1
1	36384656	36384855	200	+	1	7	GSE50452%CLASH	1	HEK293	hsa-miR-92a-3p;hsa-miR-320a;hsa-miR-20a-5p;hsa-miR-628-3p;hsa-miR-93-5p;hsa-miR-320c;hsa-miR-31-5p;hsa-let-7a-5p;hsa-let-7b-5p;hsa-miR-149-5p;hsa-miR-18a-3p;hsa-miR-326;hsa-miR-615-3p	exonic	AGO1
1	36385100	36385168	69	+	1	7	GSE50452%CLASH	1	HEK293	hsa-miR-149-5p;hsa-miR-92a-3p;hsa-miR-615-3p;hsa-miR-326;hsa-miR-18a-3p;hsa-miR-93-3p	exonic	AGO1
1	36385888	36385934	47	+	6	6	GSE41437%GSM1020021;GSE43573%GSM1065670;GSE28865%GSM714644;GSE41437%GSM1020024;GSE41437%GSM1020025;GSE32113%GSM796038	4	EF3D;HEK293;LCL;BC-1	NA	UTR3	AGO1
1	36385955	36386036	82	+	4	4	GSE73059%CLEAR-CLIP;GSE28865%GSM714644;GSE28865%GSM714646;GSE28865%GSM714647;GSE41437%GSM1020021	3	Huh7.5;HEK293;EF3D	hsa-miR-103a-3p;NA	UTR3	AGO1
1	36386162	36386237	76	+	4	4	GSE73059%CLEAR-CLIP;GSE28865%GSM714644;GSE32113%GSM796037;GSE32113%GSM796038	3	Huh7.5;HEK293;BC-1	hsa-miR-93-5p;NA	UTR3	AGO1
1	36386320	36386346	27	+	3	3	GSE32113%GSM796037;GSE32113%GSM796038;GSE41437%GSM1020024	2	BC-1;LCL	NA	UTR3	AGO1
1	36386783	36386819	37	+	4	4	GSE28865%GSM714646;GSE43573%GSM1065670;GSE28865%GSM714644;GSE32113%GSM796038	2	HEK293;BC-1	NA	UTR3	AGO1
1	36389615	36389637	23	+	3	3	GSE28865%GSM714644;GSE41437%GSM1020022;GSE41437%GSM1020025	3	HEK293;LCL35;LCL	NA	UTR3	AGO1
1	36394789	36394864	76	+	2	2	GSE73059%CLEAR-CLIP;GSE28865%GSM714644	2	Huh7.5;HEK293	hsa-miR-17-5p;NA	UTR3	AGO1
1	36395110	36395185	76	+	4	4	GSE73059%CLEAR-CLIP;GSE28865%GSM714646;GSE28865%GSM714644;GSE28865%GSM714647	2	Huh7.5;HEK293	hsa-miR-93-5p;NA	UTR3	AGO1
1	36435594	36435619	26	+	2	2	GSE32113%GSM796037;GSE32113%GSM796038	1	BC-1	NA	intronic	AGO3
1	36442000	36442035	36	+	3	3	GSE41437%GSM1020023;GSE41437%GSM1020025;GSE41437%GSM1020022	2	LCL;LCL35	NA	intronic	AGO3
1	36521317	36521348	32	+	2	2	GSE43573%GSM1065670;GSE41437%GSM1020021	2	HEK293;EF3D	NA	UTR3;exonic	AGO3
1	36522064	36522095	32	+	3	3	GSE41437%GSM1020024;GSE32113%GSM796037;GSE32113%GSM796038	2	LCL;BC-1	NA	UTR3	AGO3
1	36522261	36522289	29	+	2	2	GSE41437%GSM1020024;GSE28865%GSM714644	2	LCL;HEK293	NA	UTR3	AGO3
1	36522661	36522736	76	+	2	2	GSE73059%CLEAR-CLIP;GSE28865%GSM714644	2	Huh7.5;HEK293	hsa-miR-16-5p;NA	UTR3	AGO3
1	36523908	36523938	31	+	3	3	GSE28865%GSM714644;GSE32113%GSM796038;GSE32113%GSM796037	2	HEK293;BC-1	NA	UTR3	AGO3
1	36523988	36524015	28	+	2	2	GSE28865%GSM714646;GSE28865%GSM714644	1	HEK293	NA	UTR3	AGO3
1	36524172	36524211	40	+	2	2	GSE28865%GSM714644;GSE43666%GSM1067870	2	HEK293;HeLa	NA	UTR3	AGO3
1	36528388	36528418	31	+	2	2	GSE28865%GSM714644;GSE28865%GSM714645	1	HEK293	NA	UTR3	AGO3
1	36528459	36528490	32	+	6	6	GSE43573%GSM1065670;GSE41437%GSM1020021;GSE28865%GSM714644;GSE32113%GSM796037;GSE32113%GSM796038;GSE41437%GSM1020022	4	HEK293;EF3D;BC-1;LCL35	NA	UTR3	AGO3
1	36528727	36528759	33	+	6	6	GSE32113%GSM796040;GSE41437%GSM1020023;GSE41437%GSM1020024;GSE41437%GSM1020025;GSE32113%GSM796037;GSE32113%GSM796038	3	BC-3;LCL;BC-1	NA	UTR3	AGO3
1	36528781	36528802	22	+	2	2	GSE28865%GSM714644;GSE28865%GSM714645	1	HEK293	NA	UTR3	AGO3
1	36528962	36528990	29	+	2	2	GSE43573%GSM1065670;GSE28865%GSM714644	1	HEK293	NA	UTR3	AGO3
1	36536023	36536055	33	+	3	3	GSE32113%GSM796037;GSE32113%GSM796039;GSE32113%GSM796040	2	BC-1;BC-3	NA	UTR3	AGO3
1	36558804	36558829	26	+	2	2	GSE32113%GSM796037;GSE28865%GSM714644	2	BC-1;HEK293	NA	exonic	ADPRHL2
1	36559310	36559362	53	+	2	2	GSE50452%CLASH;GSE28865%GSM714644	1	HEK293	hsa-miR-1229-3p;NA	UTR3	ADPRHL2
1	36602301	36602329	29	-	2	2	GSE28865%GSM714644;GSE28865%GSM714647	1	HEK293	NA	UTR3	TRAPPC3
1	36603484	36603515	32	-	2	2	GSE41437%GSM1020021;GSE41437%GSM1020023	2	EF3D;LCL	NA	exonic	TRAPPC3
1	36603532	36603556	25	-	2	2	GSE41437%GSM1020021;GSE41437%GSM1020022	2	EF3D;LCL35	NA	exonic	TRAPPC3
1	36645561	36645620	60	+	2	2	GSE28865%GSM714644;GSE50452%CLASH	1	HEK293	NA;hsa-miR-484	exonic	MAP7D1
1	36645970	36646011	42	+	10	10	GSE28865%GSM714644;GSE32113%GSM796040;GSE41437%GSM1020021;GSE41437%GSM1020022;GSE41437%GSM1020025;GSE28865%GSM714645;GSE43573%GSM1065670;GSE32113%GSM796037;GSE32113%GSM796038;GSE32113%GSM796039	6	HEK293;BC-3;EF3D;LCL35;LCL;BC-1	NA	UTR3	MAP7D1
1	36646059	36646122	64	+	11	12	GSE50452%CLASH;GSE32113%GSM796038;GSE41437%GSM1020021;GSE41437%GSM1020023;GSE41437%GSM1020024;GSE41437%GSM1020025;GSE32113%GSM796039;GSE32113%GSM796037;GSE28865%GSM714645;GSE32113%GSM796040;GSE28865%GSM714644	5	HEK293;BC-1;EF3D;LCL;BC-3	hsa-miR-100-5p;NA;hsa-miR-320b	UTR3	MAP7D1
1	36646274	36646303	30	+	4	4	GSE43573%GSM1065670;GSE28865%GSM714644;GSE28865%GSM714645;GSE32113%GSM796038	2	HEK293;BC-1	NA	UTR3	MAP7D1
1	36758199	36758306	108	+	1	2	GSE50452%CLASH	1	HEK293	hsa-miR-125b-5p;hsa-miR-125a-5p;hsa-miR-326	exonic	THRAP3
1	36767226	36767306	81	+	2	2	GSE50452%CLASH;GSE73059%CLEAR-CLIP	2	HEK293;Huh7.5	hsa-miR-615-3p;hsa-miR-92a-3p	exonic;intronic;splicing	THRAP3
1	36770199	36770222	24	+	3	3	GSE32113%GSM796038;GSE32113%GSM796037;GSE28865%GSM714644	2	BC-1;HEK293	NA	UTR3	THRAP3
1	36770638	36770752	115	+	3	3	GSE73059%CLEAR-CLIP;GSE28865%GSM714644;GSE28865%GSM714646;GSE28865%GSM714647	2	Huh7.5;HEK293	hsa-miR-30b-5p;NA	UTR3	THRAP3
1	36805225	36805299	75	-	4	4	GSE50452%CLASH;GSE28865%GSM714644;GSE32113%GSM796038;GSE32113%GSM796037	2	HEK293;BC-1	hsa-miR-106b-5p;NA	UTR3	STK40
1	36806126	36806280	155	-	3	3	GSE28865%GSM714646;GSE50452%CLASH;GSE28865%GSM714644;GSE43573%GSM1065670	1	HEK293	NA;hsa-miR-940;hsa-miR-31-5p	UTR3	STK40
1	36807066	36807131	66	-	4	4	GSE28865%GSM714644;GSE43666%GSM1067870;GSE41437%GSM1020022;GSE41437%GSM1020023;GSE43573%GSM1065670	4	HEK293;HeLa;LCL35;LCL	NA	UTR3	STK40
1	36921897	36921925	29	-	4	4	GSE32113%GSM796038;GSE32113%GSM796039;GSE32113%GSM796040;GSE41437%GSM1020023	3	BC-1;BC-3;LCL	NA	exonic	MRPS15
1	37439889	37439911	23	-	2	2	GSE28865%GSM714646;GSE28865%GSM714647	1	HEK293	NA	intronic	GRIK3
1	37958904	37958938	35	-	6	6	GSE28865%GSM714644;GSE32113%GSM796038;GSE32113%GSM796037;GSE32113%GSM796040;GSE32113%GSM796039;GSE43573%GSM1065670	3	HEK293;BC-1;BC-3	NA	UTR3	MEAF6
1	37959634	37959658	25	-	3	3	GSE41437%GSM1020025;GSE28865%GSM714644;GSE41437%GSM1020022	3	LCL;HEK293;LCL35	NA	UTR3	MEAF6
1	37966535	37966557	23	-	4	4	GSE28865%GSM714646;GSE28865%GSM714647;GSE43666%GSM1067870;GSE43666%GSM1067869	2	HEK293;HeLa	NA	intronic;ncRNA_exonic	MEAF6;MIR5581
1	38002409	38002436	28	-	5	5	GSE28865%GSM714644;GSE32113%GSM796037;GSE32113%GSM796038;GSE32113%GSM796039;GSE32113%GSM796040	3	HEK293;BC-1;BC-3	NA	UTR3	SNIP1
1	38002541	38002583	43	-	3	3	GSE43573%GSM1065670;GSE28865%GSM714644;GSE28865%GSM714645	1	HEK293	NA	UTR3	SNIP1
1	38002800	38002835	36	-	3	3	GSE28865%GSM714644;GSE28865%GSM714646;GSE43573%GSM1065670	1	HEK293	NA	UTR3	SNIP1
1	38002854	38002888	35	-	2	2	GSE28865%GSM714644;GSE41437%GSM1020024	2	HEK293;LCL	NA	UTR3	SNIP1
1	38003033	38003057	25	-	2	2	GSE28865%GSM714646;GSE28865%GSM714647	1	HEK293	NA	UTR3	SNIP1
1	38003223	38003262	40	-	2	2	GSE28865%GSM714644;GSE32113%GSM796037	2	HEK293;BC-1	NA	UTR3	SNIP1
1	38003511	38003536	26	-	2	2	GSE28865%GSM714644;GSE32113%GSM796038	2	HEK293;BC-1	NA	exonic	SNIP1
1	38147440	38147465	26	-	2	2	GSE28865%GSM714645;GSE28865%GSM714644	1	HEK293	NA	UTR3	C1orf109
1	38147914	38147941	28	-	2	2	GSE32113%GSM796040;GSE28865%GSM714644	2	BC-3;HEK293	NA	UTR3	C1orf109
1	38148296	38148327	32	-	3	3	GSE41437%GSM1020022;GSE41437%GSM1020024;GSE41437%GSM1020021	3	LCL35;LCL;EF3D	NA	UTR3	C1orf109
1	38174599	38174631	33	+	2	2	GSE28865%GSM714644;GSE43666%GSM1067870	2	HEK293;HeLa	NA	UTR3	CDCA8
1	38175200	38175235	36	+	2	2	GSE32113%GSM796037;GSE32113%GSM796038	1	BC-1	NA	UTR3	CDCA8
1	38266427	38266460	34	+	3	3	GSE32113%GSM796040;GSE32113%GSM796039;GSE28865%GSM714644	2	BC-3;HEK293	NA	ncRNA_exonic	RP11-109P14.9
1	38268623	38268712	90	-	14	14	GSE28865%GSM714645;GSE28865%GSM714644;GSE28865%GSM714646;GSE28865%GSM714647;GSE43666%GSM1067870;GSE41437%GSM1020021;GSE41437%GSM1020025;GSE32113%GSM796037;GSE43573%GSM1065670;GSE32113%GSM796040;GSE32113%GSM796038;GSE41437%GSM1020022;GSE41437%GSM1020023;GSE41437%GSM1020024;GSE46611%GSM1133252	7	HEK293;HeLa;EF3D;LCL;BC-1;BC-3;LCL35	NA	UTR3	YRDC
1	38268736	38268771	36	-	4	4	GSE28865%GSM714644;GSE28865%GSM714645;GSE43666%GSM1067870;GSE43573%GSM1065670	2	HEK293;HeLa	NA	UTR3	YRDC
1	38268773	38268898	126	-	3	3	GSE28865%GSM714644;GSE28865%GSM714646;GSE73059%CLEAR-CLIP	2	HEK293;Huh7.5	NA;hsa-miR-1269a	UTR3	YRDC
1	38268937	38268974	38	-	3	3	GSE43573%GSM1065670;GSE28865%GSM714646;GSE28865%GSM714644	1	HEK293	NA	UTR3	YRDC
1	38269405	38269449	45	-	3	3	GSE50452%CLASH;GSE28865%GSM714646;GSE28865%GSM714644	1	HEK293	hsa-miR-455-3p;NA	UTR3	YRDC
1	38275544	38275567	24	-	2	2	GSE43573%GSM1065670;GSE28865%GSM714644	1	HEK293	NA	UTR3	MTF1
1	38275900	38275937	38	-	3	3	GSE28865%GSM714644;GSE32113%GSM796038;GSE32113%GSM796037	2	HEK293;BC-1	NA	UTR3	MTF1
1	38277074	38277095	22	-	2	2	GSE28865%GSM714646;GSE28865%GSM714644	1	HEK293	NA	UTR3	MTF1
1	38277180	38277246	67	-	6	6	GSE28865%GSM714644;GSE28865%GSM714645;GSE32113%GSM796037;GSE32113%GSM796038;GSE41437%GSM1020023;GSE43573%GSM1065670	3	HEK293;BC-1;LCL	NA	UTR3	MTF1
1	38278066	38278091	26	-	3	3	GSE32113%GSM796038;GSE32113%GSM796040;GSE32113%GSM796037	2	BC-1;BC-3	NA	UTR3	MTF1
1	38279552	38279579	28	-	3	3	GSE28865%GSM714644;GSE32113%GSM796037;GSE43573%GSM1065670	2	HEK293;BC-1	NA	UTR3	MTF1
1	38280449	38280476	28	-	2	2	GSE28865%GSM714645;GSE28865%GSM714644	1	HEK293	NA	UTR3	MTF1
1	38280487	38280600	114	-	5	7	GSE28865%GSM714644;GSE73059%CLEAR-CLIP;GSE50452%CLASH;GSE28865%GSM714647;GSE28865%GSM714646;GSE73059%GSM1881488	2	HEK293;Huh7.5	NA;hsa-miR-17-5p;hsa-miR-27a-3p;hsa-miR-106a-5p	UTR3	MTF1
1	38281184	38281208	25	-	2	2	GSE32113%GSM796039;GSE32113%GSM796040	1	BC-3	NA	exonic	MTF1
1	38287884	38287932	49	-	5	5	GSE32113%GSM796037;GSE32113%GSM796038;GSE32113%GSM796039;GSE32113%GSM796040;GSE41437%GSM1020021	3	BC-1;BC-3;EF3D	NA	exonic	MTF1
1	38288263	38288316	54	-	2	2	GSE28865%GSM714644;GSE41437%GSM1020024	2	HEK293;LCL	NA	exonic	MTF1
1	38300758	38300790	33	-	13	13	GSE28865%GSM714644;GSE28865%GSM714645;GSE32113%GSM796040;GSE41437%GSM1020023;GSE46611%GSM1133252;GSE32113%GSM796037;GSE32113%GSM796038;GSE32113%GSM796039;GSE41437%GSM1020022;GSE41437%GSM1020024;GSE41437%GSM1020025;GSE43573%GSM1065670;GSE41437%GSM1020021	6	HEK293;BC-3;LCL;BC-1;LCL35;EF3D	NA	exonic	MTF1
1	38300826	38300849	24	-	3	3	GSE28865%GSM714644;GSE32113%GSM796039;GSE32113%GSM796040	2	HEK293;BC-3	NA	exonic	MTF1
1	38409340	38409364	25	-	2	2	GSE43666%GSM1067870;GSE28865%GSM714644	2	HeLa;HEK293	NA	exonic;intronic;splicing	INPP5B
1	38423773	38423867	95	-	6	6	GSE32113%GSM796039;GSE41437%GSM1020021;GSE28865%GSM714644;GSE32113%GSM796038;GSE43573%GSM1065670;GSE50452%CLASH	4	BC-3;EF3D;HEK293;BC-1	NA;hsa-miR-615-3p	UTR3;exonic	SF3A3
1	38449854	38449887	34	-	3	3	GSE41437%GSM1020021;GSE43666%GSM1067870;GSE28865%GSM714644	3	EF3D;HeLa;HEK293	NA	exonic	SF3A3
1	38469879	38469899	21	+	3	3	GSE28865%GSM714645;GSE43666%GSM1067870;GSE21578%GSM545213	2	HEK293;HeLa	NA	intronic	FHL3
1	38483407	38483438	32	+	2	2	GSE43573%GSM1065670;GSE41437%GSM1020022	2	HEK293;LCL35	NA	exonic	UTP11L
1	38489947	38489973	27	+	4	4	GSE28865%GSM714646;GSE28865%GSM714647;GSE43573%GSM1065670;GSE28865%GSM714644	1	HEK293	NA	UTR3	UTP11L
1	38489996	38490018	23	+	2	2	GSE43573%GSM1065670;GSE28865%GSM714644	1	HEK293	NA	UTR3	UTP11L
1	38510571	38510590	20	-	2	2	GSE41437%GSM1020022;GSE41437%GSM1020021	2	LCL35;EF3D	NA	UTR3	POU3F1
1	38554960	38554982	23	+	3	3	GSE28865%GSM714644;GSE28865%GSM714646;GSE28865%GSM714647	1	HEK293	NA	ncRNA_exonic	MIR3659
1	39175576	39175597	22	+	2	2	GSE63797%GSM1557570;GSE63797%GSM1557571	1	HFF	NA	intergenic	RP11-329N22.1;RRAGC
1	39304019	39304045	27	-	3	3	GSE41437%GSM1020023;GSE32113%GSM796038;GSE32113%GSM796037	2	LCL;BC-1	NA	UTR3	RRAGC
1	39304115	39304164	50	-	5	5	GSE28865%GSM714644;GSE32113%GSM796039;GSE32113%GSM796040;GSE32113%GSM796038;GSE41437%GSM1020021	4	HEK293;BC-3;BC-1;EF3D	NA	UTR3	RRAGC
1	39304236	39304257	22	-	3	3	GSE63797%GSM1557570;GSE63797%GSM1557572;GSE63797%GSM1557574	1	HFF	NA	UTR3	RRAGC
1	39304633	39304668	36	-	8	8	GSE28865%GSM714644;GSE28865%GSM714645;GSE32113%GSM796037;GSE32113%GSM796038;GSE32113%GSM796039;GSE32113%GSM796040;GSE41437%GSM1020022;GSE43573%GSM1065670	4	HEK293;BC-1;BC-3;LCL35	NA	UTR3	RRAGC
1	39304789	39304812	24	-	2	2	GSE41437%GSM1020021;GSE28865%GSM714644	2	EF3D;HEK293	NA	UTR3	RRAGC
1	39304859	39304885	27	-	2	2	GSE32113%GSM796038;GSE41437%GSM1020022	2	BC-1;LCL35	NA	UTR3	RRAGC
1	39305302	39305375	74	-	5	5	GSE73059%GSM1881491;GSE50452%CLASH;GSE32113%GSM796037;GSE32113%GSM796038;GSE41437%GSM1020025;GSE41437%GSM1020022	4	Huh7.5;HEK293;BC-1;LCL;LCL35	NA;hsa-let-7e-5p	exonic	RRAGC
1	39318070	39318114	45	-	2	2	GSE50452%CLASH;GSE32113%GSM796038	2	HEK293;BC-1	hsa-miR-29a-3p;NA	exonic	RRAGC
1	39330090	39330128	39	-	2	2	GSE28865%GSM714644;GSE43573%GSM1065670	1	HEK293	NA	ncRNA_intronic	RP5-864K19.4
1	39330180	39330249	70	-	6	6	GSE41437%GSM1020023;GSE41437%GSM1020024;GSE41437%GSM1020021;GSE43666%GSM1067870;GSE32113%GSM796039;GSE28865%GSM714644	5	LCL;EF3D;HeLa;BC-3;HEK293	NA	ncRNA_intronic	RP5-864K19.4
1	39344106	39344127	22	+	14	14	GSE44404%GSM1084040;GSE44404%GSM1084041;GSE44404%GSM1084042;GSE44404%GSM1084045;GSE44404%GSM1084046;GSE44404%GSM1084064;GSE44404%GSM1084067;GSE44404%GSM1084068;GSE44404%GSM1084069;GSE44404%GSM1084072;GSE44404%GSM1084073;GSE44404%GSM1084076;GSE44404%GSM1084077;GSE44404%GSM1084082	1	HEK293	NA	ncRNA_intronic	RP5-864K19.4
1	39463942	39463979	38	+	6	6	GSE32113%GSM796040;GSE28865%GSM714644;GSE41437%GSM1020022;GSE41437%GSM1020023;GSE28865%GSM714646;GSE43666%GSM1067870	5	BC-3;HEK293;LCL35;LCL;HeLa	NA	exonic	AKIRIN1
1	39469726	39469779	54	+	9	9	GSE43666%GSM1067870;GSE41437%GSM1020021;GSE28865%GSM714646;GSE32113%GSM796037;GSE32113%GSM796038;GSE63797%GSM1557566;GSE63797%GSM1557568;GSE63797%GSM1557570;GSE63797%GSM1557572	5	HeLa;EF3D;HEK293;BC-1;HFF	NA	UTR3;exonic	AKIRIN1
1	39470012	39470040	29	+	2	2	GSE28865%GSM714644;GSE41437%GSM1020021	2	HEK293;EF3D	NA	UTR3	AKIRIN1
1	39470115	39470167	53	+	9	9	GSE28865%GSM714644;GSE41437%GSM1020021;GSE32113%GSM796038;GSE41437%GSM1020022;GSE41437%GSM1020023;GSE41437%GSM1020024;GSE41437%GSM1020025;GSE28865%GSM714646;GSE28865%GSM714647	5	HEK293;EF3D;BC-1;LCL35;LCL	NA	UTR3	AKIRIN1
1	39470266	39470295	30	+	4	4	GSE41437%GSM1020021;GSE28865%GSM714644;GSE28865%GSM714646;GSE28865%GSM714647	2	EF3D;HEK293	NA	UTR3	AKIRIN1
1	39470415	39470454	40	+	3	3	GSE41437%GSM1020021;GSE41437%GSM1020022;GSE41437%GSM1020025	3	EF3D;LCL35;LCL	NA	UTR3	AKIRIN1
1	39470488	39470517	30	+	2	2	GSE28865%GSM714645;GSE28865%GSM714644	1	HEK293	NA	UTR3	AKIRIN1
1	39471458	39471526	69	+	6	6	GSE28865%GSM714644;GSE32113%GSM796038;GSE32113%GSM796037;GSE41437%GSM1020022;GSE41437%GSM1020021;GSE41437%GSM1020025	5	HEK293;BC-1;LCL35;EF3D;LCL	NA	UTR3	AKIRIN1
1	39471531	39471559	29	+	5	5	GSE43573%GSM1065670;GSE28865%GSM714644;GSE41437%GSM1020022;GSE43666%GSM1067869;GSE43666%GSM1067870	3	HEK293;LCL35;HeLa	NA	UTR3	AKIRIN1
1	39471561	39471665	105	+	5	5	GSE28865%GSM714644;GSE28865%GSM714646;GSE28865%GSM714645;GSE41437%GSM1020022;GSE73059%CLEAR-CLIP;GSE32113%GSM796037	3	HEK293;LCL35;Huh7.5;BC-1	NA;hsa-miR-424-5p	UTR3	AKIRIN1
1	39500122	39500207	86	+	1	2	GSE50452%CLASH	1	HEK293	hsa-let-7e-5p;hsa-miR-1296-5p	UTR3;exonic	NDUFS5
1	39750004	39750036	33	+	6	6	GSE32113%GSM796037;GSE32113%GSM796038;GSE41437%GSM1020021;GSE28865%GSM714644;GSE32113%GSM796040;GSE32113%GSM796039	4	BC-1;EF3D;HEK293;BC-3	NA	exonic;splicing	MACF1
1	39849912	39849930	19	-	2	2	GSE21578%GSM545213;GSE28865%GSM714645	1	HEK293	NA	intronic	MACF1
1	39853380	39853506	127	+	2	3	GSE73059%CLEAR-CLIP;GSE50452%CLASH	2	Huh7.5;HEK293	hsa-miR-26a-5p;hsa-miR-27a-3p;hsa-miR-92a-3p	exonic	MACF1
1	39869253	39869277	25	+	3	3	GSE41437%GSM1020021;GSE41437%GSM1020022;GSE41437%GSM1020024	3	EF3D;LCL35;LCL	NA	intronic	MACF1
1	39875533	39875568	36	+	4	4	GSE43573%GSM1065670;GSE28865%GSM714646;GSE28865%GSM714644;GSE28865%GSM714645	1	HEK293	NA	intronic	MACF1
1	39924767	39924830	64	+	1	2	GSE50452%CLASH	1	HEK293	hsa-let-7e-5p;hsa-miR-296-3p	exonic	MACF1
1	39951811	39951844	34	+	3	3	GSE32113%GSM796038;GSE28865%GSM714644;GSE32113%GSM796037	2	BC-1;HEK293	NA	UTR3	MACF1
1	39957338	39957361	24	+	3	3	GSE28865%GSM714644;GSE28865%GSM714646;GSE28865%GSM714647	1	HEK293	NA	UTR5	BMP8A
1	40026519	40026546	28	-	2	2	GSE28865%GSM714644;GSE41437%GSM1020021	2	HEK293;EF3D	NA	UTR3	PABPC4
1	40026707	40026794	88	-	8	9	GSE73059%CLEAR-CLIP;GSE50452%CLASH;GSE41437%GSM1020022;GSE32113%GSM796037;GSE32113%GSM796038;GSE28865%GSM714644;GSE41437%GSM1020025;GSE41437%GSM1020021	6	Huh7.5;HEK293;LCL35;BC-1;LCL;EF3D	hsa-miR-146a-5p;hsa-miR-20a-5p;hsa-miR-186-5p;NA	UTR3;exonic	PABPC4
1	40027354	40027429	76	-	2	2	GSE73059%CLEAR-CLIP;GSE50452%CLASH	2	Huh7.5;HEK293	hsa-miR-16-5p;hsa-miR-186-5p	UTR3;exonic;splicing	PABPC4
1	40027822	40027864	43	-	5	5	GSE32113%GSM796038;GSE32113%GSM796039;GSE32113%GSM796040;GSE41437%GSM1020024;GSE41437%GSM1020023	3	BC-1;BC-3;LCL	NA	exonic	PABPC4
1	40030409	40030433	25	-	4	4	GSE28865%GSM714644;GSE32113%GSM796037;GSE32113%GSM796040;GSE41437%GSM1020024	4	HEK293;BC-1;BC-3;LCL	NA	exonic	PABPC4
1	40033118	40033141	24	-	2	2	GSE28865%GSM714646;GSE28865%GSM714647	1	HEK293	NA	ncRNA_exonic	SNORA55
1	40036906	40036925	20	-	2	2	GSE32113%GSM796039;GSE32113%GSM796040	1	BC-3	NA	exonic	PABPC4
1	40038090	40038145	56	-	8	8	GSE28865%GSM714646;GSE28865%GSM714644;GSE43666%GSM1067870;GSE43666%GSM1067869;GSE28865%GSM714647;GSE32113%GSM796037;GSE32113%GSM796038;GSE41437%GSM1020025	4	HEK293;HeLa;BC-1;LCL	NA	exonic;splicing	PABPC4;RP11-69E11.8
1	40042027	40042077	51	-	2	2	GSE43666%GSM1067870;GSE43666%GSM1067869	1	HeLa	NA	UTR5	PABPC4
1	40224329	40224355	27	-	2	2	GSE28865%GSM714644;GSE43573%GSM1065670	1	HEK293	NA	UTR3	BMP8B
1	40254253	40254274	22	+	14	14	GSE44404%GSM1084065;GSE44404%GSM1084068;GSE44404%GSM1084069;GSE63797%GSM1557564;GSE63797%GSM1557565;GSE63797%GSM1557566;GSE63797%GSM1557567;GSE63797%GSM1557568;GSE63797%GSM1557569;GSE63797%GSM1557570;GSE63797%GSM1557571;GSE63797%GSM1557572;GSE63797%GSM1557573;GSE63797%GSM1557574	2	HEK293;HFF	NA	UTR5	BMP8B
1	40306755	40306827	73	-	4	4	GSE32113%GSM796037;GSE32113%GSM796038;GSE28865%GSM714644;GSE50452%CLASH	2	BC-1;HEK293	NA;hsa-miR-3615	UTR3	TRIT1
1	40328036	40328067	32	-	5	5	GSE28865%GSM714645;GSE32113%GSM796037;GSE32113%GSM796039;GSE32113%GSM796040;GSE28865%GSM714644	3	HEK293;BC-1;BC-3	NA	intronic	TRIT1
1	40361226	40361252	27	-	3	3	GSE28865%GSM714644;GSE41437%GSM1020024;GSE43573%GSM1065670	2	HEK293;LCL	NA	UTR3	MYCL
1	40362486	40362517	32	-	2	2	GSE28865%GSM714644;GSE28865%GSM714646	1	HEK293	NA	UTR3	MYCL
1	40533361	40533389	29	+	2	2	GSE41437%GSM1020021;GSE41437%GSM1020023	2	EF3D;LCL	NA	exonic	CAP1
1	40535440	40535471	32	+	4	4	GSE41437%GSM1020024;GSE32113%GSM796037;GSE32113%GSM796038;GSE41437%GSM1020021	3	LCL;BC-1;EF3D	NA	exonic	CAP1
1	40536554	40536629	76	+	2	2	GSE73059%CLEAR-CLIP;GSE43666%GSM1067870	2	Huh7.5;HeLa	hsa-miR-23a-3p;NA	exonic	CAP1
1	40537279	40537310	32	+	2	2	GSE28865%GSM714644;GSE41437%GSM1020021	2	HEK293;EF3D	NA	UTR3	CAP1
1	40537319	40537377	59	+	1	2	GSE50452%CLASH	1	HEK293	hsa-miR-17-5p;hsa-miR-93-5p	UTR3	CAP1
1	40537639	40537739	101	+	3	3	GSE28865%GSM714644;GSE41437%GSM1020021;GSE50452%CLASH;GSE41437%GSM1020025;GSE41437%GSM1020022	3	HEK293;EF3D;LCL;LCL35	NA;hsa-miR-421	UTR3	CAP1
1	40538497	40538549	53	-	5	7	GSE50452%CLASH;GSE28865%GSM714644;GSE28865%GSM714647;GSE28865%GSM714646;GSE43666%GSM1067870	2	HEK293;HeLa	hsa-miR-29a-3p;hsa-miR-15b-5p;hsa-miR-29c-3p;NA	UTR3	PPT1
1	40538644	40538670	27	-	2	2	GSE28865%GSM714644;GSE28865%GSM714645	1	HEK293	NA	UTR3	PPT1
1	40539603	40539660	58	-	3	3	GSE32113%GSM796037;GSE32113%GSM796038;GSE50452%CLASH	2	BC-1;HEK293	NA;hsa-miR-320a	UTR3	PPT1
1	40654818	40654841	24	+	2	2	GSE41437%GSM1020021;GSE32113%GSM796037	2	EF3D;BC-1	NA	exonic	RLF
1	40668203	40668228	26	+	2	2	GSE41437%GSM1020021;GSE28865%GSM714644	2	EF3D;HEK293	NA	exonic	RLF
1	40702646	40702669	24	+	2	2	GSE32113%GSM796037;GSE32113%GSM796038	1	BC-1	NA	exonic	RLF
1	40704733	40704766	34	+	3	3	GSE41437%GSM1020021;GSE41437%GSM1020023;GSE41437%GSM1020022	3	EF3D;LCL;LCL35	NA	exonic	RLF
1	40705458	40705489	32	+	4	4	GSE32113%GSM796037;GSE32113%GSM796038;GSE41437%GSM1020021;GSE41437%GSM1020022	3	BC-1;EF3D;LCL35	NA	exonic	RLF
1	40705850	40705886	37	+	2	2	GSE41437%GSM1020025;GSE41437%GSM1020022	2	LCL;LCL35	NA	exonic	RLF
1	40705898	40705934	37	+	5	5	GSE32113%GSM796039;GSE41437%GSM1020022;GSE41437%GSM1020023;GSE41437%GSM1020025;GSE32113%GSM796040	3	BC-3;LCL35;LCL	NA	exonic	RLF
1	40706159	40706191	33	+	3	3	GSE32113%GSM796038;GSE32113%GSM796037;GSE28865%GSM714644	2	BC-1;HEK293	NA	UTR3	RLF
1	40706235	40706261	27	+	2	2	GSE41437%GSM1020022;GSE41437%GSM1020024	2	LCL35;LCL	NA	UTR3	RLF
1	40706334	40706414	81	+	2	2	GSE28865%GSM714644;GSE41437%GSM1020021	2	HEK293;EF3D	NA	UTR3	RLF
1	40706475	40706517	43	+	10	10	GSE28865%GSM714644;GSE41437%GSM1020022;GSE28865%GSM714645;GSE32113%GSM796037;GSE32113%GSM796038;GSE32113%GSM796039;GSE32113%GSM796040;GSE41437%GSM1020021;GSE43573%GSM1065670;GSE28865%GSM714647;GSE28865%GSM714646	5	HEK293;LCL35;BC-1;BC-3;EF3D	NA	UTR3	RLF
1	40706523	40706558	36	+	6	6	GSE32113%GSM796037;GSE32113%GSM796038;GSE32113%GSM796039;GSE32113%GSM796040;GSE41437%GSM1020022;GSE28865%GSM714644	4	BC-1;BC-3;LCL35;HEK293	NA	UTR3	RLF
1	40722835	40722869	35	-	2	2	GSE28865%GSM714644;GSE28865%GSM714645	1	HEK293	NA	ncRNA_exonic	RP1-39G22.7
1	40726590	40726620	31	+	3	3	GSE41437%GSM1020021;GSE28865%GSM714644;GSE43666%GSM1067870	3	EF3D;HEK293;HeLa	NA	exonic	ZMPSTE24
1	40758266	40758297	32	+	9	9	GSE41437%GSM1020021;GSE43573%GSM1065670;GSE32113%GSM796039;GSE32113%GSM796040;GSE41437%GSM1020022;GSE41437%GSM1020023;GSE41437%GSM1020025;GSE46611%GSM1133252;GSE32113%GSM796038	6	EF3D;HEK293;BC-3;LCL35;LCL;BC-1	NA	exonic	ZMPSTE24
1	40759542	40759583	42	+	3	3	GSE28865%GSM714644;GSE28865%GSM714645;GSE32113%GSM796037	2	HEK293;BC-1	NA	UTR3	ZMPSTE24
1	40875177	40875208	32	+	3	3	GSE43573%GSM1065670;GSE28865%GSM714644;GSE28865%GSM714645	1	HEK293	NA	intronic	SMAP2
1	40887767	40887869	103	+	2	2	GSE28865%GSM714644;GSE50452%CLASH;GSE41437%GSM1020021	2	HEK293;EF3D	NA;hsa-miR-652-3p;hsa-let-7e-5p	UTR3;exonic	SMAP2
1	40887949	40887989	41	+	4	4	GSE28865%GSM714644;GSE32113%GSM796037;GSE32113%GSM796039;GSE32113%GSM796040	3	HEK293;BC-1;BC-3	NA	UTR3	SMAP2
1	40888511	40888533	23	+	2	2	GSE21578%GSM545213;GSE28865%GSM714644	1	HEK293	NA	UTR3	SMAP2
1	40928509	40928542	34	+	2	2	GSE32113%GSM796037;GSE32113%GSM796038	1	BC-1	NA	exonic	ZFP69B
1	40931038	40931064	27	+	2	2	GSE32113%GSM796038;GSE32113%GSM796037	1	BC-1	NA	ncRNA_exonic	RP1-228H13.5
1	40932414	40932438	25	+	2	2	GSE43573%GSM1065670;GSE28865%GSM714644	1	HEK293	NA	downstream;ncRNA_exonic	RP1-228H13.5
1	40959173	40959199	27	-	2	2	GSE28865%GSM714644;GSE43573%GSM1065670	1	HEK293	NA	ncRNA_exonic	RP11-656D10.3
1	40960979	40961012	34	+	4	4	GSE32113%GSM796038;GSE28865%GSM714644;GSE32113%GSM796037;GSE28865%GSM714645	2	BC-1;HEK293	NA	exonic	ZFP69
1	40981643	40981666	24	+	2	2	GSE28865%GSM714644;GSE43573%GSM1065670	1	HEK293	NA	ncRNA_exonic	RP11-656D10.6
1	41013117	41013145	29	+	3	3	GSE28865%GSM714644;GSE43573%GSM1065670;GSE28865%GSM714645	1	HEK293	NA	UTR3;exonic	ZNF684
1	41013242	41013275	34	+	2	2	GSE32113%GSM796037;GSE32113%GSM796038	1	BC-1	NA	UTR3	ZNF684
1	41013722	41013745	24	+	4	4	GSE32113%GSM796037;GSE32113%GSM796038;GSE32113%GSM796039;GSE32113%GSM796040	2	BC-1;BC-3	NA	UTR3	ZNF684
1	41088135	41088163	29	-	7	7	GSE28865%GSM714644;GSE32113%GSM796039;GSE32113%GSM796037;GSE32113%GSM796038;GSE32113%GSM796040;GSE43573%GSM1065670;GSE41437%GSM1020022	4	HEK293;BC-3;BC-1;LCL35	NA	UTR3	RIMS3
1	41220029	41220106	78	-	19	19	GSE73059%CLEAR-CLIP;GSE28865%GSM714644;GSE43666%GSM1067869;GSE43666%GSM1067870;GSE28865%GSM714646;GSE28865%GSM714647;GSE21578%GSM545213;GSE43573%GSM1065670;GSE46611%GSM1133252;GSE32113%GSM796040;GSE32113%GSM796039;GSE41437%GSM1020021;GSE41437%GSM1020022;GSE41437%GSM1020023;GSE28865%GSM714645;GSE32113%GSM796037;GSE32113%GSM796038;GSE41437%GSM1020024;GSE41437%GSM1020025	8	Huh7.5;HEK293;HeLa;LCL;BC-3;EF3D;LCL35;BC-1	hsa-miR-26a-5p;NA	ncRNA_exonic	MIR30E
1	41222957	41223033	77	+	9	9	GSE28865%GSM714642;GSE32113%GSM796037;GSE41437%GSM1020022;GSE41437%GSM1020023;GSE32113%GSM796038;GSE43666%GSM1067869;GSE43666%GSM1067870;GSE28865%GSM714647;GSE41437%GSM1020024;GSE28865%GSM714646;GSE43573%GSM1065670;GSE28865%GSM714644;GSE28865%GSM714645	5	HEK293;BC-1;LCL35;LCL;HeLa	NA	ncRNA_exonic	MIR30C1
1	41236609	41236646	38	+	11	11	GSE28865%GSM714646;GSE43573%GSM1065670;GSE28865%GSM714644;GSE32113%GSM796037;GSE32113%GSM796038;GSE41437%GSM1020022;GSE41437%GSM1020021;GSE41437%GSM1020024;GSE32113%GSM796039;GSE41437%GSM1020025;GSE32113%GSM796040	6	HEK293;BC-1;LCL35;EF3D;LCL;BC-3	NA	UTR3	NFYC
1	41236687	41236716	30	+	3	3	GSE41437%GSM1020021;GSE28865%GSM714644;GSE28865%GSM714645	2	EF3D;HEK293	NA	UTR3	NFYC
1	41236721	41236796	76	+	7	7	GSE50452%CLASH;GSE41437%GSM1020023;GSE41437%GSM1020025;GSE28865%GSM714644;GSE32113%GSM796037;GSE32113%GSM796038;GSE41437%GSM1020021	4	HEK293;LCL;BC-1;EF3D	hsa-miR-221-3p;NA	UTR3	NFYC
1	41237062	41237105	44	+	4	4	GSE32113%GSM796037;GSE32113%GSM796038;GSE41437%GSM1020025;GSE41437%GSM1020022	3	BC-1;LCL;LCL35	NA	exonic	NFYC
1	41326880	41326901	22	-	2	2	GSE43666%GSM1067870;GSE43666%GSM1067869	1	HeLa	NA	UTR3	CITED4
1	41326977	41327043	67	-	2	2	GSE43666%GSM1067869;GSE43666%GSM1067870	1	HeLa	NA	UTR3	CITED4
1	41449033	41449062	30	+	2	2	GSE28865%GSM714644;GSE43666%GSM1067870	2	HEK293;HeLa	NA	exonic	CTPS1
1	41453046	41453072	27	+	2	2	GSE41437%GSM1020021;GSE41437%GSM1020022	2	EF3D;LCL35	NA	exonic	CTPS1
1	41461819	41461843	25	+	2	2	GSE43573%GSM1065670;GSE41437%GSM1020025	2	HEK293;LCL	NA	UTR3	CTPS1
1	41477609	41477636	28	+	2	2	GSE28865%GSM714644;GSE43666%GSM1067870	2	HEK293;HeLa	NA	UTR3	CTPS1
1	41477958	41478105	148	+	5	5	GSE73059%CLEAR-CLIP;GSE50452%CLASH;GSE28865%GSM714644;GSE28865%GSM714646;GSE28865%GSM714647	2	Huh7.5;HEK293	hsa-miR-92a-3p;hsa-miR-320a;NA	UTR3	CTPS1
1	41493388	41493466	79	-	4	4	GSE50452%CLASH;GSE41437%GSM1020021;GSE41437%GSM1020023;GSE41437%GSM1020024	3	HEK293;EF3D;LCL	hsa-let-7e-5p;NA	UTR3	SCMH1
1	41578194	41578232	39	-	3	3	GSE28865%GSM714644;GSE32113%GSM796039;GSE32113%GSM796040	2	HEK293;BC-3	NA	intronic	SCMH1
1	41893562	41893583	22	+	2	2	GSE44404%GSM1084042;GSE44404%GSM1084064	1	HEK293	NA	intergenic	FOXO6;RNA5SP45
1	41972156	41972180	25	-	2	2	GSE28865%GSM714644;GSE41437%GSM1020025	2	HEK293;LCL	NA	UTR3	HIVEP3
1	41972597	41972624	28	-	2	2	GSE41437%GSM1020022;GSE28865%GSM714644	2	LCL35;HEK293	NA	UTR3	HIVEP3
1	42224858	42224881	24	-	2	2	GSE28865%GSM714646;GSE28865%GSM714647	1	HEK293	NA	ncRNA_exonic	AL451006.1
1	42312934	42312965	32	-	2	2	GSE41437%GSM1020022;GSE41437%GSM1020021	2	LCL35;EF3D	NA	intronic	HIVEP3
1	42406546	42406567	22	-	4	4	GSE44404%GSM1084064;GSE63797%GSM1557566;GSE63797%GSM1557570;GSE63797%GSM1557574	2	HEK293;HFF	NA	intergenic	HIVEP3;NONE
1	42642346	42642430	85	-	4	4	GSE28865%GSM714644;GSE73059%CLEAR-CLIP;GSE28865%GSM714646;GSE43573%GSM1065670	2	HEK293;Huh7.5	NA;hsa-miR-19b-3p	UTR3	FOXJ3
1	42642690	42642716	27	-	2	2	GSE43573%GSM1065670;GSE28865%GSM714644	1	HEK293	NA	UTR3	FOXJ3
1	42643045	42643133	89	-	11	11	GSE41437%GSM1020021;GSE73059%CLEAR-CLIP;GSE28865%GSM714645;GSE41437%GSM1020022;GSE41437%GSM1020025;GSE32113%GSM796037;GSE28865%GSM714644;GSE41437%GSM1020024;GSE43573%GSM1065670;GSE32113%GSM796040;GSE32113%GSM796038;GSE28865%GSM714646	6	EF3D;Huh7.5;HEK293;LCL35;LCL;BC-1;BC-3	NA;hsa-miR-93-5p	UTR3	FOXJ3
1	42643484	42643516	33	-	6	6	GSE28865%GSM714644;GSE32113%GSM796039;GSE32113%GSM796037;GSE32113%GSM796038;GSE32113%GSM796040;GSE41437%GSM1020022	4	HEK293;BC-3;BC-1;LCL35	NA	UTR3	FOXJ3
1	42643522	42643546	25	-	2	2	GSE32113%GSM796037;GSE32113%GSM796038	1	BC-1	NA	UTR3	FOXJ3
1	42643731	42643801	71	-	3	3	GSE32113%GSM796038;GSE50452%CLASH;GSE32113%GSM796037	2	BC-1;HEK293	NA;hsa-miR-197-3p	UTR3	FOXJ3
1	42644087	42644117	31	-	2	2	GSE28865%GSM714644;GSE43573%GSM1065670	1	HEK293	NA	UTR3	FOXJ3
1	42644479	42644679	201	-	7	7	GSE73059%CLEAR-CLIP;GSE41437%GSM1020021;GSE50452%CLASH;GSE28865%GSM714645;GSE28865%GSM714644;GSE32113%GSM796037;GSE32113%GSM796038;GSE43573%GSM1065670	3	Huh7.5;EF3D;HEK293;BC-1	hsa-miR-27a-3p;NA;hsa-let-7a-5p;hsa-miR-20a-5p	UTR3	FOXJ3
1	42645049	42645077	29	-	3	3	GSE28865%GSM714644;GSE28865%GSM714646;GSE28865%GSM714647	1	HEK293	NA	UTR3	FOXJ3
1	42645198	42645237	40	-	3	3	GSE41437%GSM1020022;GSE28865%GSM714644;GSE41437%GSM1020021	3	LCL35;HEK293;EF3D	NA	UTR3	FOXJ3
1	42647562	42647637	76	-	2	2	GSE73059%CLEAR-CLIP;GSE32113%GSM796037	2	Huh7.5;BC-1	hsa-miR-574-5p;NA	exonic;intronic;splicing	FOXJ3
1	42647653	42647680	28	-	2	2	GSE32113%GSM796039;GSE32113%GSM796040	1	BC-3	NA	exonic	FOXJ3
1	42654478	42654510	33	-	6	6	GSE32113%GSM796039;GSE32113%GSM796040;GSE32113%GSM796037;GSE32113%GSM796038;GSE41437%GSM1020025;GSE41437%GSM1020021	4	BC-3;BC-1;LCL;EF3D	NA	exonic	FOXJ3
1	42657049	42657076	28	-	3	3	GSE32113%GSM796039;GSE32113%GSM796040;GSE32113%GSM796037	2	BC-3;BC-1	NA	exonic	FOXJ3
1	42657320	42657341	22	-	3	3	GSE28865%GSM714644;GSE32113%GSM796040;GSE32113%GSM796039	2	HEK293;BC-3	NA	exonic	FOXJ3
1	42744038	42744168	131	-	8	9	GSE73059%CLEAR-CLIP;GSE28865%GSM714645;GSE41437%GSM1020022;GSE28865%GSM714644;GSE32113%GSM796037;GSE41437%GSM1020021;GSE41437%GSM1020023;GSE32113%GSM796038	6	Huh7.5;HEK293;LCL35;BC-1;EF3D;LCL	hsa-miR-106b-5p;hsa-miR-193b-3p;NA	exonic	FOXJ3
1	42887143	42887172	30	+	2	2	GSE43573%GSM1065670;GSE28865%GSM714644	1	HEK293	NA	UTR3	RIMKLA
1	42926029	42926055	27	+	9	9	GSE41437%GSM1020022;GSE41437%GSM1020023;GSE28865%GSM714644;GSE28865%GSM714645;GSE32113%GSM796037;GSE32113%GSM796038;GSE41437%GSM1020024;GSE43573%GSM1065670;GSE43666%GSM1067870	5	LCL35;LCL;HEK293;BC-1;HeLa	NA	UTR3	PPCS
1	43148184	43148333	150	+	1	2	GSE50452%CLASH	1	HEK293	hsa-miR-484;hsa-miR-1292-5p;hsa-miR-25-3p;hsa-miR-744-5p	UTR5;exonic	YBX1
1	43167682	43167821	140	+	1	2	GSE50452%CLASH	1	HEK293	hsa-miR-34a-5p;hsa-miR-1296-5p;hsa-miR-20a-5p;hsa-miR-605-5p	UTR3	YBX1
1	43167841	43167873	33	+	3	3	GSE32113%GSM796040;GSE32113%GSM796039;GSE43666%GSM1067870	2	BC-3;HeLa	NA	UTR3	YBX1
1	43298394	43298425	32	-	3	3	GSE41437%GSM1020022;GSE41437%GSM1020023;GSE41437%GSM1020024	2	LCL35;LCL	NA	intronic	ERMAP
1	43352446	43352471	26	-	2	2	GSE43573%GSM1065670;GSE43666%GSM1067870	2	HEK293;HeLa	NA	intergenic	SLC2A1;ZNF691
1	43391916	43391957	42	-	3	3	GSE32113%GSM796040;GSE41437%GSM1020025;GSE32113%GSM796039	2	BC-3;LCL	NA	UTR3	SLC2A1
1	43392314	43392366	53	-	1	2	GSE50452%CLASH	1	HEK293	hsa-miR-320a;hsa-miR-1262	UTR3	SLC2A1
1	43429925	43429950	26	+	2	2	GSE43666%GSM1067869;GSE43666%GSM1067870	1	HeLa	NA	ncRNA_intronic	SLC2A1-AS1
1	43488108	43488184	77	+	1	2	GSE73059%CLEAR-CLIP	1	Huh7.5	hsa-miR-21-5p;hsa-miR-194-5p	intergenic	RNU6-870P;RNU6-880P
1	43634617	43634642	26	-	2	2	GSE41437%GSM1020022;GSE41437%GSM1020021	2	LCL35;EF3D	NA	exonic	EBNA1BP2
1	43637157	43637292	136	-	1	2	GSE50452%CLASH	1	HEK293	hsa-miR-505-3p;hsa-miR-615-3p;hsa-miR-193b-3p	exonic	EBNA1BP2
1	43637356	43637378	23	-	2	2	GSE43666%GSM1067869;GSE43666%GSM1067870	1	HeLa	NA	intronic	EBNA1BP2
1	43825693	43825787	95	+	2	3	GSE50452%CLASH;GSE73059%CLEAR-CLIP	2	HEK293;Huh7.5	hsa-miR-34a-5p;hsa-miR-26a-5p;hsa-miR-18a-5p	exonic;intronic;splicing	CDC20
1	43826799	43826887	89	+	1	2	GSE50452%CLASH	1	HEK293	hsa-miR-23b-3p;hsa-miR-92a-3p	exonic	CDC20
1	43828622	43828664	43	+	2	2	GSE28865%GSM714644;GSE50452%CLASH	1	HEK293	NA;hsa-miR-941	exonic	CDC20
1	43829419	43829565	147	-	5	5	GSE50452%CLASH;GSE73059%CLEAR-CLIP;GSE28865%GSM714646;GSE28865%GSM714645;GSE28865%GSM714644	2	HEK293;Huh7.5	hsa-miR-484;hsa-miR-18a-5p;hsa-miR-455-3p;NA	UTR3	ELOVL1
1	43829995	43830072	78	-	2	2	GSE50452%CLASH;GSE28865%GSM714644	1	HEK293	hsa-miR-652-3p;NA	exonic	ELOVL1
1	43830358	43830381	24	-	2	2	GSE28865%GSM714647;GSE28865%GSM714646	1	HEK293	NA	intronic	ELOVL1
1	43830872	43830903	32	-	4	4	GSE41437%GSM1020021;GSE32113%GSM796039;GSE32113%GSM796040;GSE28865%GSM714644	3	EF3D;BC-3;HEK293	NA	exonic	ELOVL1
1	43850525	43850547	23	-	2	2	GSE43666%GSM1067870;GSE28865%GSM714644	2	HeLa;HEK293	NA	UTR3	MED8
1	43850731	43850776	46	-	2	2	GSE28865%GSM714644;GSE32113%GSM796040	2	HEK293;BC-3	NA	exonic	MED8
1	43851852	43851877	26	-	6	6	GSE32113%GSM796037;GSE32113%GSM796038;GSE32113%GSM796039;GSE32113%GSM796040;GSE41437%GSM1020024;GSE41437%GSM1020021	4	BC-1;BC-3;LCL;EF3D	NA	exonic	MED8
1	43854200	43854221	22	-	2	2	GSE28865%GSM714647;GSE43666%GSM1067869	2	HEK293;HeLa	NA	ncRNA_intronic	RP1-92O14.6
1	43914213	43914239	27	+	2	2	GSE28865%GSM714647;GSE28865%GSM714646	1	HEK293	NA	ncRNA_exonic	SZT2-AS1
1	44069176	44069198	23	+	2	2	GSE32113%GSM796038;GSE32113%GSM796037	1	BC-1	NA	exonic	PTPRF
1	44070869	44070942	74	+	1	2	GSE50452%CLASH	1	HEK293	hsa-miR-1229-3p;hsa-miR-1914-5p	exonic	PTPRF
1	44086576	44086651	76	+	3	3	GSE73059%CLEAR-CLIP;GSE43573%GSM1065670;GSE28865%GSM714644	2	Huh7.5;HEK293	hsa-miR-193a-3p;NA	exonic	PTPRF
1	44088937	44089012	76	+	2	2	GSE73059%CLEAR-CLIP;GSE28865%GSM714644	2	Huh7.5;HEK293	hsa-miR-130a-3p;NA	UTR3	PTPRF
1	44128632	44128713	82	+	2	2	GSE73059%CLEAR-CLIP;GSE50452%CLASH	2	Huh7.5;HEK293	hsa-miR-23a-3p;hsa-miR-17-5p	exonic	KDM4A
1	44156633	44156660	28	+	2	2	GSE32113%GSM796038;GSE32113%GSM796037	1	BC-1	NA	exonic	KDM4A
1	44171105	44171138	34	+	5	5	GSE41437%GSM1020022;GSE32113%GSM796037;GSE32113%GSM796038;GSE41437%GSM1020021;GSE28865%GSM714644	4	LCL35;BC-1;EF3D;HEK293	NA	ncRNA_intronic	KDM4A-AS1
1	44310554	44310576	23	-	2	2	GSE43666%GSM1067869;GSE43666%GSM1067870	1	HeLa	NA	intronic	ST3GAL3
1	44443578	44443606	29	+	2	2	GSE43573%GSM1065670;GSE28865%GSM714644	1	HEK293	NA	UTR3	ATP6V0B
1	44446868	44446944	77	+	2	2	GSE73059%CLEAR-CLIP;GSE50452%CLASH	2	Huh7.5;HEK293	hsa-miR-17-5p;hsa-miR-20a-5p	exonic	B4GALT2
1	44456177	44456211	35	+	2	2	GSE28865%GSM714644;GSE43573%GSM1065670	1	HEK293	NA	UTR3	B4GALT2
1	44462238	44462266	29	-	3	3	GSE28865%GSM714644;GSE28865%GSM714645;GSE43573%GSM1065670	1	HEK293	NA	UTR3	SLC6A9
1	44462392	44462415	24	-	3	3	GSE28865%GSM714645;GSE28865%GSM714644;GSE43573%GSM1065670	1	HEK293	NA	UTR3	SLC6A9
1	44462608	44462649	42	-	3	3	GSE28865%GSM714647;GSE28865%GSM714644;GSE43573%GSM1065670;GSE43666%GSM1067870	2	HEK293;HeLa	NA	UTR3	SLC6A9
1	44463022	44463046	25	-	2	2	GSE28865%GSM714644;GSE28865%GSM714645	1	HEK293	NA	UTR3	SLC6A9
1	44464936	44464957	22	-	2	2	GSE43666%GSM1067869;GSE43666%GSM1067870	1	HeLa	NA	intronic	SLC6A9
1	45011164	45011185	22	+	2	2	GSE28865%GSM714646;GSE28865%GSM714647	1	HEK293	NA	intronic;ncRNA_exonic	MIR5584;RNF220
1	45116556	45116593	38	+	2	2	GSE28865%GSM714644;GSE41437%GSM1020021	2	HEK293;EF3D	NA	UTR3	RNF220
1	45116820	45116841	22	+	2	2	GSE43666%GSM1067870;GSE28865%GSM714647	2	HeLa;HEK293	NA	UTR3	RNF220
1	45187050	45187074	25	-	3	3	GSE43666%GSM1067869;GSE43666%GSM1067870;GSE28865%GSM714647	2	HeLa;HEK293	NA	intronic	C1orf228
1	45187204	45187236	33	-	9	9	GSE28865%GSM714646;GSE28865%GSM714647;GSE43666%GSM1067870;GSE43666%GSM1067869;GSE28865%GSM714645;GSE32113%GSM796038;GSE32113%GSM796037;GSE41437%GSM1020021;GSE28865%GSM714644	4	HEK293;HeLa;BC-1;EF3D	NA	intronic	C1orf228
1	45187341	45187378	38	-	3	3	GSE28865%GSM714646;GSE41437%GSM1020021;GSE28865%GSM714647	2	HEK293;EF3D	NA	intronic	C1orf228
1	45187457	45187489	33	-	3	3	GSE43666%GSM1067870;GSE28865%GSM714645;GSE28865%GSM714646	2	HeLa;HEK293	NA	intronic;ncRNA_exonic	C1orf228;RNU5F-1
1	45187492	45187523	32	-	3	3	GSE28865%GSM714644;GSE41437%GSM1020021;GSE28865%GSM714643	2	HEK293;EF3D	NA	ncRNA_exonic	RNU5F-1
1	45187532	45187575	44	-	7	7	GSE43666%GSM1067869;GSE28865%GSM714646;GSE41437%GSM1020021;GSE28865%GSM714644;GSE32113%GSM796038;GSE32113%GSM796037;GSE28865%GSM714647	4	HeLa;HEK293;EF3D;BC-1	NA	intronic;ncRNA_exonic	C1orf228;RNU5F-1
1	45196735	45196799	65	-	6	6	GSE28865%GSM714644;GSE43666%GSM1067869;GSE43666%GSM1067870;GSE28865%GSM714646;GSE28865%GSM714642;GSE63797%GSM1557572	3	HEK293;HeLa;HFF	NA	ncRNA_exonic	RNU5D-1
1	45213342	45213365	24	+	4	4	GSE32113%GSM796040;GSE41437%GSM1020021;GSE43573%GSM1065670;GSE28865%GSM714644	3	BC-3;EF3D;HEK293	NA	exonic	KIF2C
1	45233232	45233331	100	+	6	6	GSE73059%CLEAR-CLIP;GSE41437%GSM1020021;GSE28865%GSM714644;GSE28865%GSM714646;GSE28865%GSM714647;GSE43666%GSM1067870	4	Huh7.5;EF3D;HEK293;HeLa	hsa-miR-17-5p;NA	ncRNA_intronic	RP11-269F19.2
1	45238317	45238344	28	+	5	5	GSE28865%GSM714644;GSE32113%GSM796037;GSE32113%GSM796039;GSE32113%GSM796040;GSE32113%GSM796038	3	HEK293;BC-1;BC-3	NA	ncRNA_intronic	RP11-269F19.2
1	45241533	45241610	78	+	3	5	GSE73059%CLEAR-CLIP;GSE43666%GSM1067870;GSE28865%GSM714646	3	Huh7.5;HeLa;HEK293	hsa-miR-186-5p;hsa-miR-103a-3p;NA;hsa-miR-32-5p	intronic;ncRNA_exonic	RPS8;SNORD55
1	45242362	45242435	74	+	2	3	GSE50452%CLASH;GSE41437%GSM1020025	2	HEK293;LCL	hsa-miR-10b-5p;hsa-miR-3615;NA	exonic;splicing	RPS8
1	45243349	45243431	83	+	2	4	GSE73059%CLEAR-CLIP;GSE50452%CLASH	2	Huh7.5;HEK293	hsa-miR-26a-5p;hsa-miR-1303;hsa-miR-181b-5p;hsa-miR-1250-5p	exonic	RPS8
1	45243513	45243538	26	+	4	4	GSE28865%GSM714644;GSE43666%GSM1067870;GSE28865%GSM714647;GSE28865%GSM714646	2	HEK293;HeLa	NA	intronic;ncRNA_exonic	RPS8;SNORD38A
1	45243730	45243817	88	+	2	2	GSE50452%CLASH;GSE73059%CLEAR-CLIP	2	HEK293;Huh7.5	hsa-miR-324-3p;hsa-miR-21-5p	exonic;intronic;splicing	RPS8
1	45244062	45244159	98	+	5	5	GSE43666%GSM1067870;GSE73059%GSM1881489;GSE73059%CLEAR-CLIP;GSE28865%GSM714644;GSE28865%GSM714645;GSE28865%GSM714646;GSE28865%GSM714647	2	HeLa;Huh7.5;HEK293	NA;hsa-miR-181a-5p	intronic;ncRNA_exonic	RPS8;SNORD38B
1	45244367	45244434	68	+	1	2	GSE50452%CLASH	1	HEK293	hsa-miR-100-5p;hsa-miR-30e-5p	UTR3	RPS8
1	45285077	45285100	24	-	2	2	GSE43666%GSM1067869;GSE43666%GSM1067870	1	HeLa	NA	downstream	PTCH2;RNU5E-6P
1	45285131	45285156	26	-	5	5	GSE28865%GSM714647;GSE28865%GSM714646;GSE28865%GSM714644;GSE43666%GSM1067870;GSE43666%GSM1067869	2	HEK293;HeLa	NA	downstream	PTCH2;RNU5E-6P
1	45285554	45285589	36	-	2	2	GSE43666%GSM1067870;GSE43666%GSM1067869	1	HeLa	NA	UTR3;ncRNA_exonic	PTCH2;RNU5E-6P
1	45285632	45285671	40	-	5	5	GSE32113%GSM796037;GSE32113%GSM796038;GSE28865%GSM714646;GSE41437%GSM1020025;GSE28865%GSM714644	3	BC-1;HEK293;LCL	NA	UTR3;ncRNA_exonic	PTCH2;RNU5E-6P
1	45288843	45288873	31	-	2	2	GSE28865%GSM714646;GSE28865%GSM714647	1	HEK293	NA	intronic	PTCH2
1	45288878	45288914	37	-	4	4	GSE28865%GSM714647;GSE28865%GSM714646;GSE28865%GSM714644;GSE28865%GSM714645	1	HEK293	NA	intronic;splicing	PTCH2
1	45349963	45349987	25	-	10	10	GSE28865%GSM714645;GSE28865%GSM714647;GSE32113%GSM796038;GSE28865%GSM714644;GSE28865%GSM714646;GSE43573%GSM1065670;GSE43666%GSM1067869;GSE43666%GSM1067870;GSE41437%GSM1020025;GSE32113%GSM796037	4	HEK293;BC-1;HeLa;LCL	NA	intronic	EIF2B3
1	45350000	45350027	28	-	2	2	GSE28865%GSM714646;GSE28865%GSM714647	1	HEK293	NA	intronic	EIF2B3
1	45443987	45444018	32	-	3	3	GSE32113%GSM796039;GSE32113%GSM796037;GSE32113%GSM796038	2	BC-3;BC-1	NA	exonic	EIF2B3
1	45468497	45468528	32	-	2	2	GSE32113%GSM796039;GSE43666%GSM1067870	2	BC-3;HeLa	NA	UTR3	HECTD3
1	45469920	45469982	63	-	1	2	GSE50452%CLASH	1	HEK293	hsa-miR-484;hsa-miR-615-3p	exonic	HECTD3
1	45478991	45479014	24	+	2	2	GSE32113%GSM796037;GSE32113%GSM796038	1	BC-1	NA	exonic	UROD
1	45481173	45481204	32	+	4	4	GSE32113%GSM796039;GSE32113%GSM796038;GSE32113%GSM796040;GSE28865%GSM714644	3	BC-3;BC-1;HEK293	NA	UTR3	UROD
1	45808245	45808264	20	+	2	2	GSE32113%GSM796037;GSE28865%GSM714647	2	BC-1;HEK293	NA	exonic	TOE1
1	45905223	45905245	23	+	5	5	GSE32113%GSM796038;GSE32113%GSM796039;GSE32113%GSM796040;GSE41437%GSM1020021;GSE41437%GSM1020024	4	BC-1;BC-3;EF3D;LCL	NA	intronic	TESK2
1	45956774	45956797	24	-	2	2	GSE28865%GSM714646;GSE43666%GSM1067869	2	HEK293;HeLa	NA	UTR5	TESK2
1	45969428	45969449	22	-	2	2	GSE28865%GSM714644;GSE43573%GSM1065670	1	HEK293	NA	intronic	MMACHC
1	45976166	45976200	35	+	9	9	GSE46611%GSM1133252;GSE41437%GSM1020023;GSE41437%GSM1020024;GSE41437%GSM1020025;GSE41437%GSM1020022;GSE32113%GSM796037;GSE32113%GSM796038;GSE32113%GSM796039;GSE32113%GSM796040	4	LCL;LCL35;BC-1;BC-3	NA	UTR3	MMACHC
1	45976860	45976968	109	-	3	3	GSE43573%GSM1065670;GSE50452%CLASH;GSE28865%GSM714646;GSE32113%GSM796038	2	HEK293;BC-1	NA;hsa-miR-100-5p;hsa-miR-18a-3p	UTR3	PRDX1
1	45977033	45977086	54	-	1	2	GSE50452%CLASH	1	HEK293	hsa-miR-23b-3p;hsa-miR-1225-3p	exonic	PRDX1
1	45977244	45977269	26	+	2	2	GSE32113%GSM796039;GSE32113%GSM796040	1	BC-3	NA	intronic	PRDX1
1	45977421	45977442	22	+	7	7	GSE32113%GSM796037;GSE32113%GSM796039;GSE41437%GSM1020021;GSE41437%GSM1020022;GSE32113%GSM796038;GSE32113%GSM796040;GSE41437%GSM1020025	5	BC-1;BC-3;EF3D;LCL35;LCL	NA	intronic	PRDX1
1	45977496	45977519	24	+	2	2	GSE32113%GSM796037;GSE41437%GSM1020021	2	BC-1;EF3D	NA	intronic	PRDX1
1	45978647	45978678	32	+	3	3	GSE32113%GSM796040;GSE32113%GSM796039;GSE32113%GSM796038	2	BC-3;BC-1	NA	intronic	PRDX1
1	45980179	45980283	105	-	3	3	GSE50452%CLASH;GSE32113%GSM796037;GSE32113%GSM796038;GSE73059%CLEAR-CLIP	2	HEK293;BC-1;Huh7.5	hsa-miR-1225-3p;NA;hsa-miR-15a-3p	exonic	PRDX1
1	45981312	45981387	76	-	4	4	GSE73059%CLEAR-CLIP;GSE28865%GSM714644;GSE32113%GSM796037;GSE41437%GSM1020025	4	Huh7.5;HEK293;BC-1;LCL	hsa-miR-192-5p;NA	exonic;intronic;splicing	PRDX1
1	45981408	45981483	76	-	5	5	GSE73059%CLEAR-CLIP;GSE43666%GSM1067870;GSE32113%GSM796037;GSE28865%GSM714644;GSE32113%GSM796038	4	Huh7.5;HeLa;BC-1;HEK293	hsa-miR-320a;NA	exonic;intronic;splicing	PRDX1
1	46032281	46032360	80	+	6	6	GSE41437%GSM1020021;GSE32113%GSM796038;GSE28865%GSM714644;GSE32113%GSM796037;GSE41437%GSM1020022;GSE73059%CLEAR-CLIP;GSE50452%CLASH	5	EF3D;BC-1;HEK293;LCL35;Huh7.5	NA;hsa-miR-16-5p;hsa-miR-186-5p	exonic	AKR1A1
1	46032599	46032680	82	+	2	2	GSE73059%CLEAR-CLIP;GSE28865%GSM714646	2	Huh7.5;HEK293	hsa-miR-1296;NA	exonic	AKR1A1
1	46049441	46049462	22	-	2	2	GSE32113%GSM796040;GSE41437%GSM1020022	2	BC-3;LCL35	NA	upstream	NASP
1	46074877	46074908	32	+	3	3	GSE32113%GSM796039;GSE32113%GSM796040;GSE41437%GSM1020024	2	BC-3;LCL	NA	intronic	NASP
1	46082016	46082039	24	+	2	2	GSE41437%GSM1020022;GSE41437%GSM1020025	2	LCL35;LCL	NA	exonic	NASP
1	46092994	46093025	32	-	10	10	GSE28865%GSM714645;GSE32113%GSM796037;GSE32113%GSM796038;GSE32113%GSM796039;GSE32113%GSM796040;GSE28865%GSM714644;GSE41437%GSM1020022;GSE43573%GSM1065670;GSE41437%GSM1020025;GSE28865%GSM714646	5	HEK293;BC-1;BC-3;LCL35;LCL	NA	UTR3	GPBP1L1
1	46093432	46093512	81	-	8	8	GSE32113%GSM796037;GSE32113%GSM796038;GSE28865%GSM714645;GSE43573%GSM1065670;GSE28865%GSM714644;GSE28865%GSM714646;GSE41437%GSM1020021;GSE32113%GSM796039;GSE41437%GSM1020023	4	BC-1;HEK293;EF3D;BC-3;LCL	NA	UTR3	GPBP1L1
1	46126177	46126229	53	-	3	3	GSE28865%GSM714644;GSE32113%GSM796037;GSE32113%GSM796038	2	HEK293;BC-1	NA	UTR5	GPBP1L1
1	46126424	46126459	36	-	4	4	GSE28865%GSM714644;GSE41437%GSM1020021;GSE32113%GSM796039;GSE41437%GSM1020022	4	HEK293;EF3D;BC-3;LCL35	NA	UTR5	GPBP1L1
1	46126580	46126608	29	-	3	3	GSE28865%GSM714644;GSE32113%GSM796039;GSE41437%GSM1020021	3	HEK293;BC-3;EF3D	NA	UTR5	GPBP1L1
1	46126666	46126693	28	-	2	2	GSE32113%GSM796037;GSE32113%GSM796038	1	BC-1	NA	UTR5	GPBP1L1
1	46159078	46159107	30	+	5	5	GSE41437%GSM1020021;GSE41437%GSM1020022;GSE28865%GSM714644;GSE32113%GSM796037;GSE32113%GSM796038	4	EF3D;LCL35;HEK293;BC-1	NA	exonic	TMEM69
1	46162632	46162667	36	-	2	2	GSE32113%GSM796037;GSE32113%GSM796038	1	BC-1	NA	ncRNA_exonic	RP11-767N6.7
1	46163259	46163281	23	-	6	6	GSE32113%GSM796038;GSE32113%GSM796037;GSE32113%GSM796039;GSE32113%GSM796040;GSE41437%GSM1020021;GSE41437%GSM1020022	4	BC-1;BC-3;EF3D;LCL35	NA	intronic	IPP
1	46183772	46183797	26	+	2	2	GSE32113%GSM796038;GSE32113%GSM796037	1	BC-1	NA	intronic	IPP
1	46425099	46425120	22	+	4	4	GSE32113%GSM796038;GSE32113%GSM796037;GSE41437%GSM1020022;GSE41437%GSM1020025	3	BC-1;LCL35;LCL	NA	exonic	MAST2
1	46508096	46508128	33	-	3	3	GSE28865%GSM714644;GSE32113%GSM796037;GSE32113%GSM796038	2	HEK293;BC-1	NA	UTR3	PIK3R3
1	46508618	46508645	28	-	3	3	GSE28865%GSM714644;GSE32113%GSM796038;GSE41437%GSM1020022	3	HEK293;BC-1;LCL35	NA	UTR3	PIK3R3
1	46509029	46509052	24	-	2	2	GSE41437%GSM1020022;GSE41437%GSM1020021	2	LCL35;EF3D	NA	UTR3	PIK3R3
1	46509240	46509334	95	-	6	6	GSE28865%GSM714647;GSE28865%GSM714646;GSE28865%GSM714644;GSE41437%GSM1020023;GSE32113%GSM796037;GSE32113%GSM796038;GSE32113%GSM796039;GSE32113%GSM796040;GSE41437%GSM1020025	4	HEK293;LCL;BC-1;BC-3	NA	UTR3	PIK3R3
1	46532610	46532647	38	-	3	3	GSE43666%GSM1067870;GSE41437%GSM1020021;GSE41437%GSM1020025	3	HeLa;EF3D;LCL	NA	exonic	PIK3R3
1	46745191	46745286	96	-	2	3	GSE50452%CLASH;GSE28865%GSM714646	1	HEK293	hsa-miR-196a-5p;NA;hsa-miR-18a-5p	exonic	LRRC41
1	46751351	46751450	100	-	4	5	GSE50452%CLASH;GSE32113%GSM796038;GSE32113%GSM796037;GSE28865%GSM714644	2	HEK293;BC-1	hsa-miR-93-3p;hsa-let-7b-5p;NA	exonic	LRRC41
1	46763978	46764027	50	-	2	2	GSE50452%CLASH;GSE43666%GSM1067870	2	HEK293;HeLa	hsa-let-7e-5p;NA	exonic	LRRC41
1	46775620	46775647	28	+	4	4	GSE41437%GSM1020021;GSE32113%GSM796037;GSE32113%GSM796038;GSE41437%GSM1020023	3	EF3D;BC-1;LCL	NA	intronic	UQCRH
1	46827279	46827360	82	+	3	3	GSE41437%GSM1020023;GSE28865%GSM714644;GSE50452%CLASH	2	LCL;HEK293	NA;hsa-miR-3200-3p	exonic	NSUN4
1	46828610	46828632	23	+	2	2	GSE28865%GSM714644;GSE43573%GSM1065670	1	HEK293	NA	UTR3	NSUN4
1	46829515	46829543	29	+	3	3	GSE28865%GSM714644;GSE28865%GSM714646;GSE28865%GSM714647	1	HEK293	NA	UTR3	NSUN4
1	46829585	46829605	21	+	2	2	GSE28865%GSM714644;GSE28865%GSM714645	1	HEK293	NA	UTR3	NSUN4
1	47023118	47023149	32	-	2	2	GSE41437%GSM1020022;GSE28865%GSM714644	2	LCL35;HEK293	NA	ncRNA_intronic	MKNK1-AS1
1	47075713	47075740	28	-	3	3	GSE32113%GSM796038;GSE32113%GSM796037;GSE41437%GSM1020021	2	BC-1;EF3D	NA	exonic	MOB3C
1	47079499	47079542	44	-	1	2	GSE50452%CLASH	1	HEK293	hsa-miR-10a-5p;hsa-miR-16-5p	UTR5	MOB3C
1	47099788	47099819	32	-	3	3	GSE41437%GSM1020021;GSE43666%GSM1067870;GSE28865%GSM714644	3	EF3D;HeLa;HEK293	NA	UTR3	ATPAF1
1	47101149	47101193	45	-	3	3	GSE28865%GSM714647;GSE28865%GSM714646;GSE28865%GSM714644	1	HEK293	NA	UTR3	ATPAF1
1	47101240	47101272	33	-	2	2	GSE28865%GSM714644;GSE28865%GSM714646	1	HEK293	NA	UTR3	ATPAF1
1	47110832	47110881	50	-	14	14	GSE32113%GSM796037;GSE28865%GSM714644;GSE32113%GSM796038;GSE28865%GSM714645;GSE32113%GSM796039;GSE32113%GSM796040;GSE41437%GSM1020023;GSE43573%GSM1065670;GSE41437%GSM1020025;GSE41437%GSM1020021;GSE28865%GSM714646;GSE41437%GSM1020024;GSE46611%GSM1133252;GSE41437%GSM1020022	6	BC-1;HEK293;BC-3;LCL;EF3D;LCL35	NA	exonic;splicing	ATPAF1
1	47114934	47114968	35	-	2	2	GSE28865%GSM714644;GSE41437%GSM1020021	2	HEK293;EF3D	NA	intronic	ATPAF1
1	47141707	47141728	22	-	4	4	GSE63797%GSM1557563;GSE63797%GSM1557567;GSE63797%GSM1557568;GSE63797%GSM1557572	1	HFF	NA	ncRNA_intronic	EFCAB14-AS1
1	47142068	47142119	52	-	4	4	GSE32113%GSM796037;GSE32113%GSM796038;GSE28865%GSM714644;GSE41437%GSM1020021	3	BC-1;HEK293;EF3D	NA	ncRNA_intronic	EFCAB14-AS1
1	47142213	47142279	67	-	10	10	GSE28865%GSM714644;GSE32113%GSM796037;GSE32113%GSM796038;GSE32113%GSM796040;GSE41437%GSM1020025;GSE41437%GSM1020021;GSE41437%GSM1020022;GSE41437%GSM1020023;GSE41437%GSM1020024;GSE28865%GSM714645	6	HEK293;BC-1;BC-3;LCL;EF3D;LCL35	NA	ncRNA_intronic	EFCAB14-AS1
1	47142327	47142393	67	-	4	4	GSE28865%GSM714646;GSE28865%GSM714644;GSE41437%GSM1020021;GSE41437%GSM1020022	3	HEK293;EF3D;LCL35	NA	ncRNA_intronic	EFCAB14-AS1
1	47142417	47142442	26	-	8	8	GSE28865%GSM714644;GSE32113%GSM796037;GSE32113%GSM796038;GSE41437%GSM1020021;GSE41437%GSM1020022;GSE41437%GSM1020024;GSE43573%GSM1065670;GSE32113%GSM796040	6	HEK293;BC-1;EF3D;LCL35;LCL;BC-3	NA	ncRNA_intronic	EFCAB14-AS1
1	47143586	47143661	76	-	4	4	GSE73059%CLEAR-CLIP;GSE28865%GSM714644;GSE41437%GSM1020025;GSE43573%GSM1065670	3	Huh7.5;HEK293;LCL	hsa-miR-17-5p;NA	ncRNA_intronic	EFCAB14-AS1
1	47143739	47143792	54	-	14	14	GSE28865%GSM714645;GSE28865%GSM714646;GSE32113%GSM796037;GSE32113%GSM796038;GSE41437%GSM1020022;GSE28865%GSM714644;GSE41437%GSM1020024;GSE41437%GSM1020021;GSE46611%GSM1133252;GSE41437%GSM1020023;GSE32113%GSM796040;GSE32113%GSM796039;GSE41437%GSM1020025;GSE43573%GSM1065670	6	HEK293;BC-1;LCL35;LCL;EF3D;BC-3	NA	ncRNA_intronic	EFCAB14-AS1
1	47143881	47143909	29	-	2	2	GSE28865%GSM714644;GSE43573%GSM1065670	1	HEK293	NA	ncRNA_intronic	EFCAB14-AS1
1	47143913	47143937	25	-	2	2	GSE32113%GSM796037;GSE32113%GSM796038	1	BC-1	NA	ncRNA_intronic	EFCAB14-AS1
1	47144024	47144045	22	-	2	2	GSE28865%GSM714644;GSE43573%GSM1065670	1	HEK293	NA	ncRNA_intronic	EFCAB14-AS1
1	47144059	47144102	44	-	3	3	GSE41437%GSM1020024;GSE28865%GSM714644;GSE41437%GSM1020022	3	LCL;HEK293;LCL35	NA	ncRNA_intronic	EFCAB14-AS1
1	47182090	47182110	21	-	4	4	GSE28865%GSM714644;GSE32113%GSM796038;GSE32113%GSM796037;GSE43573%GSM1065670	2	HEK293;BC-1	NA	exonic	EFCAB14
1	47184193	47184274	82	-	3	3	GSE73059%CLEAR-CLIP;GSE28865%GSM714644;GSE41437%GSM1020024	3	Huh7.5;HEK293;LCL	hsa-miR-106b-5p;NA	UTR5	EFCAB14
1	47716489	47716516	28	-	2	2	GSE41437%GSM1020022;GSE28865%GSM714644	2	LCL35;HEK293	NA	UTR3	STIL
1	47746130	47746186	57	-	2	3	GSE50452%CLASH;GSE28865%GSM714644	1	HEK293	hsa-miR-20a-5p;hsa-miR-17-5p;NA	exonic	STIL
1	47755208	47755239	32	-	2	2	GSE41437%GSM1020024;GSE41437%GSM1020022	2	LCL;LCL35	NA	exonic	STIL
1	47838753	47838777	25	+	5	5	GSE28865%GSM714644;GSE32113%GSM796038;GSE32113%GSM796039;GSE41437%GSM1020022;GSE32113%GSM796040	4	HEK293;BC-1;BC-3;LCL35	NA	exonic	CMPK1
1	47842419	47842527	109	+	9	9	GSE73059%CLEAR-CLIP;GSE28865%GSM714644;GSE41437%GSM1020023;GSE43573%GSM1065670;GSE32113%GSM796037;GSE32113%GSM796038;GSE32113%GSM796039;GSE32113%GSM796040;GSE41437%GSM1020022	6	Huh7.5;HEK293;LCL;BC-1;BC-3;LCL35	hsa-miR-26a-5p;NA	UTR3	CMPK1
1	47842883	47843014	132	+	3	3	GSE41437%GSM1020024;GSE28865%GSM714644;GSE50452%CLASH;GSE28865%GSM714642;GSE28865%GSM714647	2	LCL;HEK293	NA;hsa-miR-484	UTR3	CMPK1
1	47843032	47843098	67	+	3	3	GSE28865%GSM714646;GSE28865%GSM714647;GSE28865%GSM714644;GSE32113%GSM796040	2	HEK293;BC-3	NA	UTR3	CMPK1
1	47843104	47843164	61	+	7	7	GSE28865%GSM714644;GSE43573%GSM1065670;GSE28865%GSM714645;GSE32113%GSM796039;GSE32113%GSM796040;GSE32113%GSM796037;GSE32113%GSM796038	3	HEK293;BC-3;BC-1	NA	UTR3	CMPK1
1	47843173	47843195	23	+	2	2	GSE28865%GSM714644;GSE43573%GSM1065670	1	HEK293	NA	UTR3	CMPK1
1	47843396	47843450	55	+	4	4	GSE28865%GSM714645;GSE43573%GSM1065670;GSE41437%GSM1020024;GSE28865%GSM714644	2	HEK293;LCL	NA	UTR3	CMPK1
1	47843607	47843635	29	+	2	2	GSE43573%GSM1065670;GSE28865%GSM714644	1	HEK293	NA	UTR3	CMPK1
1	47843683	47843763	81	+	8	9	GSE43573%GSM1065670;GSE28865%GSM714644;GSE28865%GSM714645;GSE73059%CLEAR-CLIP;GSE41437%GSM1020022;GSE32113%GSM796037;GSE32113%GSM796038;GSE28865%GSM714646	4	HEK293;Huh7.5;LCL35;BC-1	NA;hsa-miR-374a-5p;hsa-miR-19a-3p	UTR3	CMPK1
1	47843857	47843885	29	+	2	2	GSE43573%GSM1065670;GSE28865%GSM714644	1	HEK293	NA	UTR3	CMPK1
1	47844418	47844444	27	+	2	2	GSE28865%GSM714645;GSE43573%GSM1065670	1	HEK293	NA	UTR3	CMPK1
1	48231001	48231030	30	-	2	2	GSE28865%GSM714644;GSE43573%GSM1065670	1	HEK293	NA	ncRNA_exonic	RP11-543D5.2
1	48433553	48433640	88	-	1	2	GSE73059%CLEAR-CLIP	1	Huh7.5	hsa-miR-196a-5p;hsa-miR-21-5p	intronic	TRABD2B
1	48773131	48773153	23	-	2	2	GSE28865%GSM714647;GSE28865%GSM714646	1	HEK293	NA	intronic	SPATA6
1	48845183	48845213	31	-	2	2	GSE28865%GSM714644;GSE32113%GSM796039	2	HEK293;BC-3	NA	intronic	SPATA6
1	48880346	48880366	21	-	8	8	GSE28865%GSM714644;GSE28865%GSM714646;GSE43573%GSM1065670;GSE43666%GSM1067870;GSE21578%GSM545213;GSE28865%GSM714645;GSE28865%GSM714647;GSE43666%GSM1067869	2	HEK293;HeLa	NA	intronic	SPATA6
1	49737958	49737981	24	+	2	2	GSE32113%GSM796037;GSE32113%GSM796038	1	BC-1	NA	intronic	AGBL4
1	50698840	50698860	21	+	3	3	GSE41437%GSM1020022;GSE41437%GSM1020025;GSE43666%GSM1067869	3	LCL35;LCL;HeLa	NA	intergenic	DMRTA2;RP11-567C20.3
1	51005371	51005400	30	-	7	7	GSE28865%GSM714646;GSE28865%GSM714647;GSE32113%GSM796037;GSE28865%GSM714644;GSE28865%GSM714645;GSE32113%GSM796038;GSE43573%GSM1065670;GSE50452%CLASH	2	HEK293;BC-1	NA;hsa-miR-92a-3p	exonic	FAF1
1	51077777	51077803	27	-	3	3	GSE32113%GSM796037;GSE28865%GSM714644;GSE32113%GSM796038	2	BC-1;HEK293	NA	intronic	FAF1
1	51253248	51253323	76	-	2	2	GSE73059%CLEAR-CLIP;GSE28865%GSM714644	2	Huh7.5;HEK293	hsa-miR-16-5p;NA	intronic	FAF1
1	51253801	51253876	76	-	3	3	GSE73059%CLEAR-CLIP;GSE32113%GSM796038;GSE32113%GSM796040	3	Huh7.5;BC-1;BC-3	hsa-miR-17-5p;NA	exonic	FAF1
1	51267302	51267333	32	-	4	4	GSE32113%GSM796037;GSE32113%GSM796038;GSE32113%GSM796039;GSE32113%GSM796040	2	BC-1;BC-3	NA	exonic;splicing	FAF1
1	51402296	51402374	79	-	2	2	GSE73059%CLEAR-CLIP;GSE28865%GSM714644	2	Huh7.5;HEK293	hsa-miR-15a-5p;NA	intronic	FAF1
1	51436499	51436526	28	+	2	2	GSE32113%GSM796037;GSE32113%GSM796038	1	BC-1	NA	intronic	CDKN2C
1	51437259	51437283	25	+	3	3	GSE28865%GSM714644;GSE32113%GSM796037;GSE43573%GSM1065670	2	HEK293;BC-1	NA	intronic	CDKN2C
1	51477777	51477803	27	+	2	2	GSE32113%GSM796037;GSE41437%GSM1020022	2	BC-1;LCL35	NA	intergenic	CDKN2C;MIR4421
1	51736867	51736901	35	+	3	4	GSE43573%GSM1065670;GSE28865%GSM714644;GSE73059%GSM1881485	2	HEK293;Huh7.5	NA	exonic	RNF11
1	51737094	51737130	37	+	4	4	GSE28865%GSM714644;GSE28865%GSM714645;GSE43573%GSM1065670;GSE32113%GSM796038	2	HEK293;BC-1	NA	UTR3	RNF11
1	51737424	51737493	70	+	8	8	GSE28865%GSM714644;GSE43573%GSM1065670;GSE28865%GSM714645;GSE32113%GSM796037;GSE32113%GSM796038;GSE28865%GSM714646;GSE41437%GSM1020021;GSE41437%GSM1020022;GSE43666%GSM1067870	4	HEK293;BC-1;EF3D;LCL35;HeLa	NA	UTR3	RNF11
1	51737541	51737580	40	+	2	2	GSE28865%GSM714646;GSE28865%GSM714644	1	HEK293	NA	UTR3	RNF11
1	51738133	51738178	46	+	8	8	GSE41437%GSM1020022;GSE28865%GSM714645;GSE32113%GSM796037;GSE32113%GSM796038;GSE43573%GSM1065670;GSE28865%GSM714644;GSE32113%GSM796040;GSE41437%GSM1020021	5	LCL35;HEK293;BC-1;BC-3;EF3D	NA	UTR3	RNF11
1	51738331	51738408	78	+	3	3	GSE43573%GSM1065670;GSE73059%CLEAR-CLIP;GSE28865%GSM714644	2	HEK293;Huh7.5	NA;hsa-miR-21-5p	UTR3	RNF11
1	51738774	51738806	33	+	2	2	GSE28865%GSM714644;GSE28865%GSM714646	1	HEK293	NA	UTR3	RNF11
1	51820787	51820848	62	-	2	3	GSE28865%GSM714644;GSE43666%GSM1067870	2	HEK293;HeLa	NA	UTR3	EPS15
1	51821334	51821377	44	-	6	6	GSE41437%GSM1020024;GSE32113%GSM796037;GSE32113%GSM796038;GSE41437%GSM1020022;GSE41437%GSM1020023;GSE41437%GSM1020021	4	LCL;BC-1;LCL35;EF3D	NA	UTR3	EPS15
1	51822017	51822037	21	-	2	2	GSE41437%GSM1020022;GSE41437%GSM1020021	2	LCL35;EF3D	NA	UTR3	EPS15
1	51826877	51826913	37	-	4	4	GSE41437%GSM1020024;GSE32113%GSM796037;GSE41437%GSM1020021;GSE43573%GSM1065670	4	LCL;BC-1;EF3D;HEK293	NA	exonic	EPS15
1	51838172	51838215	44	-	3	3	GSE41437%GSM1020022;GSE41437%GSM1020021;GSE41437%GSM1020024	3	LCL35;EF3D;LCL	NA	intronic	EPS15
1	52063174	52063199	26	-	5	10	GSE63797%GSM1557566;GSE63797%GSM1557569;GSE63797%GSM1557570;GSE63797%GSM1557573;GSE63797%GSM1557574	1	HFF	NA	intronic	OSBPL9
1	52237789	52237813	25	+	2	2	GSE32113%GSM796037;GSE32113%GSM796038	1	BC-1	NA	exonic	OSBPL9
1	52250167	52250242	76	+	7	7	GSE41437%GSM1020021;GSE32113%GSM796038;GSE32113%GSM796037;GSE32113%GSM796039;GSE32113%GSM796040;GSE41437%GSM1020022;GSE50452%CLASH	5	EF3D;BC-1;BC-3;LCL35;HEK293	NA;hsa-miR-296-3p	exonic	OSBPL9
1	52253707	52253767	61	+	2	2	GSE41437%GSM1020021;GSE41437%GSM1020025;GSE41437%GSM1020022	2	EF3D;LCL;LCL35	NA	UTR3	OSBPL9
1	52253864	52253897	34	+	2	2	GSE41437%GSM1020022;GSE28865%GSM714644	2	LCL35;HEK293	NA	UTR3	OSBPL9
1	52253905	52253932	28	+	2	2	GSE43573%GSM1065670;GSE28865%GSM714644	1	HEK293	NA	UTR3	OSBPL9
1	52254008	52254031	24	+	2	2	GSE32113%GSM796038;GSE32113%GSM796037	1	BC-1	NA	UTR3	OSBPL9
1	52254311	52254339	29	+	5	5	GSE41437%GSM1020022;GSE28865%GSM714644;GSE32113%GSM796037;GSE41437%GSM1020025;GSE32113%GSM796038	4	LCL35;HEK293;BC-1;LCL	NA	UTR3	OSBPL9
1	52254926	52254957	32	-	2	2	GSE32113%GSM796039;GSE41437%GSM1020021	2	BC-3;EF3D	NA	exonic	NRD1
1	52256642	52256662	21	-	1	3	GSE50452%CLASH	1	HEK293	hsa-miR-615-3p;hsa-miR-125b-5p	exonic	NRD1
1	52257250	52257288	39	-	1	3	GSE50452%CLASH	1	HEK293	hsa-miR-615-3p;hsa-miR-125b-5p	exonic	NRD1
1	52275017	52275059	43	-	1	2	GSE50452%CLASH	1	HEK293	hsa-miR-181b-5p;hsa-miR-181d-5p	exonic	NRD1
1	52289357	52289379	23	-	2	2	GSE41437%GSM1020022;GSE41437%GSM1020025	2	LCL35;LCL	NA	exonic	NRD1
1	52459064	52459081	18	+	4	4	GSE32113%GSM796039;GSE32113%GSM796040;GSE43666%GSM1067869;GSE43666%GSM1067870	2	BC-3;HeLa	NA	intergenic	RAB3B;RN7SL290P
1	52485806	52485836	31	-	2	2	GSE28865%GSM714644;GSE41437%GSM1020021	2	HEK293;EF3D	NA	UTR3	TXNDC12
1	52486037	52486068	32	-	2	2	GSE32113%GSM796040;GSE41437%GSM1020022	2	BC-3;LCL35	NA	UTR3	TXNDC12
1	52486161	52486192	32	-	3	3	GSE41437%GSM1020023;GSE41437%GSM1020024;GSE46611%GSM1133252	1	LCL	NA	UTR3	TXNDC12
1	52486201	52486241	41	-	2	2	GSE43573%GSM1065670;GSE28865%GSM714644	1	HEK293	NA	UTR3	TXNDC12
1	52486250	52486281	32	-	2	2	GSE41437%GSM1020024;GSE28865%GSM714644	2	LCL;HEK293	NA	UTR3	TXNDC12
1	52486297	52486343	47	-	4	4	GSE28865%GSM714644;GSE28865%GSM714645;GSE41437%GSM1020024;GSE32113%GSM796040	3	HEK293;LCL;BC-3	NA	UTR3	TXNDC12
1	52486347	52486375	29	-	3	3	GSE32113%GSM796039;GSE32113%GSM796040;GSE28865%GSM714646	2	BC-3;HEK293	NA	UTR3	TXNDC12
1	52486481	52486504	24	-	2	2	GSE28865%GSM714644;GSE32113%GSM796038	2	HEK293;BC-1	NA	UTR3	TXNDC12
1	52498069	52498102	34	-	9	9	GSE28865%GSM714646;GSE28865%GSM714647;GSE28865%GSM714645;GSE43573%GSM1065670;GSE28865%GSM714644;GSE43666%GSM1067870;GSE41437%GSM1020021;GSE32113%GSM796037;GSE32113%GSM796038	4	HEK293;HeLa;EF3D;BC-1	NA	UTR3	KTI12
1	52498137	52498175	39	-	2	2	GSE41437%GSM1020021;GSE41437%GSM1020024	2	EF3D;LCL	NA	UTR3	KTI12
1	52498212	52498245	34	-	2	2	GSE28865%GSM714644;GSE43573%GSM1065670	1	HEK293	NA	UTR3	KTI12
1	52498310	52498335	26	-	4	4	GSE28865%GSM714644;GSE32113%GSM796038;GSE32113%GSM796037;GSE41437%GSM1020022	3	HEK293;BC-1;LCL35	NA	UTR3	KTI12
1	52498427	52498461	35	-	4	4	GSE32113%GSM796037;GSE32113%GSM796038;GSE32113%GSM796040;GSE32113%GSM796039	2	BC-1;BC-3	NA	exonic	KTI12
1	52552428	52552564	137	+	5	6	GSE73059%CLEAR-CLIP;GSE28865%GSM714647;GSE28865%GSM714646;GSE43573%GSM1065670;GSE28865%GSM714644	2	Huh7.5;HEK293	hsa-miR-194-5p;NA	UTR3;exonic	BTF3L4
1	52552567	52552620	54	+	4	4	GSE28865%GSM714644;GSE41437%GSM1020022;GSE28865%GSM714646;GSE28865%GSM714647;GSE41437%GSM1020021	3	HEK293;LCL35;EF3D	NA	UTR3	BTF3L4
1	52553474	52553506	33	+	3	3	GSE32113%GSM796038;GSE28865%GSM714644;GSE43666%GSM1067870	3	BC-1;HEK293;HeLa	NA	UTR3	BTF3L4
1	52553775	52553815	41	+	3	3	GSE28865%GSM714644;GSE32113%GSM796037;GSE32113%GSM796038	2	HEK293;BC-1	NA	UTR3	BTF3L4
1	52554104	52554135	32	+	2	2	GSE32113%GSM796040;GSE32113%GSM796039	1	BC-3	NA	UTR3	BTF3L4
1	52555487	52555510	24	+	6	6	GSE43573%GSM1065670;GSE28865%GSM714644;GSE28865%GSM714645;GSE32113%GSM796037;GSE32113%GSM796038;GSE41437%GSM1020022	3	HEK293;BC-1;LCL35	NA	UTR3	BTF3L4
1	52555527	52555560	34	+	13	13	GSE28865%GSM714644;GSE28865%GSM714646;GSE41437%GSM1020021;GSE32113%GSM796039;GSE41437%GSM1020022;GSE43573%GSM1065670;GSE28865%GSM714645;GSE32113%GSM796037;GSE32113%GSM796038;GSE32113%GSM796040;GSE41437%GSM1020023;GSE41437%GSM1020024;GSE41437%GSM1020025	6	HEK293;EF3D;BC-3;LCL35;BC-1;LCL	NA	UTR3	BTF3L4
1	52587600	52587628	29	+	2	2	GSE28865%GSM714644;GSE32113%GSM796038	2	HEK293;BC-1	NA	intergenic	BTF3L4;ZFYVE9
1	52811937	52812016	80	+	18	18	GSE28865%GSM714644;GSE41437%GSM1020021;GSE43573%GSM1065670;GSE28865%GSM714645;GSE32113%GSM796037;GSE32113%GSM796038;GSE32113%GSM796039;GSE32113%GSM796040;GSE41437%GSM1020022;GSE41437%GSM1020023;GSE41437%GSM1020024;GSE41437%GSM1020025;GSE73059%CLEAR-CLIP;GSE43666%GSM1067870;GSE28865%GSM714643;GSE44404%GSM1084043;GSE44404%GSM1084045;GSE28865%GSM714646	8	HEK293;EF3D;BC-1;BC-3;LCL35;LCL;Huh7.5;HeLa	NA;hsa-miR-17-5p	UTR3	ZFYVE9
1	52818362	52818387	26	-	2	2	GSE43666%GSM1067870;GSE28865%GSM714644	2	HeLa;HEK293	NA	UTR3	CC2D1B
1	52818789	52818820	32	-	2	2	GSE28865%GSM714646;GSE28865%GSM714644	1	HEK293	NA	UTR3	CC2D1B
1	52867800	52867824	25	-	4	4	GSE32113%GSM796039;GSE32113%GSM796037;GSE41437%GSM1020022;GSE32113%GSM796040	3	BC-3;BC-1;LCL35	NA	exonic;splicing	ORC1
1	52870321	52870352	32	+	4	4	GSE41437%GSM1020022;GSE41437%GSM1020021;GSE41437%GSM1020023;GSE41437%GSM1020024	3	LCL35;EF3D;LCL	NA	UTR5	PRPF38A
1	52882523	52882550	28	+	5	5	GSE28865%GSM714645;GSE32113%GSM796038;GSE28865%GSM714644;GSE41437%GSM1020025;GSE32113%GSM796040	4	HEK293;BC-1;LCL;BC-3	NA	UTR3	PRPF38A
1	52924573	52924648	76	-	2	2	GSE73059%CLEAR-CLIP;GSE43666%GSM1067870	2	Huh7.5;HeLa	hsa-miR-17-5p;NA	intronic	ZCCHC11
1	52938978	52939009	32	-	5	5	GSE28865%GSM714645;GSE32113%GSM796037;GSE32113%GSM796038;GSE28865%GSM714644;GSE43573%GSM1065670	2	HEK293;BC-1	NA	intronic	ZCCHC11
1	52940291	52940321	31	-	2	2	GSE32113%GSM796039;GSE32113%GSM796038	2	BC-3;BC-1	NA	intronic	ZCCHC11
1	52940559	52940637	79	-	6	7	GSE73059%CLEAR-CLIP;GSE50452%CLASH;GSE43666%GSM1067870;GSE28865%GSM714644;GSE32113%GSM796038;GSE28865%GSM714646	4	Huh7.5;HEK293;HeLa;BC-1	hsa-miR-196a-5p;hsa-let-7b-5p;NA	exonic	ZCCHC11
1	52943406	52943433	28	-	2	2	GSE32113%GSM796037;GSE41437%GSM1020022	2	BC-1;LCL35	NA	exonic	ZCCHC11
1	52981649	52981724	76	-	2	2	GSE73059%CLEAR-CLIP;GSE43666%GSM1067870	2	Huh7.5;HeLa	hsa-miR-27a-3p;NA	exonic	ZCCHC11
1	52981867	52981905	39	-	2	2	GSE28865%GSM714644;GSE43666%GSM1067870	2	HEK293;HeLa	NA	intronic	ZCCHC11
1	53074155	53074178	24	+	3	3	GSE32113%GSM796039;GSE32113%GSM796040;GSE41437%GSM1020022	2	BC-3;LCL35	NA	UTR3	GPX7
1	53150336	53150365	30	-	3	3	GSE28865%GSM714644;GSE28865%GSM714645;GSE43573%GSM1065670	1	HEK293	NA	intergenic	FAM159A;SELRC1
1	53150664	53150684	21	-	3	3	GSE32113%GSM796037;GSE32113%GSM796038;GSE43573%GSM1065670	2	BC-1;HEK293	NA	intergenic	FAM159A;SELRC1
1	53151870	53151895	26	-	2	2	GSE28865%GSM714644;GSE32113%GSM796038	2	HEK293;BC-1	NA	downstream	SELRC1
1	53152527	53152568	42	-	2	2	GSE41437%GSM1020025;GSE43666%GSM1067870	2	LCL;HeLa	NA	UTR3	SELRC1
1	53238203	53238278	76	-	5	5	GSE73059%CLEAR-CLIP;GSE63797%GSM1557564;GSE63797%GSM1557567;GSE63797%GSM1557572;GSE63797%GSM1557573	2	Huh7.5;HFF	hsa-miR-26a-5p;NA	intronic	ZYG11B
1	53267514	53267545	32	+	2	2	GSE43573%GSM1065670;GSE41437%GSM1020021	2	HEK293;EF3D	NA	exonic	ZYG11B
1	53267584	53267614	31	+	7	7	GSE28865%GSM714646;GSE41437%GSM1020021;GSE28865%GSM714644;GSE28865%GSM714645;GSE32113%GSM796038;GSE32113%GSM796037;GSE28865%GSM714647	3	HEK293;EF3D;BC-1	NA	exonic	ZYG11B
1	53291743	53291770	28	+	3	3	GSE43573%GSM1065670;GSE28865%GSM714644;GSE28865%GSM714645	1	HEK293	NA	UTR3	ZYG11B
1	53292047	53292075	29	+	2	2	GSE41437%GSM1020021;GSE41437%GSM1020024	2	EF3D;LCL	NA	UTR3	ZYG11B
1	53292914	53292947	34	+	5	5	GSE41437%GSM1020021;GSE41437%GSM1020022;GSE41437%GSM1020024;GSE41437%GSM1020025;GSE41437%GSM1020023	3	EF3D;LCL35;LCL	NA	UTR3	ZYG11B
1	53323068	53323089	22	+	2	2	GSE32113%GSM796037;GSE32113%GSM796038	1	BC-1	NA	exonic	ZYG11A
1	53323106	53323127	22	+	4	4	GSE32113%GSM796037;GSE32113%GSM796039;GSE32113%GSM796040;GSE41437%GSM1020022	3	BC-1;BC-3;LCL35	NA	exonic	ZYG11A
1	53329191	53329214	24	+	2	2	GSE28865%GSM714644;GSE43666%GSM1067870	2	HEK293;HeLa	NA	intronic	ZYG11A
1	53343422	53343444	23	+	2	2	GSE32113%GSM796040;GSE32113%GSM796039	1	BC-3	NA	exonic	ZYG11A
1	53440441	53440461	21	+	2	2	GSE32113%GSM796039;GSE32113%GSM796040	1	BC-3	NA	exonic	SCP2
1	53513534	53513557	24	+	2	2	GSE28865%GSM714644;GSE32113%GSM796038	2	HEK293;BC-1	NA	exonic	SCP2
1	53516297	53516372	76	+	5	5	GSE73059%CLEAR-CLIP;GSE41437%GSM1020021;GSE32113%GSM796039;GSE32113%GSM796038;GSE50452%CLASH	5	Huh7.5;EF3D;BC-3;BC-1;HEK293	hsa-miR-194-5p;NA;hsa-miR-1260b	exonic	SCP2
1	53516421	53516489	69	+	4	4	GSE41437%GSM1020021;GSE41437%GSM1020025;GSE32113%GSM796037;GSE32113%GSM796038;GSE28865%GSM714644	3	EF3D;LCL;BC-1;HEK293	NA	UTR3	SCP2
1	53516579	53516599	21	+	2	2	GSE41437%GSM1020022;GSE32113%GSM796037	2	LCL35;BC-1	NA	UTR3	SCP2
1	53516779	53516854	76	+	2	2	GSE73059%CLEAR-CLIP;GSE28865%GSM714644	2	Huh7.5;HEK293	hsa-miR-93-5p;NA	UTR3	SCP2
1	53517151	53517177	27	+	2	2	GSE32113%GSM796038;GSE32113%GSM796037	1	BC-1	NA	UTR3	SCP2
1	53662735	53662753	19	+	2	2	GSE32113%GSM796038;GSE32113%GSM796037	1	BC-1	NA	exonic	CPT2
1	53675887	53675913	27	+	5	5	GSE41437%GSM1020022;GSE32113%GSM796037;GSE32113%GSM796038;GSE32113%GSM796039;GSE32113%GSM796040	3	LCL35;BC-1;BC-3	NA	exonic	CPT2
1	53675994	53676034	41	+	7	7	GSE41437%GSM1020024;GSE32113%GSM796040;GSE28865%GSM714644;GSE41437%GSM1020021;GSE32113%GSM796037;GSE32113%GSM796038;GSE41437%GSM1020023	5	LCL;BC-3;HEK293;EF3D;BC-1	NA	exonic	CPT2
1	53676345	53676381	37	+	10	10	GSE28865%GSM714646;GSE41437%GSM1020021;GSE28865%GSM714644;GSE32113%GSM796040;GSE32113%GSM796037;GSE32113%GSM796038;GSE32113%GSM796039;GSE41437%GSM1020022;GSE43573%GSM1065670;GSE28865%GSM714647	5	HEK293;EF3D;BC-3;BC-1;LCL35	NA	exonic	CPT2
1	53676403	53676431	29	+	3	3	GSE28865%GSM714644;GSE32113%GSM796037;GSE32113%GSM796038	2	HEK293;BC-1	NA	exonic	CPT2
1	53676912	53676991	80	+	2	2	GSE73059%CLEAR-CLIP;GSE50452%CLASH	2	Huh7.5;HEK293	hsa-miR-92a-3p;hsa-miR-378a-3p	exonic	CPT2
1	53679979	53680035	57	-	3	3	GSE50452%CLASH;GSE28865%GSM714646;GSE28865%GSM714647	1	HEK293	hsa-miR-30e-5p;NA	UTR3	C1orf123
1	53712377	53712412	36	-	2	2	GSE41437%GSM1020021;GSE28865%GSM714644	2	EF3D;HEK293	NA	UTR3	LRP8
1	53712635	53712667	33	-	3	3	GSE41437%GSM1020024;GSE41437%GSM1020021;GSE41437%GSM1020025	2	LCL;EF3D	NA	UTR3	LRP8
1	53723110	53723138	29	-	7	7	GSE41437%GSM1020025;GSE41437%GSM1020024;GSE28865%GSM714645;GSE41437%GSM1020022;GSE28865%GSM714644;GSE41437%GSM1020023;GSE43666%GSM1067870	4	LCL;HEK293;LCL35;HeLa	NA	exonic;splicing	LRP8
1	54231148	54231185	38	-	2	2	GSE28865%GSM714644;GSE43573%GSM1065670	1	HEK293	NA	UTR3	NDC1
1	54232263	54232287	25	-	4	4	GSE41437%GSM1020022;GSE28865%GSM714644;GSE32113%GSM796038;GSE41437%GSM1020024	4	LCL35;HEK293;BC-1;LCL	NA	UTR3	NDC1
1	54232376	54232451	76	-	2	2	GSE73059%CLEAR-CLIP;GSE28865%GSM714644	2	Huh7.5;HEK293	hsa-miR-186-5p;NA	UTR3	NDC1
1	54262428	54262472	45	-	14	14	GSE41437%GSM1020025;GSE41437%GSM1020024;GSE41437%GSM1020022;GSE28865%GSM714645;GSE28865%GSM714644;GSE43666%GSM1067870;GSE32113%GSM796037;GSE32113%GSM796038;GSE32113%GSM796040;GSE32113%GSM796039;GSE41437%GSM1020021;GSE41437%GSM1020023;GSE46611%GSM1133252;GSE43573%GSM1065670	7	LCL;LCL35;HEK293;HeLa;BC-1;BC-3;EF3D	NA	exonic	NDC1
1	54291470	54291508	39	-	4	4	GSE32113%GSM796039;GSE32113%GSM796037;GSE32113%GSM796038;GSE28865%GSM714644	3	BC-3;BC-1;HEK293	NA	exonic;splicing	NDC1
1	54293754	54293787	34	-	7	7	GSE28865%GSM714645;GSE32113%GSM796039;GSE32113%GSM796040;GSE28865%GSM714644;GSE41437%GSM1020022;GSE32113%GSM796038;GSE32113%GSM796037	4	HEK293;BC-3;LCL35;BC-1	NA	exonic	NDC1
1	54298151	54298233	83	-	2	2	GSE73059%CLEAR-CLIP;GSE28865%GSM714644	2	Huh7.5;HEK293	hsa-miR-19a-3p;NA	exonic;intronic;splicing	NDC1
1	54417659	54417717	59	+	4	5	GSE50452%CLASH;GSE28865%GSM714646;GSE28865%GSM714647;GSE43666%GSM1067870	2	HEK293;HeLa	hsa-let-7d-5p;NA;hsa-let-7a-5p	UTR5;exonic	LRRC42
1	54431998	54432053	56	+	1	2	GSE50452%CLASH	1	HEK293	hsa-miR-30a-3p;hsa-miR-149-5p	exonic	LRRC42
1	54497051	54497079	29	-	4	4	GSE32113%GSM796037;GSE32113%GSM796038;GSE41437%GSM1020023;GSE32113%GSM796039	3	BC-1;LCL;BC-3	NA	downstream	TMEM59
1	54497375	54497410	36	-	9	9	GSE28865%GSM714644;GSE41437%GSM1020024;GSE32113%GSM796038;GSE32113%GSM796039;GSE32113%GSM796040;GSE41437%GSM1020022;GSE41437%GSM1020025;GSE32113%GSM796037;GSE41437%GSM1020021	6	HEK293;LCL;BC-1;BC-3;LCL35;EF3D	NA	UTR3	TMEM59
1	54497567	54497647	81	-	2	2	GSE50452%CLASH;GSE28865%GSM714644	1	HEK293	hsa-miR-1260b;NA	UTR3	TMEM59
1	54497766	54497791	26	-	4	4	GSE28865%GSM714644;GSE32113%GSM796037;GSE32113%GSM796038;GSE41437%GSM1020022	3	HEK293;BC-1;LCL35	NA	UTR3	TMEM59
1	54509078	54509109	32	-	4	4	GSE41437%GSM1020023;GSE28865%GSM714644;GSE41437%GSM1020021;GSE32113%GSM796038	4	LCL;HEK293;EF3D;BC-1	NA	exonic	TMEM59
1	54509150	54509183	34	-	6	6	GSE43573%GSM1065670;GSE28865%GSM714644;GSE32113%GSM796037;GSE32113%GSM796038;GSE41437%GSM1020021;GSE41437%GSM1020025	4	HEK293;BC-1;EF3D;LCL	NA	exonic	TMEM59
1	54519796	54519821	26	+	4	4	GSE28865%GSM714647;GSE28865%GSM714646;GSE43666%GSM1067870;GSE43666%GSM1067869	2	HEK293;HeLa	NA	ncRNA_exonic	MIR4781
1	54675735	54675762	28	+	3	3	GSE32113%GSM796040;GSE32113%GSM796037;GSE32113%GSM796038	2	BC-3;BC-1	NA	exonic	MRPL37
1	54675775	54675798	24	+	2	2	GSE32113%GSM796038;GSE28865%GSM714644	2	BC-1;HEK293	NA	exonic	MRPL37
1	54684022	54684097	76	+	3	3	GSE73059%CLEAR-CLIP;GSE50452%CLASH;GSE43666%GSM1067870	3	Huh7.5;HEK293;HeLa	hsa-miR-130a-3p;hsa-miR-454-3p;NA	UTR3;intronic	MRPL37
1	54836313	54836388	76	-	2	2	GSE73059%CLEAR-CLIP;GSE43666%GSM1067870	2	Huh7.5;HeLa	hsa-miR-17-5p;NA	intronic	SSBP3
1	55315347	55315399	53	-	2	2	GSE50452%CLASH;GSE41437%GSM1020023	2	HEK293;LCL	hsa-miR-99a-5p;NA	UTR3	DHCR24
1	55315956	55316093	138	-	2	3	GSE73059%CLEAR-CLIP;GSE28865%GSM714644	2	Huh7.5;HEK293	hsa-miR-7-5p;hsa-miR-19a-3p;NA	UTR3	DHCR24
1	55319861	55319890	30	-	2	2	GSE28865%GSM714644;GSE43666%GSM1067870	2	HEK293;HeLa	NA	exonic	DHCR24
1	55330980	55331105	126	-	1	2	GSE73059%CLEAR-CLIP	1	Huh7.5	hsa-miR-483-5p;hsa-miR-140-3p	exonic	DHCR24
1	55529319	55529342	24	+	2	2	GSE43666%GSM1067870;GSE43666%GSM1067869	1	HeLa	NA	UTR3	PCSK9
1	55532163	55532185	23	-	4	4	GSE28865%GSM714644;GSE41437%GSM1020024;GSE32113%GSM796037;GSE32113%GSM796038	3	HEK293;LCL;BC-1	NA	UTR3	USP24
1	55545222	55545290	69	-	1	2	GSE50452%CLASH	1	HEK293	hsa-miR-1226-3p;hsa-miR-193b-3p	exonic	USP24
1	55577570	55577600	31	-	2	2	GSE28865%GSM714644;GSE32113%GSM796038	2	HEK293;BC-1	NA	intronic	USP24
1	55604354	55604379	26	-	2	2	GSE28865%GSM714646;GSE43666%GSM1067870	2	HEK293;HeLa	NA	exonic	USP24
1	55620399	55620424	26	-	5	5	GSE32113%GSM796037;GSE32113%GSM796038;GSE28865%GSM714644;GSE28865%GSM714645;GSE32113%GSM796040	3	BC-1;HEK293;BC-3	NA	exonic	USP24
1	55691328	55691350	23	+	2	2	GSE28865%GSM714646;GSE28865%GSM714647	1	HEK293	NA	ncRNA_exonic	MIR4422
1	55691362	55691384	23	+	2	2	GSE43666%GSM1067869;GSE43666%GSM1067870	1	HeLa	NA	ncRNA_exonic	MIR4422
1	56633021	56633044	24	+	2	2	GSE28865%GSM714646;GSE28865%GSM714647	1	HEK293	NA	intergenic	RP1-158P9.1;RP11-504A18.1
1	56960640	56960673	34	-	2	2	GSE32113%GSM796038;GSE32113%GSM796037	1	BC-1	NA	UTR3	PPAP2B
1	56960682	56960708	27	-	6	6	GSE28865%GSM714644;GSE32113%GSM796037;GSE32113%GSM796038;GSE32113%GSM796039;GSE28865%GSM714645;GSE32113%GSM796040	3	HEK293;BC-1;BC-3	NA	UTR3	PPAP2B
1	56960722	56960758	37	-	5	5	GSE28865%GSM714644;GSE32113%GSM796038;GSE32113%GSM796037;GSE32113%GSM796040;GSE32113%GSM796039	3	HEK293;BC-1;BC-3	NA	UTR3	PPAP2B
1	56960774	56960905	132	-	6	7	GSE32113%GSM796037;GSE73059%CLEAR-CLIP;GSE28865%GSM714644;GSE32113%GSM796038;GSE32113%GSM796040;GSE32113%GSM796039;GSE43573%GSM1065670	4	BC-1;Huh7.5;HEK293;BC-3	NA;hsa-miR-22-3p	UTR3	PPAP2B
1	56961431	56961464	34	-	4	4	GSE28865%GSM714644;GSE32113%GSM796037;GSE32113%GSM796038;GSE28865%GSM714645	2	HEK293;BC-1	NA	UTR3	PPAP2B
1	56961554	56961579	26	-	2	2	GSE32113%GSM796037;GSE28865%GSM714644	2	BC-1;HEK293	NA	UTR3	PPAP2B
1	56961753	56961786	34	-	5	5	GSE28865%GSM714644;GSE32113%GSM796040;GSE32113%GSM796037;GSE32113%GSM796038;GSE32113%GSM796039	3	HEK293;BC-3;BC-1	NA	UTR3	PPAP2B
1	56961851	56961895	45	-	2	2	GSE32113%GSM796037;GSE32113%GSM796038	1	BC-1	NA	UTR3	PPAP2B
1	56961992	56962011	20	-	2	2	GSE28865%GSM714646;GSE28865%GSM714647	1	HEK293	NA	UTR3	PPAP2B
1	56962060	56962211	152	-	9	10	GSE32113%GSM796039;GSE32113%GSM796040;GSE28865%GSM714644;GSE32113%GSM796037;GSE32113%GSM796038;GSE73059%CLEAR-CLIP;GSE28865%GSM714646;GSE28865%GSM714647;GSE28865%GSM714645	4	BC-3;HEK293;BC-1;Huh7.5	NA;hsa-miR-181a-5p;hsa-miR-181b-5p	UTR3	PPAP2B
1	56962228	56962260	33	-	3	3	GSE28865%GSM714644;GSE32113%GSM796037;GSE32113%GSM796038	2	HEK293;BC-1	NA	exonic	PPAP2B
1	56989506	56989529	24	-	4	4	GSE32113%GSM796039;GSE32113%GSM796037;GSE32113%GSM796038;GSE32113%GSM796040	2	BC-3;BC-1	NA	exonic	PPAP2B
1	57169718	57169850	133	+	2	2	GSE73059%CLEAR-CLIP;GSE43573%GSM1065670	2	Huh7.5;HEK293	hsa-miR-23a-3p;hsa-miR-320a;NA	exonic	PRKAA2
1	57173397	57173420	24	+	3	3	GSE28865%GSM714644;GSE28865%GSM714645;GSE43573%GSM1065670	1	HEK293	NA	UTR3	PRKAA2
1	57174648	57174737	90	+	2	2	GSE28865%GSM714644;GSE73059%CLEAR-CLIP	2	HEK293;Huh7.5	NA;hsa-miR-885-5p	UTR3	PRKAA2
1	57175524	57175546	23	+	2	2	GSE43573%GSM1065670;GSE28865%GSM714644	1	HEK293	NA	UTR3	PRKAA2
1	57176703	57176769	67	+	2	2	GSE43666%GSM1067870;GSE28865%GSM714644;GSE43573%GSM1065670	1	HeLa;HEK293	NA	UTR3	PRKAA2
1	57176782	57176825	44	+	2	2	GSE43573%GSM1065670;GSE28865%GSM714644	1	HEK293	NA	UTR3	PRKAA2
1	57177347	57177379	33	+	3	3	GSE28865%GSM714646;GSE28865%GSM714647;GSE43666%GSM1067870	2	HEK293;HeLa	NA	UTR3	PRKAA2
1	57177595	57177620	26	+	2	2	GSE43573%GSM1065670;GSE28865%GSM714644	1	HEK293	NA	UTR3	PRKAA2
1	57177760	57177789	30	+	2	2	GSE43573%GSM1065670;GSE28865%GSM714644	1	HEK293	NA	UTR3	PRKAA2
1	57178051	57178080	30	+	3	3	GSE43573%GSM1065670;GSE28865%GSM714644;GSE28865%GSM714645	1	HEK293	NA	UTR3	PRKAA2
1	57179788	57179817	30	+	2	2	GSE43573%GSM1065670;GSE28865%GSM714644	1	HEK293	NA	UTR3	PRKAA2
1	58946517	58946549	33	-	2	2	GSE28865%GSM714644;GSE43573%GSM1065670	1	HEK293	NA	UTR3	OMA1
1	59004830	59004872	43	-	2	2	GSE41437%GSM1020022;GSE41437%GSM1020021	2	LCL35;EF3D	NA	exonic	OMA1
1	59121509	59121535	27	-	2	2	GSE28865%GSM714644;GSE43573%GSM1065670	1	HEK293	NA	UTR3	MYSM1
1	59122970	59123046	77	-	2	2	GSE43573%GSM1065670;GSE73059%CLEAR-CLIP	2	HEK293;Huh7.5	NA;hsa-miR-30a-5p	UTR3	MYSM1
1	59124882	59124916	35	-	2	2	GSE43573%GSM1065670;GSE41437%GSM1020022	2	HEK293;LCL35	NA	UTR3	MYSM1
1	59126581	59126610	30	-	3	3	GSE28865%GSM714644;GSE41437%GSM1020021;GSE43573%GSM1065670	2	HEK293;EF3D	NA	intronic	MYSM1
1	59246597	59246635	39	-	5	5	GSE28865%GSM714644;GSE41437%GSM1020025;GSE41437%GSM1020022;GSE28865%GSM714645;GSE41437%GSM1020024	3	HEK293;LCL;LCL35	NA	UTR3	JUN
1	59246643	59246666	24	-	2	2	GSE41437%GSM1020022;GSE28865%GSM714644	2	LCL35;HEK293	NA	UTR3	JUN
1	59247078	59247105	28	-	2	2	GSE28865%GSM714644;GSE28865%GSM714646	1	HEK293	NA	UTR3	JUN
1	59247181	59247228	48	-	3	3	GSE43573%GSM1065670;GSE28865%GSM714644;GSE28865%GSM714647;GSE28865%GSM714645	1	HEK293	NA	UTR3	JUN
1	59247231	59247264	34	-	3	3	GSE28865%GSM714646;GSE28865%GSM714647;GSE28865%GSM714644	1	HEK293	NA	UTR3	JUN
1	59247405	59247469	65	-	4	4	GSE41437%GSM1020022;GSE28865%GSM714644;GSE28865%GSM714646;GSE28865%GSM714647	2	LCL35;HEK293	NA	UTR3	JUN
1	59247768	59247854	87	-	2	2	GSE73059%CLEAR-CLIP;GSE28865%GSM714647	2	Huh7.5;HEK293	hsa-miR-885-3p;NA	exonic	JUN
1	59249570	59249605	36	-	2	2	GSE28865%GSM714644;GSE43573%GSM1065670	1	HEK293	NA	UTR5	JUN
1	59455773	59455795	23	-	2	2	GSE28865%GSM714647;GSE43666%GSM1067869	2	HEK293;HeLa	NA	intergenic	RP4-794H19.2;RP4-794H19.4
1	60188364	60188441	78	+	1	2	GSE73059%CLEAR-CLIP	1	Huh7.5	hsa-miR-20a-5p;hsa-miR-17-5p	intronic	FGGY
1	60339792	60339823	32	+	2	2	GSE28865%GSM714644;GSE28865%GSM714645	1	HEK293	NA	UTR3	HOOK1
1	60340086	60340112	27	+	2	2	GSE28865%GSM714644;GSE41437%GSM1020022	2	HEK293;LCL35	NA	UTR3	HOOK1
1	60340288	60340320	33	+	2	2	GSE32113%GSM796038;GSE28865%GSM714644	2	BC-1;HEK293	NA	UTR3	HOOK1
1	60340587	60340609	23	+	2	2	GSE28865%GSM714644;GSE32113%GSM796037	2	HEK293;BC-1	NA	UTR3	HOOK1
1	60341601	60341628	28	+	2	2	GSE41437%GSM1020022;GSE28865%GSM714644	2	LCL35;HEK293	NA	UTR3	HOOK1
1	60341753	60341776	24	+	2	2	GSE43573%GSM1065670;GSE28865%GSM714644	1	HEK293	NA	UTR3	HOOK1
1	60973686	60973705	20	+	2	2	GSE43666%GSM1067869;GSE43666%GSM1067870	1	HeLa	NA	intergenic	RP11-575B7.3;RP11-776H12.1
1	61034580	61034602	23	-	2	2	GSE32113%GSM796037;GSE32113%GSM796038	1	BC-1	NA	ncRNA_intronic	RP11-776H12.1
1	61573684	61573715	32	+	2	2	GSE32113%GSM796039;GSE32113%GSM796040	1	BC-3	NA	intronic	NFIA
1	61582177	61582325	149	+	2	2	GSE73059%CLEAR-CLIP;GSE73059%GSM1881488	1	Huh7.5	hsa-miR-20a-5p;hsa-miR-181b-5p;NA	intronic	NFIA
1	61584310	61584427	118	+	1	2	GSE73059%CLEAR-CLIP	1	Huh7.5	hsa-miR-92a-3p;hsa-miR-574-5p	intronic	NFIA
1	61628809	61628832	24	+	2	2	GSE28865%GSM714644;GSE28865%GSM714645	1	HEK293	NA	intronic	NFIA
1	61723729	61723804	76	+	2	2	GSE73059%CLEAR-CLIP;GSE28865%GSM714644	2	Huh7.5;HEK293	hsa-miR-106b-5p;NA	intronic	NFIA
1	61921107	61921182	76	+	4	4	GSE73059%CLEAR-CLIP;GSE32113%GSM796038;GSE32113%GSM796040;GSE32113%GSM796039	3	Huh7.5;BC-1;BC-3	hsa-miR-19a-3p;NA	UTR3	NFIA
1	61921469	61921547	79	+	3	3	GSE28865%GSM714644;GSE73059%CLEAR-CLIP;GSE28865%GSM714646;GSE50452%CLASH	2	HEK293;Huh7.5	NA;hsa-miR-92a-3p;hsa-miR-193b-3p	UTR3	NFIA
1	61921801	61921830	30	+	3	3	GSE28865%GSM714644;GSE32113%GSM796037;GSE28865%GSM714645	2	HEK293;BC-1	NA	UTR3	NFIA
1	61922042	61922139	98	+	5	5	GSE28865%GSM714644;GSE28865%GSM714645;GSE32113%GSM796038;GSE32113%GSM796037;GSE32113%GSM796039;GSE43573%GSM1065670	3	HEK293;BC-1;BC-3	NA	UTR3	NFIA
1	61922424	61922465	42	+	3	3	GSE28865%GSM714644;GSE32113%GSM796037;GSE32113%GSM796038	2	HEK293;BC-1	NA	UTR3	NFIA
1	61922598	61922624	27	+	2	2	GSE28865%GSM714644;GSE28865%GSM714645	1	HEK293	NA	UTR3	NFIA
1	61922727	61922749	23	+	2	2	GSE28865%GSM714644;GSE32113%GSM796037	2	HEK293;BC-1	NA	UTR3	NFIA
1	61922794	61922874	81	+	5	5	GSE32113%GSM796037;GSE43573%GSM1065670;GSE32113%GSM796038;GSE28865%GSM714644;GSE73059%CLEAR-CLIP;GSE43666%GSM1067869	4	BC-1;HEK293;Huh7.5;HeLa	NA;hsa-miR-454-3p	UTR3	NFIA
1	61922888	61923004	117	+	7	7	GSE43573%GSM1065670;GSE32113%GSM796037;GSE32113%GSM796038;GSE28865%GSM714645;GSE28865%GSM714644;GSE73059%CLEAR-CLIP;GSE28865%GSM714646;GSE28865%GSM714647	3	HEK293;BC-1;Huh7.5	NA;hsa-miR-320a	UTR3	NFIA
1	61923111	61923228	118	+	3	3	GSE73059%CLEAR-CLIP;GSE43573%GSM1065670;GSE28865%GSM714644	2	Huh7.5;HEK293	hsa-miR-103a-3p;NA	UTR3	NFIA
1	61923429	61923451	23	+	2	2	GSE28865%GSM714644;GSE43666%GSM1067870	2	HEK293;HeLa	NA	UTR3	NFIA
1	61923784	61923872	89	+	4	4	GSE28865%GSM714646;GSE73059%CLEAR-CLIP;GSE28865%GSM714644;GSE43666%GSM1067870	3	HEK293;Huh7.5;HeLa	NA;hsa-miR-17-5p	UTR3	NFIA
1	61923999	61924050	52	+	3	3	GSE28865%GSM714644;GSE32113%GSM796037;GSE32113%GSM796038	2	HEK293;BC-1	NA	UTR3	NFIA
1	61924801	61924901	101	+	8	8	GSE73059%CLEAR-CLIP;GSE43573%GSM1065670;GSE28865%GSM714644;GSE41437%GSM1020021;GSE32113%GSM796037;GSE32113%GSM796038;GSE32113%GSM796039;GSE32113%GSM796040	5	Huh7.5;HEK293;EF3D;BC-1;BC-3	hsa-miR-106b-5p;NA	UTR3	NFIA
1	62147354	62147380	27	-	3	3	GSE28865%GSM714644;GSE32113%GSM796037;GSE32113%GSM796038	2	HEK293;BC-1	NA	intronic	TM2D1
1	62147597	62147620	24	-	2	2	GSE28865%GSM714644;GSE41437%GSM1020022	2	HEK293;LCL35	NA	intronic	TM2D1
1	62176212	62176249	38	-	2	2	GSE43666%GSM1067870;GSE28865%GSM714644	2	HeLa;HEK293	NA	intronic	TM2D1
1	62269084	62269112	29	+	2	2	GSE32113%GSM796040;GSE41437%GSM1020024	2	BC-3;LCL	NA	intronic	INADL
1	62626805	62626831	27	+	2	2	GSE28865%GSM714644;GSE41437%GSM1020021	2	HEK293;EF3D	NA	UTR3	INADL
1	62905481	62905512	32	+	6	6	GSE41437%GSM1020021;GSE41437%GSM1020023;GSE28865%GSM714644;GSE28865%GSM714645;GSE32113%GSM796039;GSE32113%GSM796040	4	EF3D;LCL;HEK293;BC-3	NA	UTR5	USP1
1	62907237	62907269	33	+	3	3	GSE41437%GSM1020021;GSE43573%GSM1065670;GSE28865%GSM714644	2	EF3D;HEK293	NA	exonic	USP1
1	62907904	62907927	24	+	3	3	GSE28865%GSM714644;GSE28865%GSM714645;GSE41437%GSM1020022	2	HEK293;LCL35	NA	exonic	USP1
1	62909142	62909174	33	+	2	2	GSE28865%GSM714644;GSE32113%GSM796037	2	HEK293;BC-1	NA	intronic	USP1
1	62909566	62909594	29	+	4	4	GSE41437%GSM1020021;GSE41437%GSM1020022;GSE41437%GSM1020024;GSE41437%GSM1020025	3	EF3D;LCL35;LCL	NA	intronic	USP1
1	62915947	62915980	34	+	2	2	GSE41437%GSM1020022;GSE28865%GSM714644	2	LCL35;HEK293	NA	exonic	USP1
1	62916331	62916355	25	+	2	2	GSE28865%GSM714644;GSE43666%GSM1067870	2	HEK293;HeLa	NA	exonic	USP1
1	62916452	62916474	23	+	3	3	GSE41437%GSM1020021;GSE41437%GSM1020022;GSE41437%GSM1020024	3	EF3D;LCL35;LCL	NA	exonic	USP1
1	62916484	62916510	27	+	2	2	GSE43573%GSM1065670;GSE28865%GSM714644	1	HEK293	NA	exonic	USP1
1	62916599	62916633	35	+	2	2	GSE28865%GSM714644;GSE43573%GSM1065670	1	HEK293	NA	exonic	USP1
1	62916954	62916980	27	+	3	3	GSE41437%GSM1020022;GSE43573%GSM1065670;GSE28865%GSM714644	2	LCL35;HEK293	NA	UTR3	USP1
1	62917260	62917288	29	+	3	3	GSE41437%GSM1020023;GSE43573%GSM1065670;GSE28865%GSM714644	2	LCL;HEK293	NA	UTR3	USP1
1	62917294	62917326	33	+	2	2	GSE28865%GSM714644;GSE28865%GSM714646	1	HEK293	NA	UTR3	USP1
1	62917381	62917409	29	+	2	2	GSE28865%GSM714644;GSE28865%GSM714646	1	HEK293	NA	UTR3	USP1
1	62920790	62920812	23	-	2	2	GSE32113%GSM796038;GSE28865%GSM714644	2	BC-1;HEK293	NA	UTR3	DOCK7
1	63282446	63282470	25	+	2	2	GSE41437%GSM1020021;GSE32113%GSM796038	2	EF3D;BC-1	NA	exonic	ATG4C
1	63286848	63286871	24	+	4	4	GSE28865%GSM714644;GSE41437%GSM1020025;GSE43573%GSM1065670;GSE32113%GSM796038	3	HEK293;LCL;BC-1	NA	exonic	ATG4C
1	63902962	63902986	25	+	4	4	GSE43573%GSM1065670;GSE32113%GSM796038;GSE28865%GSM714644;GSE28865%GSM714645	2	HEK293;BC-1	NA	UTR3	ALG6
1	63908211	63908231	21	-	2	2	GSE41437%GSM1020022;GSE43666%GSM1067870	2	LCL35;HeLa	NA	intronic	ITGB3BP
1	63915322	63915367	46	-	2	2	GSE28865%GSM714644;GSE32113%GSM796038	2	HEK293;BC-1	NA	intronic	ITGB3BP
1	63966759	63966781	23	-	2	2	GSE28865%GSM714646;GSE28865%GSM714647	1	HEK293	NA	intronic	ITGB3BP
1	63966804	63966831	28	-	4	4	GSE43666%GSM1067870;GSE28865%GSM714646;GSE28865%GSM714647;GSE43666%GSM1067869	2	HeLa;HEK293	NA	intronic	ITGB3BP
1	63975279	63975306	28	-	2	2	GSE28865%GSM714644;GSE43573%GSM1065670	1	HEK293	NA	intronic	ITGB3BP
1	64067298	64067319	22	+	5	5	GSE44404%GSM1084066;GSE44404%GSM1084073;GSE44404%GSM1084078;GSE44404%GSM1084079;GSE44404%GSM1084083	1	HEK293	NA	intronic	PGM1
1	64646398	64646420	23	+	2	2	GSE43573%GSM1065670;GSE28865%GSM714644	1	HEK293	NA	UTR3	ROR1
1	64646796	64646827	32	+	3	3	GSE43573%GSM1065670;GSE28865%GSM714644;GSE28865%GSM714645	1	HEK293	NA	UTR3	ROR1
1	65016279	65016304	26	+	2	2	GSE28865%GSM714645;GSE28865%GSM714644	1	HEK293	NA	exonic	CACHD1
1	65045537	65045559	23	+	2	2	GSE28865%GSM714647;GSE28865%GSM714646	1	HEK293	NA	ncRNA_exonic	MIR4794
1	65047652	65047692	41	+	2	2	GSE28865%GSM714645;GSE28865%GSM714644	1	HEK293	NA	intronic	CACHD1
1	65142511	65142535	25	+	2	2	GSE28865%GSM714646;GSE28865%GSM714647	1	HEK293	NA	intronic	CACHD1
1	65158403	65158439	37	+	2	2	GSE43573%GSM1065670;GSE28865%GSM714644	1	HEK293	NA	UTR3	CACHD1
1	65255701	65255727	27	+	2	2	GSE43573%GSM1065670;GSE28865%GSM714644	1	HEK293	NA	intronic	RAVER2
1	65298904	65298979	76	-	14	17	GSE73059%CLEAR-CLIP;GSE43666%GSM1067869;GSE32113%GSM796037;GSE32113%GSM796038;GSE41437%GSM1020022;GSE41437%GSM1020023;GSE32113%GSM796039;GSE32113%GSM796040;GSE28865%GSM714644;GSE43573%GSM1065670;GSE28865%GSM714645;GSE41437%GSM1020025;GSE28865%GSM714646;GSE43666%GSM1067870;GSE28865%GSM714647	7	Huh7.5;HeLa;BC-1;LCL35;LCL;BC-3;HEK293	hsa-miR-20a-5p;NA	UTR3	JAK1;RAVER2
1	65299265	65299367	103	-	2	2	GSE41437%GSM1020021;GSE73059%CLEAR-CLIP;GSE28865%GSM714644	2	EF3D;Huh7.5;HEK293	NA;hsa-miR-3130-5p	UTR3	JAK1
1	65299404	65299444	41	-	11	11	GSE32113%GSM796038;GSE41437%GSM1020024;GSE41437%GSM1020025;GSE28865%GSM714644;GSE32113%GSM796037;GSE32113%GSM796039;GSE32113%GSM796040;GSE41437%GSM1020021;GSE41437%GSM1020022;GSE41437%GSM1020023;GSE46611%GSM1133252	6	BC-1;LCL;HEK293;BC-3;EF3D;LCL35	NA	UTR3	JAK1
1	65299917	65299945	29	-	3	3	GSE41437%GSM1020022;GSE41437%GSM1020023;GSE41437%GSM1020021	3	LCL35;LCL;EF3D	NA	UTR3	JAK1
1	65300212	65300236	25	-	3	3	GSE32113%GSM796037;GSE32113%GSM796038;GSE43573%GSM1065670	2	BC-1;HEK293	NA	UTR3	JAK1
1	65304262	65304283	22	-	2	2	GSE63797%GSM1557563;GSE63797%GSM1557567	1	HFF	NA	exonic;intronic;splicing	JAK1
1	65325854	65325921	68	-	2	2	GSE32113%GSM796038;GSE50452%CLASH	2	BC-1;HEK293	NA;hsa-miR-23b-3p	exonic	JAK1
1	65524120	65524183	64	-	6	6	GSE28865%GSM714647;GSE28865%GSM714646;GSE43666%GSM1067869;GSE73059%GSM1881498;GSE28865%GSM714644;GSE43666%GSM1067870;GSE43573%GSM1065670	3	HEK293;HeLa;Huh7.5	NA	ncRNA_exonic	MIR101-1
1	65694392	65694544	153	+	2	2	GSE73059%CLEAR-CLIP;GSE41437%GSM1020022	2	Huh7.5;LCL35	hsa-miR-186-5p;hsa-miR-30a-5p;NA	UTR3	AK4
1	65694566	65694611	46	+	5	5	GSE43666%GSM1067870;GSE41437%GSM1020021;GSE32113%GSM796039;GSE43573%GSM1065670;GSE32113%GSM796040;GSE32113%GSM796037	4	HeLa;EF3D;BC-3;HEK293;BC-1	NA	UTR3	AK4
1	65697690	65697768	79	+	2	2	GSE41437%GSM1020021;GSE73059%CLEAR-CLIP	2	EF3D;Huh7.5	NA;hsa-miR-21-5p	UTR3	AK4
1	65891023	65891051	29	+	3	3	GSE41437%GSM1020021;GSE43573%GSM1065670;GSE28865%GSM714644	2	EF3D;HEK293	NA	exonic	LEPROT
1	65897638	65897661	24	+	4	4	GSE32113%GSM796037;GSE32113%GSM796038;GSE28865%GSM714644;GSE41437%GSM1020022	3	BC-1;HEK293;LCL35	NA	UTR3	LEPROT
1	65897684	65897737	54	+	8	8	GSE41437%GSM1020021;GSE43573%GSM1065670;GSE41437%GSM1020024;GSE32113%GSM796039;GSE28865%GSM714644;GSE32113%GSM796037;GSE32113%GSM796038;GSE32113%GSM796040	5	EF3D;HEK293;LCL;BC-3;BC-1	NA	UTR3	LEPROT
1	65899275	65899302	28	+	4	4	GSE28865%GSM714644;GSE28865%GSM714645;GSE41437%GSM1020022;GSE32113%GSM796037	3	HEK293;LCL35;BC-1	NA	UTR3	LEPROT
1	65899406	65899448	43	+	5	5	GSE41437%GSM1020021;GSE32113%GSM796037;GSE28865%GSM714644;GSE32113%GSM796038;GSE32113%GSM796039	4	EF3D;BC-1;HEK293;BC-3	NA	UTR3	LEPROT
1	65899462	65899488	27	+	2	2	GSE28865%GSM714644;GSE32113%GSM796037	2	HEK293;BC-1	NA	UTR3	LEPROT
1	65899718	65899801	84	+	3	3	GSE28865%GSM714644;GSE73059%CLEAR-CLIP;GSE28865%GSM714646	2	HEK293;Huh7.5	NA;hsa-miR-222-3p	UTR3	LEPROT
1	66838695	66838739	45	+	2	2	GSE41437%GSM1020022;GSE41437%GSM1020021	2	LCL35;EF3D	NA	UTR3	PDE4B
1	66838895	66838936	42	+	7	7	GSE41437%GSM1020023;GSE41437%GSM1020024;GSE46611%GSM1133252;GSE41437%GSM1020022;GSE28865%GSM714644;GSE41437%GSM1020021;GSE41437%GSM1020025	4	LCL;LCL35;HEK293;EF3D	NA	UTR3	PDE4B
1	66838961	66838992	32	+	2	2	GSE41437%GSM1020021;GSE41437%GSM1020022	2	EF3D;LCL35	NA	UTR3	PDE4B
1	66839272	66839315	44	+	4	4	GSE41437%GSM1020021;GSE41437%GSM1020022;GSE41437%GSM1020024;GSE41437%GSM1020025	3	EF3D;LCL35;LCL	NA	UTR3	PDE4B
1	66839568	66839601	34	+	3	3	GSE41437%GSM1020024;GSE41437%GSM1020022;GSE41437%GSM1020025	2	LCL;LCL35	NA	UTR3	PDE4B
1	66839715	66839740	26	+	2	2	GSE41437%GSM1020022;GSE41437%GSM1020024	2	LCL35;LCL	NA	UTR3	PDE4B
1	67094167	67094190	24	+	4	4	GSE28865%GSM714644;GSE41437%GSM1020023;GSE28865%GSM714646;GSE28865%GSM714647	2	HEK293;LCL	NA	ncRNA_exonic	MIR3117
1	67412143	67412179	37	+	4	4	GSE32113%GSM796037;GSE32113%GSM796038;GSE28865%GSM714644;GSE28865%GSM714645	2	BC-1;HEK293	NA	UTR3	MIER1
1	67412347	67412373	27	+	3	3	GSE41437%GSM1020024;GSE32113%GSM796037;GSE32113%GSM796038	2	LCL;BC-1	NA	UTR3	MIER1
1	67450744	67450775	32	+	2	2	GSE41437%GSM1020022;GSE41437%GSM1020023	2	LCL35;LCL	NA	UTR3	MIER1
1	67450802	67450839	38	+	2	2	GSE28865%GSM714646;GSE28865%GSM714644	1	HEK293	NA	UTR3	MIER1
1	67450903	67450946	44	+	11	11	GSE41437%GSM1020021;GSE28865%GSM714645;GSE32113%GSM796037;GSE32113%GSM796038;GSE32113%GSM796039;GSE32113%GSM796040;GSE41437%GSM1020022;GSE41437%GSM1020023;GSE41437%GSM1020024;GSE41437%GSM1020025;GSE46611%GSM1133252	6	EF3D;HEK293;BC-1;BC-3;LCL35;LCL	NA	UTR3	MIER1
1	67451449	67451476	28	+	2	2	GSE41437%GSM1020025;GSE28865%GSM714644	2	LCL;HEK293	NA	UTR3	MIER1
1	67451699	67451730	32	+	5	5	GSE32113%GSM796037;GSE32113%GSM796038;GSE41437%GSM1020021;GSE41437%GSM1020022;GSE41437%GSM1020023	4	BC-1;EF3D;LCL35;LCL	NA	UTR3	MIER1
1	67452252	67452327	76	+	4	7	GSE73059%CLEAR-CLIP;GSE63797%GSM1557566;GSE63797%GSM1557570;GSE63797%GSM1557574;GSE32113%GSM796040	2	Huh7.5;HFF;BC-3	hsa-miR-455-3p;NA	UTR3	MIER1
1	67452713	67452736	24	+	2	2	GSE28865%GSM714644;GSE43573%GSM1065670	1	HEK293	NA	UTR3	MIER1
1	67453024	67453045	22	+	2	2	GSE44404%GSM1084067;GSE63797%GSM1557571	2	HEK293;HFF	NA	UTR3	MIER1
1	67453210	67453245	36	+	3	3	GSE41437%GSM1020021;GSE28865%GSM714644;GSE32113%GSM796038	3	EF3D;HEK293;BC-1	NA	UTR3	MIER1
1	67453277	67453308	32	+	2	2	GSE28865%GSM714644;GSE41437%GSM1020021	2	HEK293;EF3D	NA	UTR3	MIER1
1	67453385	67453409	25	+	2	2	GSE41437%GSM1020022;GSE41437%GSM1020025	2	LCL35;LCL	NA	UTR3	MIER1
1	67453467	67453505	39	+	8	8	GSE41437%GSM1020024;GSE28865%GSM714644;GSE32113%GSM796037;GSE32113%GSM796038;GSE32113%GSM796039;GSE41437%GSM1020022;GSE41437%GSM1020025;GSE32113%GSM796040	5	LCL;HEK293;BC-1;BC-3;LCL35	NA	UTR3	MIER1
1	67465165	67465196	32	-	2	2	GSE32113%GSM796037;GSE32113%GSM796038	1	BC-1	NA	UTR3	SLC35D1
1	67520035	67520058	24	-	2	2	GSE43666%GSM1067870;GSE43666%GSM1067869	1	HeLa	NA	upstream	SLC35D1
1	67871943	67871966	24	-	2	2	GSE28865%GSM714644;GSE28865%GSM714645	1	HEK293	NA	intergenic	IL12RB2;SERBP1
1	67873658	67873733	76	-	4	4	GSE73059%CLEAR-CLIP;GSE28865%GSM714646;GSE28865%GSM714644;GSE43573%GSM1065670	2	Huh7.5;HEK293	hsa-miR-18a-5p;NA	UTR3	SERBP1
1	67873868	67873894	27	-	4	4	GSE28865%GSM714644;GSE28865%GSM714645;GSE41437%GSM1020022;GSE41437%GSM1020021	3	HEK293;LCL35;EF3D	NA	UTR3	SERBP1
1	67874547	67874575	29	-	3	3	GSE28865%GSM714644;GSE28865%GSM714645;GSE43573%GSM1065670	1	HEK293	NA	UTR3	SERBP1
1	67876106	67876127	22	-	2	2	GSE28865%GSM714644;GSE43573%GSM1065670	1	HEK293	NA	UTR3	SERBP1
1	67876724	67876839	116	-	7	10	GSE28865%GSM714644;GSE50452%CLASH;GSE43666%GSM1067870;GSE41437%GSM1020025;GSE63797%GSM1557566;GSE41437%GSM1020021;GSE41437%GSM1020022	6	HEK293;HeLa;LCL;HFF;EF3D;LCL35	NA;hsa-miR-27a-3p;hsa-let-7e-5p	UTR3	SERBP1
1	67876856	67876879	24	-	4	4	GSE28865%GSM714644;GSE32113%GSM796038;GSE41437%GSM1020022;GSE32113%GSM796037	3	HEK293;BC-1;LCL35	NA	UTR3	SERBP1
1	67876906	67876979	74	-	6	6	GSE50452%CLASH;GSE28865%GSM714644;GSE32113%GSM796039;GSE41437%GSM1020022;GSE32113%GSM796038;GSE32113%GSM796037	4	HEK293;BC-3;LCL35;BC-1	hsa-miR-652-3p;NA	UTR3	SERBP1
1	67877099	67877206	108	-	11	12	GSE50452%CLASH;GSE28865%GSM714644;GSE32113%GSM796037;GSE32113%GSM796038;GSE41437%GSM1020022;GSE28865%GSM714645;GSE41437%GSM1020023;GSE32113%GSM796039;GSE32113%GSM796040;GSE41437%GSM1020021;GSE43573%GSM1065670	6	HEK293;BC-1;LCL35;LCL;BC-3;EF3D	hsa-let-7b-5p;hsa-miR-100-5p;NA;hsa-miR-18a-5p	UTR3	SERBP1
1	67877565	67877592	28	-	2	2	GSE28865%GSM714645;GSE28865%GSM714644	1	HEK293	NA	UTR3	SERBP1
1	67877625	67877656	32	-	2	2	GSE41437%GSM1020022;GSE28865%GSM714645	2	LCL35;HEK293	NA	UTR3	SERBP1
1	67878141	67878205	65	-	3	3	GSE43573%GSM1065670;GSE28865%GSM714645;GSE28865%GSM714644	1	HEK293	NA	UTR3	SERBP1
1	67878576	67878741	166	-	1	2	GSE50452%CLASH	1	HEK293	hsa-miR-15b-5p;hsa-miR-30b-5p;hsa-miR-374a-5p;hsa-miR-625-5p	UTR3	SERBP1
1	67878779	67878874	96	-	3	3	GSE63797%GSM1557572;GSE73059%CLEAR-CLIP;GSE43666%GSM1067869;GSE43666%GSM1067870	2	HFF;Huh7.5;HeLa	NA;hsa-miR-18a-5p	UTR3	SERBP1
1	67889953	67889983	31	-	3	3	GSE50452%CLASH;GSE32113%GSM796038;GSE28865%GSM714644	2	HEK293;BC-1	hsa-miR-10a-5p;NA	exonic;splicing	SERBP1
1	67891910	67891941	32	-	4	4	GSE32113%GSM796037;GSE32113%GSM796038;GSE41437%GSM1020021;GSE41437%GSM1020022	3	BC-1;EF3D;LCL35	NA	exonic	SERBP1
1	68153504	68153560	57	+	3	3	GSE41437%GSM1020024;GSE41437%GSM1020021;GSE28865%GSM714644	3	LCL;EF3D;HEK293	NA	UTR3	GADD45A
1	68153961	68153999	39	+	10	10	GSE41437%GSM1020021;GSE41437%GSM1020023;GSE32113%GSM796039;GSE32113%GSM796040;GSE41437%GSM1020024;GSE32113%GSM796037;GSE32113%GSM796038;GSE41437%GSM1020022;GSE41437%GSM1020025;GSE28865%GSM714644	6	EF3D;LCL;BC-3;BC-1;LCL35;HEK293	NA	UTR3	GADD45A
1	68167319	68167353	35	-	4	4	GSE41437%GSM1020022;GSE28865%GSM714644;GSE43666%GSM1067870;GSE43573%GSM1065670	3	LCL35;HEK293;HeLa	NA	UTR3	GNG12
1	68167480	68167501	22	-	2	2	GSE63797%GSM1557567;GSE63797%GSM1557568	1	HFF	NA	UTR3	GNG12
1	68167588	68167613	26	-	3	3	GSE28865%GSM714644;GSE28865%GSM714646;GSE28865%GSM714647	1	HEK293	NA	UTR3	GNG12
1	68168152	68168190	39	-	3	3	GSE28865%GSM714644;GSE28865%GSM714645;GSE43666%GSM1067870	2	HEK293;HeLa	NA	UTR3	GNG12
1	68168479	68168528	50	-	6	6	GSE63797%GSM1557574;GSE28865%GSM714644;GSE43573%GSM1065670;GSE43666%GSM1067870;GSE28865%GSM714646;GSE28865%GSM714647	3	HFF;HEK293;HeLa	NA	UTR3	GNG12
1	68168677	68168721	45	-	3	3	GSE28865%GSM714644;GSE43573%GSM1065670;GSE43666%GSM1067870	2	HEK293;HeLa	NA	UTR3	GNG12
1	68170688	68170764	77	-	2	2	GSE50452%CLASH;GSE43666%GSM1067870	2	HEK293;HeLa	hsa-miR-186-5p;NA	UTR3	GNG12
1	68223997	68224019	23	-	2	2	GSE41437%GSM1020021;GSE41437%GSM1020025	2	EF3D;LCL	NA	intronic	GNG12
1	68591394	68591415	22	-	3	3	GSE63797%GSM1557568;GSE63797%GSM1557570;GSE63797%GSM1557571	1	HFF	NA	ncRNA_intronic	GNG12-AS1
1	68624805	68624835	31	-	4	4	GSE28865%GSM714644;GSE28865%GSM714645;GSE43573%GSM1065670;GSE28865%GSM714646	1	HEK293	NA	exonic;splicing	WLS
1	68649257	68649282	26	-	5	5	GSE28865%GSM714647;GSE43666%GSM1067870;GSE43666%GSM1067869;GSE28865%GSM714646;GSE28865%GSM714644	2	HEK293;HeLa	NA	ncRNA_exonic	MIR1262
1	68649295	68649318	24	-	5	5	GSE28865%GSM714645;GSE28865%GSM714646;GSE28865%GSM714647;GSE43666%GSM1067869;GSE28865%GSM714644	2	HEK293;HeLa	NA	ncRNA_intronic	GNG12-AS1
1	68659771	68659799	29	-	2	2	GSE28865%GSM714647;GSE28865%GSM714646	1	HEK293	NA	exonic	WLS
1	68811936	68811955	20	+	3	3	GSE28865%GSM714644;GSE28865%GSM714645;GSE43573%GSM1065670	1	HEK293	NA	intergenic	RPE65;WLS
1	68940931	68940959	29	-	2	2	GSE28865%GSM714644;GSE28865%GSM714646	1	HEK293	NA	UTR3	DEPDC1
1	68941602	68941650	49	-	8	8	GSE50452%CLASH;GSE32113%GSM796040;GSE32113%GSM796038;GSE32113%GSM796039;GSE32113%GSM796037;GSE41437%GSM1020025;GSE41437%GSM1020022;GSE41437%GSM1020023	5	HEK293;BC-3;BC-1;LCL;LCL35	hsa-miR-331-3p;NA	UTR3	DEPDC1
1	68941764	68941789	26	-	4	4	GSE32113%GSM796038;GSE32113%GSM796040;GSE32113%GSM796039;GSE41437%GSM1020022	3	BC-1;BC-3;LCL35	NA	UTR3	DEPDC1
1	68942110	68942151	42	-	8	8	GSE32113%GSM796039;GSE32113%GSM796040;GSE28865%GSM714645;GSE32113%GSM796037;GSE32113%GSM796038;GSE43573%GSM1065670;GSE28865%GSM714644;GSE41437%GSM1020022	4	BC-3;HEK293;BC-1;LCL35	NA	UTR3	DEPDC1
1	68943509	68943537	29	-	3	3	GSE41437%GSM1020022;GSE32113%GSM796037;GSE32113%GSM796038	2	LCL35;BC-1	NA	exonic	DEPDC1
1	68943551	68943580	30	-	2	2	GSE28865%GSM714646;GSE43666%GSM1067870	2	HEK293;HeLa	NA	exonic	DEPDC1
1	68947504	68947554	51	-	3	3	GSE43666%GSM1067870;GSE28865%GSM714644;GSE43573%GSM1065670	2	HeLa;HEK293	NA	ncRNA_intronic	RP4-694A7.2
1	68949410	68949431	22	-	3	3	GSE32113%GSM796037;GSE32113%GSM796039;GSE32113%GSM796038	2	BC-1;BC-3	NA	intronic	DEPDC1
1	69639582	69639608	27	+	2	2	GSE41437%GSM1020022;GSE41437%GSM1020023	2	LCL35;LCL	NA	ncRNA_intronic	RP11-424D14.1
1	70611430	70611472	43	-	3	3	GSE41437%GSM1020022;GSE41437%GSM1020021;GSE41437%GSM1020024	3	LCL35;EF3D;LCL	NA	UTR3	LRRC40
1	70625068	70625098	31	-	2	2	GSE41437%GSM1020023;GSE41437%GSM1020021	2	LCL;EF3D	NA	exonic	LRRC40
1	70690095	70690129	35	+	6	6	GSE32113%GSM796037;GSE41437%GSM1020025;GSE32113%GSM796040;GSE32113%GSM796038;GSE32113%GSM796039;GSE46611%GSM1133252	3	BC-1;LCL;BC-3	NA	intronic	SRSF11
1	70691925	70691945	21	+	2	2	GSE32113%GSM796037;GSE32113%GSM796038	1	BC-1	NA	intronic	SRSF11
1	70694121	70694142	22	+	2	2	GSE41437%GSM1020021;GSE41437%GSM1020022	2	EF3D;LCL35	NA	exonic	SRSF11
1	70698024	70698060	37	+	2	2	GSE50452%CLASH;GSE28865%GSM714644	1	HEK293	hsa-miR-423-5p;NA	exonic	SRSF11
1	70700379	70700465	87	+	2	2	GSE50452%CLASH;GSE73059%CLEAR-CLIP;GSE28865%GSM714646	2	HEK293;Huh7.5	hsa-miR-423-5p;hsa-miR-191-5p;NA	exonic	SRSF11
1	70703202	70703229	28	+	11	11	GSE28865%GSM714644;GSE43666%GSM1067870;GSE41437%GSM1020021;GSE21578%GSM545213;GSE41437%GSM1020022;GSE43573%GSM1065670;GSE28865%GSM714645;GSE32113%GSM796037;GSE32113%GSM796038;GSE32113%GSM796039;GSE32113%GSM796040	6	HEK293;HeLa;EF3D;LCL35;BC-1;BC-3	NA	exonic	SRSF11
1	70712530	70712611	82	+	1	2	GSE73059%CLEAR-CLIP	1	Huh7.5	hsa-miR-122-5p;hsa-miR-92a-3p	exonic;intronic;splicing	SRSF11
1	70716718	70716761	44	+	3	3	GSE43573%GSM1065670;GSE28865%GSM714644;GSE43666%GSM1067870;GSE41437%GSM1020024	2	HEK293;HeLa;LCL	NA	UTR3	SRSF11
1	70717229	70717256	28	+	3	3	GSE32113%GSM796038;GSE28865%GSM714644;GSE28865%GSM714645	2	BC-1;HEK293	NA	UTR3	SRSF11
1	70717262	70717289	28	+	2	2	GSE28865%GSM714644;GSE43573%GSM1065670	1	HEK293	NA	UTR3	SRSF11
1	70717374	70717412	39	+	2	2	GSE43573%GSM1065670;GSE28865%GSM714644	1	HEK293	NA	UTR3	SRSF11
1	70717663	70717686	24	+	3	3	GSE32113%GSM796039;GSE32113%GSM796037;GSE32113%GSM796038	2	BC-3;BC-1	NA	UTR3	SRSF11
1	70717713	70717778	66	+	3	3	GSE28865%GSM714644;GSE28865%GSM714646;GSE28865%GSM714647	1	HEK293	NA	UTR3	SRSF11
1	70718374	70718407	34	+	2	2	GSE41437%GSM1020021;GSE28865%GSM714644	2	EF3D;HEK293	NA	UTR3	SRSF11
1	70726441	70726467	27	-	2	2	GSE28865%GSM714646;GSE28865%GSM714644	1	HEK293	NA	UTR3	ANKRD13C
1	70727206	70727250	45	-	5	5	GSE28865%GSM714645;GSE28865%GSM714644;GSE41437%GSM1020023;GSE41437%GSM1020025;GSE43573%GSM1065670	2	HEK293;LCL	NA	UTR3	ANKRD13C
1	70727658	70727679	22	-	2	2	GSE41437%GSM1020025;GSE43573%GSM1065670	2	LCL;HEK293	NA	UTR3	ANKRD13C
1	70727697	70727719	23	-	3	3	GSE28865%GSM714644;GSE32113%GSM796037;GSE41437%GSM1020022	3	HEK293;BC-1;LCL35	NA	UTR3	ANKRD13C
1	70727770	70727813	44	-	4	4	GSE28865%GSM714644;GSE28865%GSM714645;GSE43573%GSM1065670;GSE41437%GSM1020022	2	HEK293;LCL35	NA	UTR3	ANKRD13C
1	70727926	70727961	36	-	2	2	GSE28865%GSM714644;GSE43573%GSM1065670	1	HEK293	NA	UTR3	ANKRD13C
1	70728084	70728121	38	-	2	2	GSE41437%GSM1020024;GSE41437%GSM1020021	2	LCL;EF3D	NA	UTR3	ANKRD13C
1	70728147	70728166	20	-	3	3	GSE32113%GSM796037;GSE32113%GSM796038;GSE41437%GSM1020022	2	BC-1;LCL35	NA	UTR3	ANKRD13C
1	70736538	70736566	29	-	2	2	GSE32113%GSM796037;GSE32113%GSM796038	1	BC-1	NA	exonic;splicing	ANKRD13C
1	70736590	70736616	27	-	8	8	GSE28865%GSM714644;GSE32113%GSM796037;GSE32113%GSM796038;GSE32113%GSM796039;GSE41437%GSM1020023;GSE41437%GSM1020022;GSE43573%GSM1065670;GSE28865%GSM714646	5	HEK293;BC-1;BC-3;LCL;LCL35	NA	exonic	ANKRD13C
1	70737019	70737046	28	+	2	2	GSE41437%GSM1020021;GSE41437%GSM1020022	2	EF3D;LCL35	NA	intronic	ANKRD13C
1	70737058	70737102	45	+	2	2	GSE41437%GSM1020024;GSE41437%GSM1020022	2	LCL;LCL35	NA	intronic	ANKRD13C
1	70742478	70742512	35	-	7	7	GSE41437%GSM1020024;GSE32113%GSM796037;GSE32113%GSM796038;GSE32113%GSM796039;GSE32113%GSM796040;GSE41437%GSM1020023;GSE41437%GSM1020025	3	LCL;BC-1;BC-3	NA	exonic	ANKRD13C
1	70766562	70766586	25	-	3	3	GSE28865%GSM714644;GSE32113%GSM796038;GSE41437%GSM1020022	3	HEK293;BC-1;LCL35	NA	exonic	ANKRD13C
1	70904920	70904955	36	+	3	3	GSE43573%GSM1065670;GSE28865%GSM714644;GSE32113%GSM796040	2	HEK293;BC-3	NA	UTR3	CTH
1	71529100	71529126	27	-	2	2	GSE32113%GSM796037;GSE32113%GSM796038	1	BC-1	NA	ncRNA_intronic	ZRANB2-AS1
1	71529143	71529208	66	-	4	4	GSE41437%GSM1020025;GSE28865%GSM714644;GSE32113%GSM796038;GSE41437%GSM1020021;GSE43573%GSM1065670	3	LCL;HEK293;BC-1;EF3D	NA	ncRNA_intronic	ZRANB2-AS1
1	71529422	71529454	33	-	4	4	GSE28865%GSM714644;GSE32113%GSM796037;GSE32113%GSM796038;GSE32113%GSM796039	3	HEK293;BC-1;BC-3	NA	ncRNA_intronic	ZRANB2-AS1
1	71530166	71530197	32	-	2	2	GSE41437%GSM1020023;GSE28865%GSM714644	2	LCL;HEK293	NA	ncRNA_intronic	ZRANB2-AS1
1	71530772	71530810	39	-	3	3	GSE41437%GSM1020023;GSE32113%GSM796040;GSE32113%GSM796038	3	LCL;BC-3;BC-1	NA	exonic	ZRANB2
1	71531878	71531910	33	-	2	2	GSE28865%GSM714644;GSE43573%GSM1065670	1	HEK293	NA	ncRNA_intronic	ZRANB2-AS1
1	71533322	71533347	26	-	11	11	GSE28865%GSM714646;GSE43666%GSM1067870;GSE28865%GSM714647;GSE43666%GSM1067869;GSE28865%GSM714644;GSE32113%GSM796037;GSE41437%GSM1020025;GSE28865%GSM714645;GSE32113%GSM796038;GSE41437%GSM1020024;GSE43573%GSM1065670	4	HEK293;HeLa;BC-1;LCL	NA	ncRNA_exonic	MIR186
1	71533359	71533398	40	-	20	20	GSE28865%GSM714646;GSE28865%GSM714647;GSE43666%GSM1067870;GSE43666%GSM1067869;GSE32113%GSM796037;GSE41437%GSM1020021;GSE41437%GSM1020025;GSE43573%GSM1065670;GSE28865%GSM714644;GSE28865%GSM714645;GSE32113%GSM796038;GSE21578%GSM545213;GSE32113%GSM796039;GSE32113%GSM796040;GSE41437%GSM1020022;GSE41437%GSM1020023;GSE41437%GSM1020024;GSE46611%GSM1133252;GSE63797%GSM1557569;GSE63797%GSM1557573	8	HEK293;HeLa;BC-1;EF3D;LCL;BC-3;LCL35;HFF	NA	ncRNA_exonic	MIR186
1	71542474	71542549	76	-	2	2	GSE73059%CLEAR-CLIP;GSE28865%GSM714644	2	Huh7.5;HEK293	hsa-miR-92a-3p;NA	exonic;intronic;splicing	ZRANB2
1	73069773	73069860	88	-	1	2	GSE73059%CLEAR-CLIP	1	Huh7.5	hsa-miR-18a-5p;hsa-miR-374a-5p	intergenic	NEGR1;RNU6-1246P
1	73082834	73082955	122	-	1	2	GSE73059%CLEAR-CLIP	1	Huh7.5	hsa-miR-17-5p;hsa-miR-374a-5p	intergenic	NEGR1;RNU6-1246P
1	73150839	73150863	25	-	2	2	GSE32113%GSM796037;GSE32113%GSM796040	2	BC-1;BC-3	NA	intergenic	NEGR1;RNU6-1246P
1	73169947	73169978	32	-	2	2	GSE32113%GSM796038;GSE32113%GSM796037	1	BC-1	NA	intergenic	NEGR1;RNU6-1246P
1	74665360	74665395	36	+	4	4	GSE28865%GSM714646;GSE28865%GSM714647;GSE43573%GSM1065670;GSE28865%GSM714644	1	HEK293	NA	exonic	FPGT;FPGT-TNNI3K;TNNI3K
1	74670684	74670707	24	+	2	2	GSE41437%GSM1020021;GSE41437%GSM1020022	2	EF3D;LCL35	NA	exonic	FPGT
1	74671614	74671648	35	+	2	2	GSE41437%GSM1020025;GSE28865%GSM714644	2	LCL;HEK293	NA	UTR3	FPGT
1	74672279	74672305	27	+	4	4	GSE32113%GSM796037;GSE32113%GSM796038;GSE41437%GSM1020022;GSE41437%GSM1020023	3	BC-1;LCL35;LCL	NA	UTR3	FPGT
1	75171156	75171231	76	-	2	2	GSE73059%CLEAR-CLIP;GSE63797%GSM1557574	2	Huh7.5;HFF	hsa-miR-20a-5p;NA	UTR3;downstream	CRYZ
1	75171890	75171921	32	-	4	4	GSE41437%GSM1020022;GSE41437%GSM1020024;GSE41437%GSM1020025;GSE41437%GSM1020021	3	LCL35;LCL;EF3D	NA	UTR3	CRYZ
1	75229839	75229863	25	+	2	2	GSE28865%GSM714644;GSE43573%GSM1065670	1	HEK293	NA	UTR3	TYW3
1	75230670	75230701	32	+	3	3	GSE41437%GSM1020022;GSE28865%GSM714644;GSE41437%GSM1020025	3	LCL35;HEK293;LCL	NA	UTR3	TYW3
1	75231678	75231702	25	+	2	2	GSE32113%GSM796037;GSE32113%GSM796040	2	BC-1;BC-3	NA	UTR3	TYW3
1	75668052	75668078	27	-	2	2	GSE32113%GSM796038;GSE32113%GSM796037	1	BC-1	NA	UTR3	SLC44A5
1	75704269	75704300	32	-	4	4	GSE32113%GSM796037;GSE32113%GSM796038;GSE28865%GSM714644;GSE43573%GSM1065670	2	BC-1;HEK293	NA	exonic	SLC44A5
1	75915992	75916010	19	+	5	5	GSE32113%GSM796039;GSE41437%GSM1020021;GSE41437%GSM1020025;GSE43573%GSM1065670;GSE43666%GSM1067869	5	BC-3;EF3D;LCL;HEK293;HeLa	NA	intronic	SLC44A5
1	76080661	76080684	24	+	2	2	GSE28865%GSM714646;GSE28865%GSM714647	1	HEK293	NA	intergenic	RP4-682C21.5;SLC44A5
1	76200481	76200503	23	+	3	3	GSE32113%GSM796037;GSE32113%GSM796038;GSE41437%GSM1020022	2	BC-1;LCL35	NA	exonic	ACADM
1	76226907	76226930	24	+	3	3	GSE28865%GSM714644;GSE32113%GSM796037;GSE32113%GSM796038	2	HEK293;BC-1	NA	exonic	ACADM
1	76228660	76228690	31	+	11	11	GSE41437%GSM1020022;GSE41437%GSM1020021;GSE28865%GSM714644;GSE32113%GSM796037;GSE32113%GSM796038;GSE32113%GSM796039;GSE28865%GSM714645;GSE32113%GSM796040;GSE41437%GSM1020023;GSE41437%GSM1020024;GSE41437%GSM1020025	6	LCL35;EF3D;HEK293;BC-1;BC-3;LCL	NA	UTR3	ACADM
1	76228796	76228824	29	+	5	5	GSE41437%GSM1020021;GSE32113%GSM796037;GSE32113%GSM796038;GSE41437%GSM1020022;GSE41437%GSM1020024	4	EF3D;BC-1;LCL35;LCL	NA	UTR3	ACADM
1	76252930	76252955	26	+	4	4	GSE28865%GSM714646;GSE43666%GSM1067870;GSE28865%GSM714644;GSE28865%GSM714647	2	HEK293;HeLa	NA	intronic	ACADM;RABGGTB
1	76253200	76253237	38	+	7	7	GSE28865%GSM714644;GSE28865%GSM714646;GSE28865%GSM714647;GSE43573%GSM1065670;GSE43666%GSM1067870;GSE43666%GSM1067869;GSE41437%GSM1020022	3	HEK293;HeLa;LCL35	NA	exonic	RABGGTB
1	76253573	76253624	52	+	2	2	GSE43666%GSM1067869;GSE43666%GSM1067870	1	HeLa	NA	intronic;ncRNA_exonic	RABGGTB;SNORD45A
1	76255006	76255031	26	+	2	2	GSE28865%GSM714644;GSE28865%GSM714645	1	HEK293	NA	exonic	RABGGTB
1	76255150	76255183	34	+	3	3	GSE73059%GSM1881491;GSE73059%GSM1881497;GSE43666%GSM1067870	2	Huh7.5;HeLa	NA	intronic;ncRNA_exonic	RABGGTB;SNORD45B
1	76255186	76255270	85	+	2	2	GSE28865%GSM714643;GSE73059%CLEAR-CLIP	2	HEK293;Huh7.5	NA;hsa-miR-182-5p	intronic;ncRNA_exonic	RABGGTB;SNORD45B
1	76259890	76259918	29	+	1	2	GSE50452%CLASH	1	HEK293	hsa-miR-193b-3p;hsa-miR-92a-3p	exonic	RABGGTB
1	76260195	76260227	33	+	1	2	GSE50452%CLASH	1	HEK293	hsa-miR-193b-3p;hsa-miR-92a-3p	exonic	RABGGTB
1	76260344	76260420	77	+	2	2	GSE73059%CLEAR-CLIP;GSE43666%GSM1067870	2	Huh7.5;HeLa	hsa-miR-19a-3p;NA	UTR3	RABGGTB
1	76266665	76266693	29	+	2	2	GSE43573%GSM1065670;GSE28865%GSM714644	1	HEK293	NA	intronic	MSH4
1	76558878	76558897	20	+	2	2	GSE41437%GSM1020021;GSE43573%GSM1065670	2	EF3D;HEK293	NA	intronic	ST6GALNAC3
1	76779564	76779587	24	+	2	2	GSE43573%GSM1065670;GSE28865%GSM714644	1	HEK293	NA	exonic	ST6GALNAC3
1	78007598	78007620	23	+	3	3	GSE28865%GSM714644;GSE28865%GSM714646;GSE43666%GSM1067870	2	HEK293;HeLa	NA	intronic	AK5
1	78028229	78028252	24	-	7	7	GSE32113%GSM796037;GSE32113%GSM796038;GSE41437%GSM1020021;GSE41437%GSM1020022;GSE41437%GSM1020023;GSE41437%GSM1020024;GSE41437%GSM1020025	4	BC-1;EF3D;LCL35;LCL	NA	intergenic	AK5;ZZZ3
1	78030513	78030563	51	-	3	3	GSE43666%GSM1067870;GSE32113%GSM796040;GSE28865%GSM714644	3	HeLa;BC-3;HEK293	NA	UTR3	ZZZ3
1	78047784	78047813	30	-	2	2	GSE28865%GSM714644;GSE28865%GSM714647	1	HEK293	NA	exonic;splicing	ZZZ3
1	78059417	78059448	32	-	2	2	GSE32113%GSM796038;GSE28865%GSM714644	2	BC-1;HEK293	NA	intronic	ZZZ3
1	78062785	78062816	32	-	5	5	GSE32113%GSM796037;GSE32113%GSM796040;GSE41437%GSM1020024;GSE32113%GSM796038;GSE41437%GSM1020021	4	BC-1;BC-3;LCL;EF3D	NA	intronic	ZZZ3
1	78093595	78093630	36	-	2	2	GSE28865%GSM714644;GSE43573%GSM1065670	1	HEK293	NA	intronic	ZZZ3
1	78095508	78095548	41	-	2	2	GSE41437%GSM1020021;GSE28865%GSM714644	2	EF3D;HEK293	NA	intronic	ZZZ3
1	78141515	78141542	28	-	3	3	GSE28865%GSM714647;GSE43666%GSM1067870;GSE28865%GSM714646	2	HEK293;HeLa	NA	intronic	ZZZ3
1	78162027	78162051	25	-	4	4	GSE32113%GSM796037;GSE32113%GSM796038;GSE32113%GSM796039;GSE32113%GSM796040	2	BC-1;BC-3	NA	UTR3	USP33
1	78162062	78162094	33	-	4	4	GSE32113%GSM796039;GSE32113%GSM796038;GSE41437%GSM1020023;GSE41437%GSM1020022	4	BC-3;BC-1;LCL;LCL35	NA	UTR3	USP33
1	78162160	78162196	37	-	8	8	GSE32113%GSM796037;GSE32113%GSM796038;GSE41437%GSM1020021;GSE32113%GSM796039;GSE32113%GSM796040;GSE28865%GSM714646;GSE41437%GSM1020022;GSE43573%GSM1065670	5	BC-1;EF3D;BC-3;HEK293;LCL35	NA	UTR3	USP33
1	78162413	78162439	27	-	10	10	GSE32113%GSM796037;GSE32113%GSM796039;GSE32113%GSM796040;GSE41437%GSM1020021;GSE41437%GSM1020022;GSE41437%GSM1020023;GSE41437%GSM1020024;GSE41437%GSM1020025;GSE46611%GSM1133252;GSE32113%GSM796038	5	BC-1;BC-3;EF3D;LCL35;LCL	NA	UTR3	USP33
1	78180312	78180336	25	-	2	2	GSE32113%GSM796037;GSE32113%GSM796038	1	BC-1	NA	exonic	USP33
1	78296678	78296704	27	+	2	2	GSE43573%GSM1065670;GSE28865%GSM714644	1	HEK293	NA	intronic	FAM73A
1	78341088	78341117	30	+	6	6	GSE28865%GSM714644;GSE41437%GSM1020023;GSE28865%GSM714646;GSE43573%GSM1065670;GSE32113%GSM796037;GSE32113%GSM796038	3	HEK293;LCL;BC-1	NA	UTR3	FAM73A
1	78341451	78341482	32	+	2	2	GSE32113%GSM796037;GSE32113%GSM796038	1	BC-1	NA	UTR3	FAM73A
1	78343146	78343200	55	+	2	2	GSE28865%GSM714644;GSE41437%GSM1020022	2	HEK293;LCL35	NA	UTR3	FAM73A
1	78343395	78343437	43	+	5	5	GSE41437%GSM1020024;GSE28865%GSM714646;GSE43666%GSM1067870;GSE28865%GSM714644;GSE28865%GSM714645	3	LCL;HEK293;HeLa	NA	UTR3	FAM73A
1	78343439	78343464	26	+	5	5	GSE28865%GSM714644;GSE41437%GSM1020021;GSE41437%GSM1020022;GSE41437%GSM1020023;GSE41437%GSM1020025	4	HEK293;EF3D;LCL35;LCL	NA	UTR3	FAM73A
1	78344551	78344592	42	+	4	4	GSE28865%GSM714644;GSE32113%GSM796038;GSE41437%GSM1020022;GSE32113%GSM796037	3	HEK293;BC-1;LCL35	NA	downstream	FAM73A
1	78344803	78344841	39	+	2	2	GSE41437%GSM1020021;GSE28865%GSM714644	2	EF3D;HEK293	NA	downstream	FAM73A
1	78345141	78345182	42	+	4	4	GSE41437%GSM1020021;GSE41437%GSM1020022;GSE41437%GSM1020023;GSE28865%GSM714644	4	EF3D;LCL35;LCL;HEK293	NA	intergenic	FAM73A;NEXN-AS1
1	78345190	78345217	28	+	8	8	GSE32113%GSM796040;GSE41437%GSM1020022;GSE28865%GSM714644;GSE32113%GSM796037;GSE32113%GSM796038;GSE32113%GSM796039;GSE41437%GSM1020023;GSE43573%GSM1065670	5	BC-3;LCL35;HEK293;BC-1;LCL	NA	intergenic	FAM73A;NEXN-AS1
1	78410089	78410117	29	-	8	8	GSE41437%GSM1020025;GSE28865%GSM714644;GSE32113%GSM796037;GSE32113%GSM796038;GSE41437%GSM1020022;GSE41437%GSM1020023;GSE41437%GSM1020024;GSE43573%GSM1065670	4	LCL;HEK293;BC-1;LCL35	NA	downstream	NEXN
1	78410192	78410238	47	-	4	4	GSE41437%GSM1020024;GSE41437%GSM1020023;GSE41437%GSM1020021;GSE41437%GSM1020022	3	LCL;EF3D;LCL35	NA	downstream	NEXN
1	78410781	78410805	25	-	2	2	GSE32113%GSM796037;GSE41437%GSM1020022	2	BC-1;LCL35	NA	intergenic	FUBP1;NEXN
1	78411577	78411608	32	-	2	2	GSE41437%GSM1020023;GSE28865%GSM714644	2	LCL;HEK293	NA	downstream	FUBP1
1	78413354	78413385	32	-	9	9	GSE41437%GSM1020021;GSE32113%GSM796038;GSE32113%GSM796037;GSE41437%GSM1020024;GSE41437%GSM1020025;GSE46611%GSM1133252;GSE32113%GSM796039;GSE32113%GSM796040;GSE41437%GSM1020023	4	EF3D;BC-1;LCL;BC-3	NA	intronic	FUBP1
1	78413597	78413628	32	-	3	3	GSE41437%GSM1020024;GSE41437%GSM1020023;GSE41437%GSM1020021	2	LCL;EF3D	NA	intronic	FUBP1
1	78413793	78413830	38	-	7	7	GSE32113%GSM796039;GSE32113%GSM796040;GSE41437%GSM1020022;GSE41437%GSM1020025;GSE32113%GSM796037;GSE32113%GSM796038;GSE41437%GSM1020021	5	BC-3;LCL35;LCL;BC-1;EF3D	NA	intronic	FUBP1
1	78413988	78414022	35	-	8	8	GSE28865%GSM714644;GSE32113%GSM796037;GSE32113%GSM796038;GSE41437%GSM1020022;GSE41437%GSM1020023;GSE32113%GSM796039;GSE32113%GSM796040;GSE41437%GSM1020025	5	HEK293;BC-1;LCL35;LCL;BC-3	NA	intronic	FUBP1
1	78414101	78414159	59	-	5	5	GSE28865%GSM714644;GSE41437%GSM1020024;GSE32113%GSM796037;GSE41437%GSM1020022;GSE32113%GSM796038	4	HEK293;LCL;BC-1;LCL35	NA	UTR3	FUBP1
1	78414272	78414303	32	-	7	7	GSE41437%GSM1020022;GSE32113%GSM796037;GSE32113%GSM796038;GSE41437%GSM1020023;GSE41437%GSM1020025;GSE32113%GSM796039;GSE32113%GSM796040	4	LCL35;BC-1;LCL;BC-3	NA	UTR3	FUBP1
1	78422255	78422346	92	-	7	7	GSE41437%GSM1020021;GSE73059%CLEAR-CLIP;GSE32113%GSM796038;GSE32113%GSM796037;GSE41437%GSM1020023;GSE32113%GSM796039;GSE41437%GSM1020022	6	EF3D;Huh7.5;BC-1;LCL;BC-3;LCL35	NA;hsa-miR-130a-3p	exonic;splicing	FUBP1
1	78426041	78426097	57	-	8	8	GSE28865%GSM714644;GSE32113%GSM796037;GSE41437%GSM1020021;GSE28865%GSM714645;GSE32113%GSM796038;GSE43573%GSM1065670;GSE43666%GSM1067870;GSE41437%GSM1020023	5	HEK293;BC-1;EF3D;HeLa;LCL	NA	exonic	FUBP1
1	78470211	78470238	28	-	4	4	GSE41437%GSM1020022;GSE28865%GSM714647;GSE43666%GSM1067870;GSE28865%GSM714644	3	LCL35;HEK293;HeLa	NA	ncRNA_exonic	RP11-386I14.4
1	78479263	78479294	32	+	3	3	GSE32113%GSM796037;GSE28865%GSM714644;GSE41437%GSM1020023	3	BC-1;HEK293;LCL	NA	exonic	DNAJB4
1	78481945	78481981	37	+	2	2	GSE41437%GSM1020024;GSE28865%GSM714644	2	LCL;HEK293	NA	UTR3	DNAJB4
1	78482376	78482411	36	+	4	4	GSE28865%GSM714644;GSE43666%GSM1067870;GSE28865%GSM714646;GSE28865%GSM714647	2	HEK293;HeLa	NA	UTR3	DNAJB4
1	78482635	78482675	41	+	4	4	GSE28865%GSM714644;GSE32113%GSM796037;GSE32113%GSM796040;GSE32113%GSM796038	3	HEK293;BC-1;BC-3	NA	UTR3	DNAJB4
1	78482764	78482806	43	+	12	12	GSE41437%GSM1020021;GSE43573%GSM1065670;GSE41437%GSM1020023;GSE41437%GSM1020024;GSE32113%GSM796039;GSE32113%GSM796040;GSE32113%GSM796037;GSE32113%GSM796038;GSE28865%GSM714644;GSE41437%GSM1020022;GSE41437%GSM1020025;GSE28865%GSM714645	6	EF3D;HEK293;LCL;BC-3;BC-1;LCL35	NA	UTR3	DNAJB4
1	78482825	78482910	86	+	8	8	GSE32113%GSM796037;GSE41437%GSM1020021;GSE41437%GSM1020025;GSE32113%GSM796038;GSE43573%GSM1065670;GSE28865%GSM714645;GSE28865%GSM714644;GSE41437%GSM1020022;GSE41437%GSM1020024;GSE32113%GSM796039	5	BC-1;EF3D;LCL;HEK293;LCL35;BC-3	NA	UTR3	DNAJB4
1	78482915	78482942	28	+	4	4	GSE32113%GSM796037;GSE43573%GSM1065670;GSE28865%GSM714644;GSE32113%GSM796038	2	BC-1;HEK293	NA	UTR3	DNAJB4
1	78483015	78483037	23	+	4	4	GSE41437%GSM1020021;GSE28865%GSM714644;GSE32113%GSM796037;GSE32113%GSM796038	3	EF3D;HEK293;BC-1	NA	UTR3	DNAJB4
1	78483574	78483635	62	+	10	10	GSE41437%GSM1020021;GSE43573%GSM1065670;GSE28865%GSM714644;GSE41437%GSM1020025;GSE41437%GSM1020023;GSE28865%GSM714645;GSE41437%GSM1020024;GSE32113%GSM796037;GSE32113%GSM796038;GSE43666%GSM1067870	5	EF3D;HEK293;LCL;BC-1;HeLa	NA	UTR3	DNAJB4
1	78490714	78490742	29	+	2	2	GSE28865%GSM714644;GSE41437%GSM1020023	2	HEK293;LCL	NA	intergenic	DNAJB4;GIPC2
1	78557316	78557337	22	+	2	2	GSE63797%GSM1557567;GSE63797%GSM1557572	1	HFF	NA	intronic	GIPC2
1	78557527	78557548	22	+	8	8	GSE63797%GSM1557565;GSE63797%GSM1557567;GSE63797%GSM1557568;GSE63797%GSM1557569;GSE63797%GSM1557570;GSE63797%GSM1557571;GSE63797%GSM1557572;GSE63797%GSM1557573	1	HFF	NA	intronic	GIPC2
1	78786158	78786177	20	+	2	2	GSE43666%GSM1067870;GSE43666%GSM1067869	1	HeLa	NA	ncRNA_intronic	RP11-183M13.1
1	79087254	79087285	32	+	2	2	GSE41437%GSM1020021;GSE41437%GSM1020022	2	EF3D;LCL35	NA	intronic	IFI44L
1	79099881	79099903	23	+	2	2	GSE43666%GSM1067869;GSE43666%GSM1067870	1	HeLa	NA	intronic	IFI44L
1	79102718	79102775	58	+	5	5	GSE41437%GSM1020024;GSE41437%GSM1020022;GSE41437%GSM1020023;GSE41437%GSM1020025;GSE41437%GSM1020021	3	LCL;LCL35;EF3D	NA	exonic	IFI44L
1	79102810	79102845	36	+	4	4	GSE41437%GSM1020021;GSE41437%GSM1020024;GSE41437%GSM1020025;GSE41437%GSM1020022	3	EF3D;LCL;LCL35	NA	exonic	IFI44L
1	79107760	79107795	36	+	5	5	GSE41437%GSM1020021;GSE41437%GSM1020024;GSE41437%GSM1020025;GSE41437%GSM1020023;GSE41437%GSM1020022	3	EF3D;LCL;LCL35	NA	UTR3	IFI44L
1	79107960	79108015	56	+	5	5	GSE41437%GSM1020021;GSE41437%GSM1020024;GSE41437%GSM1020022;GSE41437%GSM1020023;GSE41437%GSM1020025	3	EF3D;LCL;LCL35	NA	UTR3	IFI44L
1	79110045	79110072	28	+	3	3	GSE41437%GSM1020025;GSE41437%GSM1020021;GSE41437%GSM1020022	3	LCL;EF3D;LCL35	NA	UTR3	IFI44L
1	79110603	79110639	37	+	6	6	GSE41437%GSM1020021;GSE46611%GSM1133252;GSE41437%GSM1020022;GSE41437%GSM1020023;GSE41437%GSM1020024;GSE41437%GSM1020025	3	EF3D;LCL;LCL35	NA	UTR3	IFI44L
1	79116103	79116134	32	+	5	5	GSE41437%GSM1020022;GSE41437%GSM1020024;GSE41437%GSM1020021;GSE41437%GSM1020023;GSE41437%GSM1020025	3	LCL35;LCL;EF3D	NA	exonic	IFI44
1	79703407	79703427	21	-	3	3	GSE28865%GSM714644;GSE28865%GSM714646;GSE28865%GSM714647	1	HEK293	NA	intergenic	AC093430.1;RP4-726F1.1
1	79748473	79748503	31	+	2	2	GSE32113%GSM796039;GSE32113%GSM796040	1	BC-3	NA	intergenic	AC093430.1;RP4-726F1.1
1	80064952	80064971	20	-	4	4	GSE28865%GSM714644;GSE32113%GSM796037;GSE32113%GSM796038;GSE43573%GSM1065670	2	HEK293;BC-1	NA	intergenic	RP11-339A11.2;RP4-726F1.1
1	80076500	80076523	24	+	3	3	GSE43666%GSM1067869;GSE32113%GSM796037;GSE43573%GSM1065670	3	HeLa;BC-1;HEK293	NA	intergenic	RP11-339A11.2;RP4-726F1.1
1	80178125	80178147	23	-	2	2	GSE28865%GSM714646;GSE28865%GSM714647	1	HEK293	NA	intergenic	RP11-339A11.2;RP4-726F1.1
1	80456887	80456907	21	+	3	3	GSE41437%GSM1020025;GSE46611%GSM1133252;GSE41437%GSM1020023	1	LCL	NA	intergenic	RP11-339A11.2;RP4-726F1.1
1	80743995	80744014	20	+	3	3	GSE32113%GSM796037;GSE32113%GSM796038;GSE41437%GSM1020021	2	BC-1;EF3D	NA	intergenic	AL606519.1;RP11-339A11.2
1	81624098	81624120	23	-	2	2	GSE32113%GSM796039;GSE32113%GSM796040	1	BC-3	NA	intergenic	RN7SKP247;RP5-887A10.1
1	81624328	81624354	27	-	2	2	GSE32113%GSM796039;GSE32113%GSM796040	1	BC-3	NA	intergenic	RN7SKP247;RP5-887A10.1
1	81850682	81850700	19	+	2	2	GSE28865%GSM714644;GSE28865%GSM714645	1	HEK293	NA	intronic	LPHN2
1	81973550	81973573	24	+	4	4	GSE28865%GSM714647;GSE28865%GSM714646;GSE43666%GSM1067869;GSE43666%GSM1067870	2	HEK293;HeLa	NA	intronic	LPHN2
1	82311136	82311161	26	+	2	2	GSE28865%GSM714644;GSE28865%GSM714645	1	HEK293	NA	intronic	LPHN2
1	82408996	82409049	54	+	2	3	GSE50452%CLASH;GSE28865%GSM714644	1	HEK293	hsa-let-7b-5p;NA;hsa-let-7i-5p	exonic	LPHN2
1	82433713	82433800	88	+	2	2	GSE28865%GSM714644;GSE73059%CLEAR-CLIP	2	HEK293;Huh7.5	NA;hsa-miR-19b-3p	exonic	LPHN2
1	82434932	82434959	28	+	3	3	GSE28865%GSM714646;GSE28865%GSM714644;GSE43573%GSM1065670	1	HEK293	NA	exonic	LPHN2
1	82436020	82436052	33	+	2	2	GSE28865%GSM714644;GSE28865%GSM714645	1	HEK293	NA	exonic	LPHN2
1	82450949	82451039	91	+	3	3	GSE73059%CLEAR-CLIP;GSE28865%GSM714644;GSE28865%GSM714645	2	Huh7.5;HEK293	hsa-miR-27a-3p;NA	exonic	LPHN2
1	82456087	82456199	113	+	1	2	GSE73059%CLEAR-CLIP	1	Huh7.5	hsa-miR-92a-3p;hsa-miR-16-5p	exonic	LPHN2
1	82456843	82456879	37	+	2	2	GSE28865%GSM714644;GSE28865%GSM714645	1	HEK293	NA	UTR3	LPHN2
1	82457116	82457151	36	+	2	2	GSE28865%GSM714644;GSE28865%GSM714646	1	HEK293	NA	UTR3	LPHN2
1	82457241	82457269	29	+	2	2	GSE28865%GSM714644;GSE28865%GSM714645	1	HEK293	NA	UTR3	LPHN2
1	82457533	82457634	102	+	5	5	GSE28865%GSM714644;GSE28865%GSM714645;GSE28865%GSM714646;GSE73059%CLEAR-CLIP;GSE43573%GSM1065670	2	HEK293;Huh7.5	NA;hsa-miR-130a-3p	UTR3	LPHN2
1	82457663	82457699	37	+	2	2	GSE28865%GSM714645;GSE28865%GSM714644	1	HEK293	NA	UTR3	LPHN2
1	82457719	82457760	42	+	2	2	GSE28865%GSM714644;GSE28865%GSM714646	1	HEK293	NA	UTR3	LPHN2
1	83472463	83472487	25	-	2	2	GSE32113%GSM796040;GSE32113%GSM796038	2	BC-3;BC-1	NA	ncRNA_intronic	RP4-601K24.1
1	83498436	83498512	77	-	1	2	GSE73059%CLEAR-CLIP	1	Huh7.5	hsa-miR-19a-3p;hsa-miR-194-5p	ncRNA_intronic	RP4-601K24.1
1	84333950	84333982	33	-	2	2	GSE28865%GSM714644;GSE43573%GSM1065670	1	HEK293	NA	UTR3	TTLL7
1	84545926	84545957	32	+	4	4	GSE32113%GSM796039;GSE41437%GSM1020021;GSE32113%GSM796040;GSE41437%GSM1020022	3	BC-3;EF3D;LCL35	NA	intronic	PRKACB
1	84547091	84547111	21	+	2	2	GSE41437%GSM1020021;GSE43573%GSM1065670	2	EF3D;HEK293	NA	intronic	PRKACB
1	84610128	84610150	23	+	2	2	GSE32113%GSM796039;GSE32113%GSM796040	1	BC-3	NA	exonic	PRKACB
1	84662390	84662414	25	+	4	4	GSE32113%GSM796037;GSE32113%GSM796038;GSE32113%GSM796039;GSE32113%GSM796040	2	BC-1;BC-3	NA	exonic	PRKACB
1	84701058	84701085	28	+	2	2	GSE32113%GSM796037;GSE32113%GSM796038	1	BC-1	NA	UTR3	PRKACB
1	84702322	84702351	30	+	3	3	GSE32113%GSM796037;GSE32113%GSM796038;GSE28865%GSM714644	2	BC-1;HEK293	NA	UTR3	PRKACB
1	84702369	84702404	36	+	6	6	GSE28865%GSM714644;GSE28865%GSM714646;GSE43573%GSM1065670;GSE28865%GSM714645;GSE32113%GSM796037;GSE32113%GSM796038	2	HEK293;BC-1	NA	UTR3	PRKACB
1	84702975	84703001	27	+	2	2	GSE32113%GSM796037;GSE32113%GSM796038	1	BC-1	NA	UTR3	PRKACB
1	84704080	84704099	20	+	3	3	GSE32113%GSM796037;GSE32113%GSM796038;GSE41437%GSM1020022	2	BC-1;LCL35	NA	UTR3	PRKACB
1	84955346	84955366	21	+	2	2	GSE32113%GSM796037;GSE32113%GSM796038	1	BC-1	NA	exonic	RPF1
1	84961600	84961643	44	+	8	8	GSE32113%GSM796037;GSE41437%GSM1020021;GSE32113%GSM796040;GSE41437%GSM1020022;GSE41437%GSM1020023;GSE41437%GSM1020024;GSE28865%GSM714644;GSE32113%GSM796038	6	BC-1;EF3D;BC-3;LCL35;LCL;HEK293	NA	exonic	RPF1
1	84961700	84961732	33	+	2	2	GSE32113%GSM796039;GSE32113%GSM796040	1	BC-3	NA	exonic	RPF1
1	84963979	84964003	25	-	2	2	GSE41437%GSM1020022;GSE28865%GSM714644	2	LCL35;HEK293	NA	downstream	GNG5;RPF1
1	84964084	84964166	83	-	14	15	GSE43666%GSM1067870;GSE50452%CLASH;GSE41437%GSM1020024;GSE28865%GSM714647;GSE28865%GSM714644;GSE73059%CLEAR-CLIP;GSE43666%GSM1067869;GSE28865%GSM714646;GSE41437%GSM1020021;GSE28865%GSM714645;GSE32113%GSM796038;GSE32113%GSM796039;GSE43573%GSM1065670;GSE41437%GSM1020023;GSE41437%GSM1020022;GSE32113%GSM796037;GSE32113%GSM796040	8	HeLa;HEK293;LCL;Huh7.5;EF3D;BC-1;BC-3;LCL35	NA;hsa-let-7e-5p;hsa-miR-23a-3p;hsa-miR-100-5p	UTR3	GNG5
1	84964203	84964230	28	-	2	2	GSE32113%GSM796038;GSE32113%GSM796039	2	BC-1;BC-3	NA	UTR3	GNG5
1	85029477	85029506	30	-	2	2	GSE41437%GSM1020023;GSE41437%GSM1020021	2	LCL;EF3D	NA	exonic	CTBS
1	85111479	85111512	34	-	5	5	GSE41437%GSM1020022;GSE28865%GSM714644;GSE32113%GSM796038;GSE32113%GSM796037;GSE32113%GSM796040	4	LCL35;HEK293;BC-1;BC-3	NA	UTR3	SSX2IP
1	85111884	85111942	59	-	4	4	GSE32113%GSM796037;GSE43573%GSM1065670;GSE41437%GSM1020023;GSE41437%GSM1020021;GSE41437%GSM1020024	4	BC-1;HEK293;LCL;EF3D	NA	UTR3	SSX2IP
1	85112385	85112439	55	-	5	5	GSE32113%GSM796039;GSE32113%GSM796040;GSE32113%GSM796037;GSE32113%GSM796038;GSE28865%GSM714644	3	BC-3;BC-1;HEK293	NA	UTR3	SSX2IP
1	85112448	85112517	70	-	5	5	GSE32113%GSM796039;GSE41437%GSM1020024;GSE32113%GSM796037;GSE32113%GSM796038;GSE41437%GSM1020022;GSE41437%GSM1020021	4	BC-3;LCL;BC-1;LCL35;EF3D	NA	UTR3	SSX2IP
1	85112721	85112748	28	-	4	4	GSE28865%GSM714646;GSE28865%GSM714644;GSE32113%GSM796037;GSE41437%GSM1020022	3	HEK293;BC-1;LCL35	NA	UTR3	SSX2IP
1	85112806	85112827	22	-	2	2	GSE32113%GSM796037;GSE28865%GSM714644	2	BC-1;HEK293	NA	UTR3	SSX2IP
1	85112830	85112860	31	-	2	2	GSE28865%GSM714644;GSE28865%GSM714646	1	HEK293	NA	UTR3	SSX2IP
1	85116099	85116124	26	-	2	2	GSE28865%GSM714644;GSE41437%GSM1020022	2	HEK293;LCL35	NA	exonic	SSX2IP
1	85122030	85122057	28	-	2	2	GSE43573%GSM1065670;GSE28865%GSM714644	1	HEK293	NA	exonic;splicing	SSX2IP
1	85136468	85136494	27	-	7	7	GSE28865%GSM714645;GSE32113%GSM796037;GSE32113%GSM796038;GSE28865%GSM714644;GSE28865%GSM714646;GSE41437%GSM1020025;GSE43573%GSM1065670	3	HEK293;BC-1;LCL	NA	exonic	SSX2IP
1	85158203	85158233	31	+	3	3	GSE43573%GSM1065670;GSE28865%GSM714644;GSE32113%GSM796037	2	HEK293;BC-1	NA	intergenic	AC104169.1;SSX2IP
1	85279138	85279167	30	-	2	2	GSE28865%GSM714644;GSE28865%GSM714646	1	HEK293	NA	UTR3	LPAR3
1	85392132	85392174	43	-	10	10	GSE28865%GSM714645;GSE41437%GSM1020024;GSE28865%GSM714644;GSE41437%GSM1020025;GSE41437%GSM1020023;GSE41437%GSM1020022;GSE43573%GSM1065670;GSE41437%GSM1020021;GSE28865%GSM714646;GSE28865%GSM714647	4	HEK293;LCL;LCL35;EF3D	NA	UTR3	MCOLN2
1	85392181	85392205	25	-	2	2	GSE28865%GSM714644;GSE41437%GSM1020022	2	HEK293;LCL35	NA	UTR3	MCOLN2
1	85397063	85397087	25	-	3	3	GSE41437%GSM1020023;GSE41437%GSM1020022;GSE28865%GSM714644	3	LCL;LCL35;HEK293	NA	exonic	MCOLN2
1	85486763	85486797	35	-	3	3	GSE28865%GSM714644;GSE43573%GSM1065670;GSE28865%GSM714646	1	HEK293	NA	exonic	MCOLN3
1	85599488	85599511	24	+	3	3	GSE28865%GSM714644;GSE28865%GSM714647;GSE28865%GSM714646	1	HEK293	NA	ncRNA_exonic	MIR4423
1	85624156	85624210	55	-	3	3	GSE28865%GSM714645;GSE43573%GSM1065670;GSE28865%GSM714644	1	HEK293	NA	UTR3	SYDE2
1	85639968	85640003	36	-	2	2	GSE28865%GSM714644;GSE43573%GSM1065670	1	HEK293	NA	intronic	SYDE2
1	85640212	85640263	52	-	4	4	GSE28865%GSM714644;GSE28865%GSM714646;GSE28865%GSM714645;GSE43573%GSM1065670	1	HEK293	NA	intronic	SYDE2
1	85648202	85648232	31	-	3	3	GSE28865%GSM714647;GSE28865%GSM714646;GSE28865%GSM714644	1	HEK293	NA	exonic	SYDE2
1	85717842	85717901	60	-	5	5	GSE28865%GSM714645;GSE28865%GSM714644;GSE41437%GSM1020022;GSE41437%GSM1020024;GSE41437%GSM1020023	3	HEK293;LCL35;LCL	NA	UTR3	C1orf52
1	85717924	85717973	50	-	5	5	GSE63797%GSM1557564;GSE63797%GSM1557566;GSE63797%GSM1557570;GSE28865%GSM714644;GSE28865%GSM714646	2	HFF;HEK293	NA	UTR3	C1orf52
1	85718070	85718092	23	-	3	3	GSE28865%GSM714645;GSE28865%GSM714644;GSE41437%GSM1020021	2	HEK293;EF3D	NA	UTR3	C1orf52
1	85718106	85718131	26	-	2	2	GSE28865%GSM714644;GSE41437%GSM1020021	2	HEK293;EF3D	NA	UTR3	C1orf52
1	85718137	85718196	60	-	2	2	GSE41437%GSM1020024;GSE41437%GSM1020021;GSE28865%GSM714644	2	LCL;EF3D;HEK293	NA	UTR3	C1orf52
1	85718238	85718313	76	-	3	3	GSE73059%CLEAR-CLIP;GSE28865%GSM714644;GSE41437%GSM1020023	3	Huh7.5;HEK293;LCL	hsa-miR-16-5p;NA	UTR3;exonic	C1orf52
1	85731932	85731958	27	-	2	2	GSE28865%GSM714644;GSE41437%GSM1020024	2	HEK293;LCL	NA	UTR3	BCL10
1	85732051	85732108	58	-	2	2	GSE50452%CLASH;GSE63797%GSM1557568	2	HEK293;HFF	hsa-miR-100-5p;NA	UTR3	BCL10
1	85733141	85733209	69	-	3	3	GSE28865%GSM714644;GSE41437%GSM1020024;GSE32113%GSM796037	3	HEK293;LCL;BC-1	NA	UTR3	BCL10
1	85733213	85733255	43	-	4	4	GSE41437%GSM1020022;GSE28865%GSM714646;GSE28865%GSM714644;GSE32113%GSM796037	3	LCL35;HEK293;BC-1	NA	UTR3	BCL10
1	85733257	85733388	132	-	9	10	GSE73059%CLEAR-CLIP;GSE32113%GSM796037;GSE28865%GSM714646;GSE28865%GSM714644;GSE28865%GSM714647;GSE32113%GSM796038;GSE43573%GSM1065670;GSE41437%GSM1020021;GSE41437%GSM1020024	5	Huh7.5;BC-1;HEK293;EF3D;LCL	hsa-miR-93-5p;NA;hsa-miR-17-5p	UTR3;exonic	BCL10
1	85733430	85733464	35	-	11	11	GSE41437%GSM1020022;GSE32113%GSM796039;GSE28865%GSM714644;GSE32113%GSM796037;GSE32113%GSM796038;GSE41437%GSM1020023;GSE41437%GSM1020021;GSE32113%GSM796040;GSE41437%GSM1020025;GSE46611%GSM1133252;GSE41437%GSM1020024	6	LCL35;BC-3;HEK293;BC-1;LCL;EF3D	NA	exonic	BCL10
1	85733495	85733522	28	-	3	3	GSE28865%GSM714644;GSE32113%GSM796037;GSE32113%GSM796038	2	HEK293;BC-1	NA	exonic	BCL10
1	85784175	85784247	73	-	2	2	GSE50452%CLASH;GSE63797%GSM1557563	2	HEK293;HFF	hsa-miR-100-5p;NA	ncRNA_intronic	RP11-131L23.1
1	85784280	85784311	32	-	2	2	GSE28865%GSM714644;GSE28865%GSM714645	1	HEK293	NA	ncRNA_intronic	RP11-131L23.1
1	85784383	85784417	35	-	2	2	GSE28865%GSM714644;GSE28865%GSM714645	1	HEK293	NA	ncRNA_intronic	RP11-131L23.1
1	85784836	85784856	21	-	2	2	GSE28865%GSM714644;GSE41437%GSM1020022	2	HEK293;LCL35	NA	ncRNA_intronic	RP11-131L23.1
1	85785342	85785417	76	-	4	4	GSE73059%CLEAR-CLIP;GSE43666%GSM1067870;GSE28865%GSM714644;GSE43573%GSM1065670	3	Huh7.5;HeLa;HEK293	hsa-miR-27a-3p;NA	ncRNA_intronic	RP11-131L23.1
1	85785540	85785561	22	-	4	4	GSE63797%GSM1557563;GSE63797%GSM1557567;GSE63797%GSM1557571;GSE63797%GSM1557572	1	HFF	NA	ncRNA_intronic	RP11-131L23.1
1	85785644	85785665	22	-	3	3	GSE63797%GSM1557563;GSE63797%GSM1557567;GSE63797%GSM1557571	1	HFF	NA	ncRNA_intronic	RP11-131L23.1
1	85786729	85786830	102	-	3	3	GSE73059%CLEAR-CLIP;GSE28865%GSM714644;GSE43573%GSM1065670;GSE43666%GSM1067870	2	Huh7.5;HEK293;HeLa	hsa-miR-21-5p;NA	ncRNA_intronic	RP11-131L23.1
1	85786939	85787040	102	-	6	6	GSE73059%CLEAR-CLIP;GSE41437%GSM1020022;GSE28865%GSM714645;GSE28865%GSM714644;GSE43573%GSM1065670;GSE28865%GSM714646	3	Huh7.5;LCL35;HEK293	hsa-miR-19a-3p;NA	ncRNA_intronic	RP11-131L23.1
1	85787103	85787124	22	-	2	2	GSE63797%GSM1557567;GSE63797%GSM1557571	1	HFF	NA	ncRNA_intronic	RP11-131L23.1
1	86048723	86048857	135	+	1	3	GSE73059%CLEAR-CLIP	1	Huh7.5	hsa-miR-122-5p;hsa-miR-425-5p;hsa-miR-125a-5p	UTR3;exonic	CYR61
1	86049101	86049122	22	+	2	2	GSE63797%GSM1557563;GSE63797%GSM1557571	1	HFF	NA	UTR3	CYR61
1	86049232	86049307	76	+	11	12	GSE73059%CLEAR-CLIP;GSE28865%GSM714644;GSE43573%GSM1065670;GSE63797%GSM1557563;GSE63797%GSM1557564;GSE63797%GSM1557567;GSE63797%GSM1557569;GSE63797%GSM1557570;GSE63797%GSM1557571;GSE63797%GSM1557572;GSE63797%GSM1557574	3	Huh7.5;HEK293;HFF	hsa-miR-181b-5p;NA	UTR3	CYR61
1	86049361	86049386	26	+	2	2	GSE43666%GSM1067869;GSE43666%GSM1067870	1	HeLa	NA	UTR3	CYR61
1	86118598	86118636	39	-	2	2	GSE43666%GSM1067870;GSE28865%GSM714644	2	HeLa;HEK293	NA	UTR3	ZNHIT6
1	86812561	86812589	29	-	2	2	GSE43666%GSM1067870;GSE28865%GSM714644	2	HeLa;HEK293	NA	intergenic	COL24A1;ODF2L
1	86850643	86850675	33	-	2	2	GSE28865%GSM714644;GSE43573%GSM1065670	1	HEK293	NA	intronic	ODF2L
1	86850982	86851009	28	-	2	2	GSE43573%GSM1065670;GSE41437%GSM1020021	2	HEK293;EF3D	NA	intronic	ODF2L
1	87188284	87188315	32	+	2	2	GSE32113%GSM796038;GSE41437%GSM1020021	2	BC-1;EF3D	NA	exonic	SH3GLB1
1	87207891	87207923	33	+	2	2	GSE32113%GSM796037;GSE32113%GSM796038	1	BC-1	NA	exonic	SH3GLB1
1	87208956	87208987	32	+	12	12	GSE28865%GSM714644;GSE46611%GSM1133252;GSE41437%GSM1020022;GSE41437%GSM1020024;GSE43573%GSM1065670;GSE32113%GSM796037;GSE32113%GSM796038;GSE32113%GSM796039;GSE32113%GSM796040;GSE41437%GSM1020021;GSE41437%GSM1020023;GSE41437%GSM1020025	6	HEK293;LCL;LCL35;BC-1;BC-3;EF3D	NA	UTR3	SH3GLB1
1	87210382	87210486	105	+	3	3	GSE73059%CLEAR-CLIP;GSE28865%GSM714644;GSE32113%GSM796039	3	Huh7.5;HEK293;BC-3	hsa-miR-122-5p;NA	UTR3	SH3GLB1
1	87211012	87211035	24	+	5	5	GSE32113%GSM796037;GSE32113%GSM796038;GSE32113%GSM796039;GSE32113%GSM796040;GSE41437%GSM1020023	3	BC-1;BC-3;LCL	NA	UTR3	SH3GLB1
1	87211673	87211724	52	+	8	8	GSE41437%GSM1020021;GSE41437%GSM1020022;GSE41437%GSM1020024;GSE41437%GSM1020025;GSE28865%GSM714644;GSE32113%GSM796037;GSE32113%GSM796038;GSE28865%GSM714645	5	EF3D;LCL35;LCL;HEK293;BC-1	NA	UTR3	SH3GLB1
1	87212057	87212086	30	+	7	7	GSE28865%GSM714644;GSE28865%GSM714646;GSE32113%GSM796037;GSE43573%GSM1065670;GSE28865%GSM714645;GSE32113%GSM796038;GSE41437%GSM1020022	3	HEK293;BC-1;LCL35	NA	UTR3	SH3GLB1
1	87212902	87212927	26	+	2	2	GSE28865%GSM714644;GSE28865%GSM714645	1	HEK293	NA	UTR3	SH3GLB1
1	87213646	87213687	42	+	5	7	GSE32113%GSM796037;GSE32113%GSM796039;GSE32113%GSM796038;GSE32113%GSM796040;GSE43573%GSM1065670	3	BC-1;BC-3;HEK293	NA	UTR3	SH3GLB1
1	87213703	87213731	29	+	2	2	GSE41437%GSM1020025;GSE32113%GSM796038	2	LCL;BC-1	NA	UTR3	SH3GLB1
1	87328486	87328517	32	-	2	2	GSE43573%GSM1065670;GSE41437%GSM1020022	2	HEK293;LCL35	NA	UTR3	SEP15
1	87328593	87328708	116	-	3	3	GSE41437%GSM1020022;GSE28865%GSM714644;GSE43666%GSM1067870;GSE28865%GSM714646;GSE41437%GSM1020021	3	LCL35;HEK293;HeLa;EF3D	NA	UTR3	SEP15
1	87328953	87329058	106	-	8	8	GSE43573%GSM1065670;GSE73059%CLEAR-CLIP;GSE28865%GSM714644;GSE32113%GSM796038;GSE41437%GSM1020022;GSE41437%GSM1020023;GSE41437%GSM1020024;GSE32113%GSM796037;GSE41437%GSM1020021	5	HEK293;Huh7.5;BC-1;LCL35;LCL;EF3D	NA;hsa-miR-1269a	UTR3	SEP15
1	87329100	87329139	40	-	2	2	GSE28865%GSM714644;GSE41437%GSM1020021	2	HEK293;EF3D	NA	UTR3	SEP15
1	87345297	87345335	39	-	2	2	GSE43666%GSM1067870;GSE28865%GSM714644	2	HeLa;HEK293	NA	intronic	SEP15
1	87380715	87380739	25	+	2	2	GSE41437%GSM1020022;GSE41437%GSM1020021	2	LCL35;EF3D	NA	UTR5;exonic	HS2ST1
1	87393432	87393463	32	+	2	2	GSE41437%GSM1020022;GSE41437%GSM1020024	2	LCL35;LCL	NA	intronic	HS2ST1
1	87417453	87417479	27	+	2	2	GSE28865%GSM714644;GSE43666%GSM1067870	2	HEK293;HeLa	NA	intronic	HS2ST1
1	87420378	87420403	26	+	2	2	GSE41437%GSM1020021;GSE41437%GSM1020025	2	EF3D;LCL	NA	intronic	HS2ST1
1	87425941	87425971	31	+	2	2	GSE28865%GSM714644;GSE43666%GSM1067870	2	HEK293;HeLa	NA	intronic	HS2ST1
1	87512188	87512215	28	+	3	3	GSE28865%GSM714644;GSE32113%GSM796038;GSE32113%GSM796037	2	HEK293;BC-1	NA	intronic	HS2ST1;RP5-1052I5.2
1	87517030	87517052	23	+	3	3	GSE28865%GSM714647;GSE28865%GSM714644;GSE28865%GSM714646	1	HEK293	NA	intronic	HS2ST1;RP5-1052I5.2
1	87538753	87538834	82	+	6	6	GSE73059%CLEAR-CLIP;GSE32113%GSM796039;GSE41437%GSM1020021;GSE32113%GSM796038;GSE32113%GSM796040;GSE32113%GSM796037	4	Huh7.5;BC-3;EF3D;BC-1	hsa-miR-32-5p;NA	exonic	HS2ST1;RP5-1052I5.2
1	87571251	87571295	45	+	2	2	GSE28865%GSM714644;GSE41437%GSM1020024	2	HEK293;LCL	NA	UTR3	HS2ST1
1	87571679	87571708	30	+	2	2	GSE28865%GSM714644;GSE28865%GSM714646	1	HEK293	NA	UTR3	HS2ST1
1	87805826	87805871	46	+	5	5	GSE32113%GSM796038;GSE32113%GSM796040;GSE32113%GSM796037;GSE32113%GSM796039;GSE28865%GSM714644	3	BC-1;BC-3;HEK293	NA	exonic	LMO4
1	87807386	87807416	31	+	2	2	GSE43573%GSM1065670;GSE28865%GSM714644	1	HEK293	NA	intronic	LMO4
1	87810583	87810614	32	+	2	2	GSE28865%GSM714646;GSE28865%GSM714644	1	HEK293	NA	UTR3	LMO4
1	87810674	87810704	31	+	4	4	GSE28865%GSM714644;GSE43573%GSM1065670;GSE28865%GSM714645;GSE28865%GSM714646	1	HEK293	NA	UTR3	LMO4
1	87810799	87810835	37	+	4	4	GSE28865%GSM714644;GSE43666%GSM1067870;GSE43573%GSM1065670;GSE28865%GSM714645	2	HEK293;HeLa	NA	UTR3	LMO4
1	87810866	87810897	32	+	2	2	GSE28865%GSM714644;GSE43573%GSM1065670	1	HEK293	NA	UTR3	LMO4
1	87810974	87810998	25	+	3	3	GSE28865%GSM714644;GSE41437%GSM1020022;GSE32113%GSM796040	3	HEK293;LCL35;BC-3	NA	UTR3	LMO4
1	88921466	88921487	22	-	4	4	GSE41437%GSM1020021;GSE43573%GSM1065670;GSE41437%GSM1020025;GSE43666%GSM1067869	4	EF3D;HEK293;LCL;HeLa	NA	intergenic	RN7SL583P;RP5-1027O11.1
1	89154172	89154199	28	+	2	2	GSE32113%GSM796037;GSE41437%GSM1020023	2	BC-1;LCL	NA	intronic	PKN2
1	89233829	89233861	33	+	2	2	GSE32113%GSM796039;GSE32113%GSM796040	1	BC-3	NA	intronic	PKN2
1	89237460	89237494	35	+	6	6	GSE43573%GSM1065670;GSE32113%GSM796038;GSE32113%GSM796039;GSE32113%GSM796040;GSE32113%GSM796037;GSE28865%GSM714644	3	HEK293;BC-1;BC-3	NA	exonic	PKN2
1	89237519	89237550	32	+	2	2	GSE32113%GSM796037;GSE32113%GSM796038	1	BC-1	NA	exonic	PKN2
1	89260203	89260231	29	+	2	2	GSE28865%GSM714647;GSE28865%GSM714646	1	HEK293	NA	intronic	PKN2
1	89294849	89294868	20	+	2	2	GSE32113%GSM796037;GSE32113%GSM796038	1	BC-1	NA	UTR3;intronic	PKN2
1	89299759	89299783	25	+	3	3	GSE32113%GSM796037;GSE32113%GSM796038;GSE32113%GSM796040	2	BC-1;BC-3	NA	UTR3	PKN2
1	89299827	89299855	29	+	4	4	GSE32113%GSM796037;GSE32113%GSM796038;GSE32113%GSM796039;GSE32113%GSM796040	2	BC-1;BC-3	NA	UTR3	PKN2
1	89299870	89299892	23	+	3	3	GSE41437%GSM1020021;GSE32113%GSM796037;GSE41437%GSM1020022	3	EF3D;BC-1;LCL35	NA	UTR3	PKN2
1	89300133	89300167	35	+	7	7	GSE32113%GSM796038;GSE32113%GSM796039;GSE32113%GSM796040;GSE41437%GSM1020021;GSE41437%GSM1020022;GSE28865%GSM714644;GSE32113%GSM796037	5	BC-1;BC-3;EF3D;LCL35;HEK293	NA	UTR3	PKN2
1	89300244	89300265	22	+	3	3	GSE28865%GSM714644;GSE32113%GSM796037;GSE32113%GSM796038	2	HEK293;BC-1	NA	UTR3	PKN2
1	89300511	89300547	37	+	3	3	GSE28865%GSM714645;GSE32113%GSM796037;GSE32113%GSM796038	2	HEK293;BC-1	NA	UTR3	PKN2
1	89300694	89300714	21	+	2	2	GSE28865%GSM714644;GSE41437%GSM1020021	2	HEK293;EF3D	NA	UTR3	PKN2
1	89300824	89300849	26	+	2	2	GSE28865%GSM714645;GSE41437%GSM1020024	2	HEK293;LCL	NA	UTR3	PKN2
1	89300996	89301069	74	+	12	12	GSE41437%GSM1020021;GSE41437%GSM1020023;GSE41437%GSM1020024;GSE41437%GSM1020025;GSE41437%GSM1020022;GSE32113%GSM796039;GSE32113%GSM796038;GSE32113%GSM796040;GSE32113%GSM796037;GSE43666%GSM1067869;GSE28865%GSM714644;GSE46611%GSM1133252	7	EF3D;LCL;LCL35;BC-3;BC-1;HeLa;HEK293	NA	UTR3	PKN2
1	89301083	89301155	73	+	9	9	GSE32113%GSM796040;GSE32113%GSM796039;GSE32113%GSM796037;GSE32113%GSM796038;GSE41437%GSM1020021;GSE42701%GSM1048188;GSE63797%GSM1557564;GSE63797%GSM1557568;GSE63797%GSM1557572;GSE41437%GSM1020022	5	BC-3;BC-1;EF3D;HeLa;HFF;LCL35	NA	UTR3	PKN2
1	89301261	89301284	24	+	3	3	GSE28865%GSM714644;GSE41437%GSM1020022;GSE32113%GSM796037	3	HEK293;LCL35;BC-1	NA	UTR3	PKN2
1	89301414	89301465	52	+	4	4	GSE41437%GSM1020023;GSE28865%GSM714645;GSE28865%GSM714644;GSE32113%GSM796038	3	LCL;HEK293;BC-1	NA	UTR3	PKN2
1	89318878	89318901	24	-	3	3	GSE43666%GSM1067870;GSE28865%GSM714644;GSE43573%GSM1065670	2	HeLa;HEK293	NA	UTR3;exonic	GTF2B
1	89323026	89323049	24	-	3	3	GSE28865%GSM714644;GSE43573%GSM1065670;GSE41437%GSM1020021	2	HEK293;EF3D	NA	exonic	GTF2B
1	89325826	89325861	36	-	3	3	GSE43666%GSM1067870;GSE28865%GSM714647;GSE28865%GSM714646	2	HeLa;HEK293	NA	exonic	GTF2B
1	89344721	89344744	24	-	2	2	GSE43666%GSM1067870;GSE28865%GSM714644	2	HeLa;HEK293	NA	intronic	GTF2B
1	89418745	89418772	28	-	2	2	GSE28865%GSM714644;GSE41437%GSM1020021	2	HEK293;EF3D	NA	exonic;splicing	CCBL2
1	89430525	89430557	33	-	9	9	GSE41437%GSM1020022;GSE32113%GSM796037;GSE41437%GSM1020021;GSE32113%GSM796040;GSE32113%GSM796038;GSE32113%GSM796039;GSE41437%GSM1020023;GSE41437%GSM1020024;GSE41437%GSM1020025	5	LCL35;BC-1;EF3D;BC-3;LCL	NA	exonic	CCBL2
1	89445985	89446021	37	-	5	5	GSE28865%GSM714644;GSE32113%GSM796039;GSE32113%GSM796037;GSE32113%GSM796038;GSE41437%GSM1020022	4	HEK293;BC-3;BC-1;LCL35	NA	UTR3	RBMXL1
1	89472602	89472633	32	-	3	3	GSE41437%GSM1020022;GSE32113%GSM796037;GSE32113%GSM796038	2	LCL35;BC-1	NA	UTR3	GBP3
1	89472751	89472785	35	-	5	5	GSE63797%GSM1557571;GSE32113%GSM796037;GSE32113%GSM796038;GSE41437%GSM1020022;GSE41437%GSM1020021	4	HFF;BC-1;LCL35;EF3D	NA	UTR3	GBP3
1	89587586	89587614	29	-	8	8	GSE41437%GSM1020022;GSE32113%GSM796037;GSE32113%GSM796038;GSE32113%GSM796039;GSE32113%GSM796040;GSE41437%GSM1020021;GSE41437%GSM1020023;GSE41437%GSM1020025	5	LCL35;BC-1;BC-3;EF3D;LCL	NA	exonic	GBP2
1	89646918	89646949	32	-	4	4	GSE32113%GSM796038;GSE32113%GSM796037;GSE32113%GSM796039;GSE32113%GSM796040	2	BC-1;BC-3	NA	UTR3	GBP4
1	89892627	89892658	32	+	2	2	GSE41437%GSM1020022;GSE41437%GSM1020023	2	LCL35;LCL	NA	intergenic	GBP1P1;LRRC8B
1	90048286	90048320	35	+	3	3	GSE41437%GSM1020025;GSE43573%GSM1065670;GSE28865%GSM714644	2	LCL;HEK293	NA	exonic	LRRC8B
1	90050145	90050207	63	+	4	4	GSE41437%GSM1020021;GSE28865%GSM714644;GSE28865%GSM714646;GSE50452%CLASH	2	EF3D;HEK293	NA;hsa-miR-423-3p	exonic	LRRC8B
1	90058431	90058459	29	+	3	3	GSE43573%GSM1065670;GSE41437%GSM1020023;GSE28865%GSM714644	2	HEK293;LCL	NA	exonic	LRRC8B
1	90058542	90058570	29	+	4	4	GSE28865%GSM714644;GSE32113%GSM796037;GSE32113%GSM796039;GSE32113%GSM796040	3	HEK293;BC-1;BC-3	NA	exonic	LRRC8B
1	90058995	90059105	111	+	8	8	GSE73059%CLEAR-CLIP;GSE32113%GSM796037;GSE41437%GSM1020022;GSE41437%GSM1020025;GSE32113%GSM796038;GSE32113%GSM796039;GSE32113%GSM796040;GSE41437%GSM1020023;GSE41437%GSM1020024	4	Huh7.5;BC-1;LCL35;LCL;BC-3	hsa-miR-27a-3p;NA	ncRNA_intronic	RP5-1007M22.2
1	90059244	90059279	36	+	11	11	GSE41437%GSM1020021;GSE28865%GSM714646;GSE41437%GSM1020023;GSE32113%GSM796039;GSE32113%GSM796040;GSE41437%GSM1020022;GSE43573%GSM1065670;GSE28865%GSM714644;GSE28865%GSM714645;GSE32113%GSM796037;GSE32113%GSM796038	6	EF3D;HEK293;LCL;BC-3;LCL35;BC-1	NA	ncRNA_intronic	RP5-1007M22.2
1	90059429	90059453	25	+	2	2	GSE28865%GSM714644;GSE28865%GSM714645	1	HEK293	NA	ncRNA_intronic	RP5-1007M22.2
1	90059833	90059855	23	+	2	2	GSE32113%GSM796037;GSE32113%GSM796038	1	BC-1	NA	ncRNA_intronic	RP5-1007M22.2
1	90060401	90060431	31	+	3	3	GSE28865%GSM714644;GSE32113%GSM796037;GSE32113%GSM796038	2	HEK293;BC-1	NA	ncRNA_intronic	RP5-1007M22.2
1	90061791	90061823	33	+	2	2	GSE43573%GSM1065670;GSE28865%GSM714644	1	HEK293	NA	ncRNA_intronic	RP5-1007M22.2
1	90062605	90062687	83	+	2	3	GSE73059%CLEAR-CLIP;GSE41437%GSM1020021	2	Huh7.5;EF3D	hsa-miR-103a-3p;hsa-miR-186-5p;NA	ncRNA_intronic	RP5-1007M22.2
1	90063042	90063066	25	+	4	4	GSE43573%GSM1065670;GSE28865%GSM714644;GSE28865%GSM714645;GSE32113%GSM796038	2	HEK293;BC-1	NA	ncRNA_intronic	RP5-1007M22.2
1	90180890	90180925	36	+	4	4	GSE43573%GSM1065670;GSE32113%GSM796038;GSE28865%GSM714645;GSE28865%GSM714644	2	HEK293;BC-1	NA	UTR3	LRRC8C
1	90286529	90286553	25	+	2	2	GSE28865%GSM714647;GSE28865%GSM714646	1	HEK293	NA	intronic	RP11-302M6.4
1	90310606	90310685	80	+	2	2	GSE41437%GSM1020024;GSE73059%CLEAR-CLIP	2	LCL;Huh7.5	NA;hsa-miR-93-5p	intronic	LRRC8D;RP11-302M6.4
1	90310943	90310969	27	+	2	2	GSE43666%GSM1067870;GSE28865%GSM714644	2	HeLa;HEK293	NA	intronic	LRRC8D;RP11-302M6.4
1	90399132	90399166	35	+	2	2	GSE28865%GSM714644;GSE28865%GSM714645	1	HEK293	NA	exonic	LRRC8D
1	90400118	90400193	76	+	2	2	GSE73059%CLEAR-CLIP;GSE43573%GSM1065670	2	Huh7.5;HEK293	hsa-miR-20a-5p;NA	exonic	LRRC8D
1	90400580	90400646	67	+	3	3	GSE50452%CLASH;GSE43573%GSM1065670;GSE28865%GSM714644	1	HEK293	hsa-miR-454-3p;NA	exonic	LRRC8D
1	90400687	90400781	95	+	5	5	GSE28865%GSM714644;GSE41437%GSM1020024;GSE43573%GSM1065670;GSE32113%GSM796040;GSE32113%GSM796037;GSE41437%GSM1020025	4	HEK293;LCL;BC-3;BC-1	NA	exonic	LRRC8D
1	90401435	90401457	23	+	4	4	GSE32113%GSM796040;GSE32113%GSM796037;GSE32113%GSM796038;GSE32113%GSM796039	2	BC-3;BC-1	NA	UTR3	LRRC8D
1	90401478	90401529	52	+	7	7	GSE28865%GSM714646;GSE32113%GSM796038;GSE28865%GSM714647;GSE32113%GSM796037;GSE32113%GSM796039;GSE32113%GSM796040;GSE28865%GSM714644	3	HEK293;BC-1;BC-3	NA	UTR3	LRRC8D
1	90459823	90459846	24	-	2	2	GSE32113%GSM796038;GSE32113%GSM796040	2	BC-1;BC-3	NA	upstream	ZNF326
1	90463691	90463713	23	+	2	2	GSE28865%GSM714644;GSE41437%GSM1020021	2	HEK293;EF3D	NA	exonic	ZNF326
1	90493555	90493628	74	+	4	4	GSE28865%GSM714644;GSE43573%GSM1065670;GSE28865%GSM714645;GSE32113%GSM796037;GSE32113%GSM796038	2	HEK293;BC-1	NA	UTR3	ZNF326
1	90495681	90495704	24	+	2	2	GSE28865%GSM714644;GSE32113%GSM796038	2	HEK293;BC-1	NA	UTR3	ZNF326
1	90775658	90775677	20	-	3	3	GSE32113%GSM796039;GSE32113%GSM796040;GSE43666%GSM1067869	2	BC-3;HeLa	NA	intergenic	RNU6-695P;RP5-827O9.1
1	91158503	91158529	27	-	2	2	GSE28865%GSM714644;GSE43573%GSM1065670	1	HEK293	NA	intergenic	BARHL2;U3
1	91380927	91380952	26	-	5	5	GSE28865%GSM714644;GSE32113%GSM796037;GSE43573%GSM1065670;GSE32113%GSM796038;GSE41437%GSM1020022	3	HEK293;BC-1;LCL35	NA	UTR3	ZNF644
1	91381212	91381238	27	-	4	4	GSE32113%GSM796037;GSE32113%GSM796038;GSE41437%GSM1020024;GSE41437%GSM1020021	3	BC-1;LCL;EF3D	NA	UTR3	ZNF644
1	91381415	91381443	29	-	12	12	GSE41437%GSM1020023;GSE28865%GSM714644;GSE28865%GSM714645;GSE32113%GSM796037;GSE32113%GSM796038;GSE32113%GSM796039;GSE32113%GSM796040;GSE41437%GSM1020022;GSE41437%GSM1020024;GSE43573%GSM1065670;GSE41437%GSM1020025;GSE41437%GSM1020021	6	LCL;HEK293;BC-1;BC-3;LCL35;EF3D	NA	UTR3	ZNF644
1	91381451	91381473	23	-	2	2	GSE41437%GSM1020025;GSE41437%GSM1020022	2	LCL;LCL35	NA	UTR3	ZNF644
1	91381483	91381511	29	-	2	2	GSE32113%GSM796038;GSE41437%GSM1020021	2	BC-1;EF3D	NA	UTR3	ZNF644
1	91381589	91381696	108	-	8	8	GSE41437%GSM1020022;GSE43573%GSM1065670;GSE50452%CLASH;GSE28865%GSM714644;GSE32113%GSM796038;GSE32113%GSM796037;GSE41437%GSM1020021;GSE41437%GSM1020023	5	LCL35;HEK293;BC-1;EF3D;LCL	NA;hsa-let-7a-5p	UTR3	ZNF644
1	91381837	91381915	79	-	14	14	GSE28865%GSM714644;GSE32113%GSM796037;GSE32113%GSM796038;GSE43573%GSM1065670;GSE28865%GSM714645;GSE41437%GSM1020022;GSE41437%GSM1020025;GSE32113%GSM796039;GSE32113%GSM796040;GSE41437%GSM1020021;GSE41437%GSM1020023;GSE41437%GSM1020024;GSE46611%GSM1133252;GSE43666%GSM1067870	7	HEK293;BC-1;LCL35;LCL;BC-3;EF3D;HeLa	NA	UTR3	ZNF644
1	91382065	91382088	24	-	4	4	GSE28865%GSM714645;GSE28865%GSM714644;GSE32113%GSM796037;GSE43573%GSM1065670	2	HEK293;BC-1	NA	UTR3	ZNF644
1	91382324	91382347	24	-	2	2	GSE28865%GSM714644;GSE41437%GSM1020021	2	HEK293;EF3D	NA	UTR3	ZNF644
1	91382372	91382395	24	-	5	5	GSE32113%GSM796038;GSE32113%GSM796037;GSE32113%GSM796039;GSE32113%GSM796040;GSE41437%GSM1020021	3	BC-1;BC-3;EF3D	NA	exonic	ZNF644
1	91382454	91382481	28	-	9	9	GSE32113%GSM796039;GSE32113%GSM796040;GSE41437%GSM1020023;GSE32113%GSM796038;GSE32113%GSM796037;GSE41437%GSM1020022;GSE41437%GSM1020024;GSE41437%GSM1020025;GSE41437%GSM1020021	5	BC-3;LCL;BC-1;LCL35;EF3D	NA	exonic	ZNF644
1	91383624	91383655	32	-	5	5	GSE41437%GSM1020022;GSE32113%GSM796037;GSE28865%GSM714644;GSE32113%GSM796038;GSE41437%GSM1020021	4	LCL35;BC-1;HEK293;EF3D	NA	exonic	ZNF644
1	91403302	91403383	82	-	3	3	GSE73059%CLEAR-CLIP;GSE41437%GSM1020025;GSE28865%GSM714644	3	Huh7.5;LCL;HEK293	hsa-miR-106b-5p;NA	exonic	ZNF644
1	91403387	91403430	44	-	7	7	GSE41437%GSM1020022;GSE28865%GSM714644;GSE41437%GSM1020023;GSE43573%GSM1065670;GSE21578%GSM545213;GSE41437%GSM1020021;GSE43666%GSM1067870	5	LCL35;HEK293;LCL;EF3D;HeLa	NA	exonic	ZNF644
1	91404674	91404763	90	-	2	2	GSE50452%CLASH;GSE73059%CLEAR-CLIP	2	HEK293;Huh7.5	hsa-miR-16-5p;hsa-miR-183-5p	exonic	ZNF644
1	91404789	91404824	36	-	2	2	GSE28865%GSM714644;GSE28865%GSM714646	1	HEK293	NA	exonic	ZNF644
1	91404969	91404994	26	-	4	4	GSE41437%GSM1020025;GSE32113%GSM796039;GSE32113%GSM796037;GSE32113%GSM796038	3	LCL;BC-3;BC-1	NA	exonic	ZNF644
1	91405147	91405177	31	-	2	2	GSE28865%GSM714644;GSE43573%GSM1065670	1	HEK293	NA	exonic	ZNF644
1	91405367	91405390	24	-	5	5	GSE28865%GSM714644;GSE32113%GSM796037;GSE32113%GSM796038;GSE41437%GSM1020025;GSE43573%GSM1065670	3	HEK293;BC-1;LCL	NA	exonic	ZNF644
1	91405743	91405788	46	-	6	6	GSE32113%GSM796037;GSE28865%GSM714644;GSE32113%GSM796038;GSE43573%GSM1065670;GSE43666%GSM1067870;GSE28865%GSM714646	3	BC-1;HEK293;HeLa	NA	exonic	ZNF644
1	91405877	91405904	28	-	4	4	GSE32113%GSM796039;GSE32113%GSM796040;GSE32113%GSM796038;GSE32113%GSM796037	2	BC-3;BC-1	NA	exonic	ZNF644
1	91406234	91406281	48	-	2	2	GSE28865%GSM714644;GSE32113%GSM796038	2	HEK293;BC-1	NA	exonic	ZNF644
1	91406314	91406354	41	-	4	4	GSE28865%GSM714644;GSE28865%GSM714645;GSE32113%GSM796040;GSE32113%GSM796039	2	HEK293;BC-3	NA	exonic	ZNF644
1	91406526	91406552	27	-	3	3	GSE32113%GSM796037;GSE41437%GSM1020021;GSE32113%GSM796038	2	BC-1;EF3D	NA	exonic	ZNF644
1	91406832	91406856	25	-	2	2	GSE28865%GSM714644;GSE32113%GSM796037	2	HEK293;BC-1	NA	exonic	ZNF644
1	91407320	91407349	30	-	2	2	GSE28865%GSM714644;GSE43573%GSM1065670	1	HEK293	NA	intronic	ZNF644
1	91486567	91486593	27	-	3	3	GSE32113%GSM796037;GSE32113%GSM796038;GSE32113%GSM796039	2	BC-1;BC-3	NA	intronic	ZNF644
1	91486718	91486739	22	-	2	2	GSE32113%GSM796037;GSE32113%GSM796038	1	BC-1	NA	intronic	ZNF644
1	91852728	91853149	422	-	52	63	GSE73059%CLEAR-CLIP;GSE63797%GSM1557563;GSE63797%GSM1557571;GSE28865%GSM714642;GSE28865%GSM714643;GSE63797%GSM1557570;GSE32113%GSM796039;GSE32113%GSM796040;GSE43573%GSM1065670;GSE28865%GSM714644;GSE28865%GSM714645;GSE43666%GSM1067869;GSE46611%GSM1133252;GSE41437%GSM1020023;GSE43666%GSM1067870;GSE28865%GSM714646;GSE32113%GSM796037;GSE21578%GSM545213;GSE41437%GSM1020021;GSE44404%GSM1084066;GSE44404…	8	Huh7.5;HFF;HEK293;BC-3;HeLa;LCL;BC-1;EF3D;LCL35	hsa-miR-21-5p;hsa-miR-15b-5p;hsa-miR-30b-5p;NA;hsa-miR-16-5p;hsa-miR-17-5p;hsa-miR-34a-5p;hsa-miR-885-5p;hsa-miR-130b-3p;hsa-miR-130b-5p;hsa-miR-19a-3p;hsa-miR-23a-3p;hsa-miR-181a-5p;hsa-miR-27a-3p;hsa-miR-20a-5p;hsa-miR-193b-3p;hsa-miR-378a-3p;hsa-miR-425-5p;hsa-miR-30c-5p;hsa-miR-194-5p;hsa-miR-30a-5p;hsa-miR-484;hsa-miR-4279;hsa-miR-125a-5p;hsa-miR-320a;hsa-miR-423-3p;hsa-miR-19b-3p;hsa-miR-24…	intronic	HFM1
1	91980466	91980496	31	+	2	2	GSE43573%GSM1065670;GSE28865%GSM714644	1	HEK293	NA	exonic	CDC7
1	91985809	91985836	28	+	3	3	GSE43573%GSM1065670;GSE32113%GSM796037;GSE28865%GSM714644	2	HEK293;BC-1	NA	exonic	CDC7
1	91989599	91989654	56	+	3	3	GSE43573%GSM1065670;GSE28865%GSM714644;GSE50452%CLASH	1	HEK293	NA;hsa-miR-615-3p	exonic	CDC7
1	91989784	91989819	36	+	2	2	GSE28865%GSM714644;GSE43573%GSM1065670	1	HEK293	NA	exonic	CDC7
1	91989998	91990019	22	+	2	2	GSE28865%GSM714644;GSE43573%GSM1065670	1	HEK293	NA	UTR3	CDC7
1	91990145	91990168	24	+	2	2	GSE21578%GSM545213;GSE28865%GSM714644	1	HEK293	NA	UTR3	CDC7
1	91990482	91990506	25	+	3	3	GSE32113%GSM796039;GSE41437%GSM1020022;GSE32113%GSM796040	2	BC-3;LCL35	NA	UTR3	CDC7
1	92108301	92108322	22	+	2	2	GSE63797%GSM1557567;GSE63797%GSM1557572	1	HFF	NA	intergenic	CDC7;TGFBR3
1	92108511	92108538	28	+	3	4	GSE63797%GSM1557566;GSE63797%GSM1557571;GSE63797%GSM1557572	1	HFF	NA	intergenic	CDC7;TGFBR3
1	92108623	92108652	30	+	3	4	GSE63797%GSM1557567;GSE63797%GSM1557569;GSE63797%GSM1557572	1	HFF	NA	intergenic	CDC7;TGFBR3
1	92146065	92146150	86	-	3	3	GSE73059%CLEAR-CLIP;GSE28865%GSM714644;GSE43573%GSM1065670	2	Huh7.5;HEK293	hsa-miR-17-5p;NA	UTR3	TGFBR3
1	92146266	92146324	59	-	8	8	GSE28865%GSM714646;GSE43666%GSM1067870;GSE28865%GSM714647;GSE28865%GSM714644;GSE32113%GSM796038;GSE28865%GSM714645;GSE32113%GSM796037;GSE43666%GSM1067869	3	HEK293;HeLa;BC-1	NA	UTR3	TGFBR3
1	92146697	92146724	28	-	2	2	GSE32113%GSM796038;GSE32113%GSM796037	1	BC-1	NA	UTR3	TGFBR3
1	92147193	92147244	52	-	2	2	GSE43573%GSM1065670;GSE28865%GSM714644;GSE32113%GSM796037	2	HEK293;BC-1	NA	UTR3	TGFBR3
1	92147360	92147435	76	-	2	2	GSE73059%CLEAR-CLIP;GSE28865%GSM714644	2	Huh7.5;HEK293	hsa-miR-17-5p;NA	UTR3	TGFBR3
1	92487481	92487510	30	-	2	2	GSE28865%GSM714644;GSE43573%GSM1065670	1	HEK293	NA	intergenic	BRDT;EPHX4
1	92498100	92498126	27	+	2	2	GSE28865%GSM714646;GSE28865%GSM714644	1	HEK293	NA	exonic	EPHX4
1	92581233	92581268	36	-	4	4	GSE28865%GSM714644;GSE32113%GSM796037;GSE32113%GSM796038;GSE41437%GSM1020025	3	HEK293;BC-1;LCL	NA	intronic	BTBD8
1	92646271	92646298	28	+	2	2	GSE32113%GSM796037;GSE32113%GSM796038	1	BC-1	NA	exonic	KIAA1107
1	92655380	92655401	22	+	2	2	GSE44404%GSM1084041;GSE44404%GSM1084077	1	HEK293	NA	ncRNA_exonic;ncRNA_splicing	RP4-621B10.8
1	92712109	92712134	26	-	4	4	GSE28865%GSM714644;GSE41437%GSM1020021;GSE43573%GSM1065670;GSE43666%GSM1067870	3	HEK293;EF3D;HeLa	NA	exonic	GLMN
1	92731975	92732003	29	-	2	2	GSE32113%GSM796040;GSE32113%GSM796039	1	BC-3	NA	exonic;splicing	GLMN
1	92774113	92774137	25	+	2	2	GSE41437%GSM1020022;GSE28865%GSM714644	2	LCL35;HEK293	NA	intronic	RPAP2
1	92790079	92790110	32	+	3	3	GSE41437%GSM1020021;GSE41437%GSM1020022;GSE41437%GSM1020023	3	EF3D;LCL35;LCL	NA	intronic	RPAP2
1	92790133	92790169	37	+	8	8	GSE43573%GSM1065670;GSE32113%GSM796039;GSE41437%GSM1020022;GSE41437%GSM1020023;GSE28865%GSM714644;GSE32113%GSM796037;GSE32113%GSM796038;GSE28865%GSM714645	5	HEK293;BC-3;LCL35;LCL;BC-1	NA	intronic	RPAP2
1	92798951	92798972	22	+	2	2	GSE41437%GSM1020021;GSE41437%GSM1020022	2	EF3D;LCL35	NA	exonic	RPAP2
1	92811409	92811484	76	+	2	2	GSE73059%CLEAR-CLIP;GSE43666%GSM1067870	2	Huh7.5;HeLa	hsa-miR-20a-5p;NA	exonic;intronic;splicing	RPAP2
1	92852779	92852802	24	+	2	2	GSE32113%GSM796038;GSE32113%GSM796037	1	BC-1	NA	UTR3	RPAP2
1	92861730	92861754	25	+	3	3	GSE32113%GSM796038;GSE32113%GSM796039;GSE32113%GSM796037	2	BC-1;BC-3	NA	UTR3	RPAP2
1	92937248	92937270	23	-	7	7	GSE32113%GSM796039;GSE28865%GSM714644;GSE28865%GSM714645;GSE32113%GSM796040;GSE41437%GSM1020022;GSE41437%GSM1020025;GSE43573%GSM1065670	4	BC-3;HEK293;LCL35;LCL	NA	intergenic	GFI1;RN7SL824P
1	92940137	92940169	33	-	3	3	GSE28865%GSM714644;GSE41437%GSM1020025;GSE43573%GSM1065670	2	HEK293;LCL	NA	downstream	GFI1
1	92974538	92974566	29	-	2	2	GSE28865%GSM714645;GSE28865%GSM714644	1	HEK293	NA	UTR3	EVI5
1	92974720	92974765	46	-	5	5	GSE32113%GSM796037;GSE32113%GSM796039;GSE28865%GSM714644;GSE32113%GSM796038;GSE41437%GSM1020025	4	BC-1;BC-3;HEK293;LCL	NA	UTR3	EVI5
1	92977593	92977668	76	-	2	2	GSE73059%CLEAR-CLIP;GSE28865%GSM714644	2	Huh7.5;HEK293	hsa-miR-130a-3p;NA	UTR3	EVI5
1	92978833	92978855	23	-	2	2	GSE28865%GSM714644;GSE28865%GSM714646	1	HEK293	NA	UTR3	EVI5
1	92978976	92979051	76	-	6	6	GSE50452%CLASH;GSE32113%GSM796037;GSE32113%GSM796038;GSE28865%GSM714644;GSE41437%GSM1020023;GSE43573%GSM1065670	3	HEK293;BC-1;LCL	hsa-miR-182-5p;NA	UTR3	EVI5
1	92979135	92979160	26	-	4	4	GSE32113%GSM796037;GSE32113%GSM796038;GSE41437%GSM1020022;GSE41437%GSM1020024	3	BC-1;LCL35;LCL	NA	UTR3	EVI5
1	93160901	93160932	32	-	2	2	GSE32113%GSM796040;GSE32113%GSM796039	1	BC-3	NA	exonic	EVI5
1	93192260	93192297	38	-	4	4	GSE32113%GSM796040;GSE32113%GSM796039;GSE32113%GSM796037;GSE32113%GSM796038	2	BC-3;BC-1	NA	intronic	EVI5
1	93297620	93297674	55	+	1	2	GSE50452%CLASH	1	HEK293	hsa-miR-93-3p;hsa-miR-182-5p	UTR5;exonic	RPL5
1	93298972	93299015	44	+	1	2	GSE50452%CLASH	1	HEK293	hsa-miR-328-3p;hsa-miR-615-3p	exonic	RPL5
1	93299070	93299189	120	+	4	5	GSE28865%GSM714645;GSE50452%CLASH;GSE28865%GSM714644;GSE32113%GSM796037;GSE73059%CLEAR-CLIP	3	HEK293;BC-1;Huh7.5	NA;hsa-miR-328-3p;hsa-miR-615-3p;hsa-miR-26a-5p	exonic;intronic;splicing	RPL5
1	93302846	93302873	28	+	3	3	GSE43666%GSM1067870;GSE28865%GSM714644;GSE28865%GSM714646	2	HeLa;HEK293	NA	ncRNA_exonic	SNORD21
1	93303006	93303140	135	+	2	3	GSE73059%CLEAR-CLIP;GSE50452%CLASH;GSE28865%GSM714646	2	Huh7.5;HEK293	hsa-miR-23a-3p;hsa-miR-186-5p;hsa-miR-194-5p;NA	exonic;intronic;splicing	RPL5
1	93306275	93306301	27	+	2	2	GSE28865%GSM714647;GSE28865%GSM714646	1	HEK293	NA	intronic;ncRNA_exonic	RPL5;SNORA66
1	93306380	93306408	29	+	2	2	GSE28865%GSM714644;GSE43666%GSM1067870	2	HEK293;HeLa	NA	ncRNA_exonic	SNORA66
1	93307418	93307481	64	+	7	7	GSE32113%GSM796037;GSE32113%GSM796038;GSE28865%GSM714644;GSE43666%GSM1067870;GSE28865%GSM714646;GSE28865%GSM714647;GSE41437%GSM1020021;GSE43573%GSM1065670;GSE50452%CLASH	3	BC-1;HEK293;HeLa;EF3D	NA;hsa-miR-100-5p	UTR3;exonic	RPL5
1	93308509	93308535	27	-	2	2	GSE28865%GSM714646;GSE43573%GSM1065670	1	HEK293	NA	UTR3	FAM69A
1	93308637	93308749	113	-	14	14	GSE28865%GSM714644;GSE28865%GSM714645;GSE32113%GSM796037;GSE32113%GSM796038;GSE32113%GSM796039;GSE32113%GSM796040;GSE41437%GSM1020022;GSE41437%GSM1020023;GSE41437%GSM1020024;GSE41437%GSM1020025;GSE43573%GSM1065670;GSE46611%GSM1133252;GSE41437%GSM1020021;GSE73059%CLEAR-CLIP	7	HEK293;BC-1;BC-3;LCL35;LCL;EF3D;Huh7.5	NA;hsa-miR-194-5p	UTR3	FAM69A
1	93309286	93309361	76	-	2	2	GSE73059%CLEAR-CLIP;GSE41437%GSM1020021	2	Huh7.5;EF3D	hsa-miR-182-5p;NA	exonic	FAM69A
1	93594491	93594520	30	+	3	3	GSE32113%GSM796038;GSE32113%GSM796040;GSE32113%GSM796037	2	BC-1;BC-3	NA	intronic	MTF2
1	93599662	93599748	87	+	5	8	GSE28865%GSM714644;GSE41437%GSM1020024;GSE43666%GSM1067870;GSE50452%CLASH;GSE43666%GSM1067869;GSE28865%GSM714647;GSE28865%GSM714646	3	HEK293;LCL;HeLa	NA;hsa-miR-183-5p;hsa-miR-374a-5p;hsa-miR-19a-3p;hsa-miR-10a-5p	exonic	MTF2
1	93602428	93602449	22	+	3	3	GSE28865%GSM714644;GSE32113%GSM796037;GSE32113%GSM796038	2	HEK293;BC-1	NA	exonic	MTF2
1	93602632	93602715	84	+	3	3	GSE73059%CLEAR-CLIP;GSE28865%GSM714644;GSE43573%GSM1065670	2	Huh7.5;HEK293	hsa-miR-186-5p;NA	UTR3	MTF2
1	93603288	93603315	28	+	2	2	GSE41437%GSM1020022;GSE32113%GSM796037	2	LCL35;BC-1	NA	UTR3	MTF2
[truncated: 44,807 more rows]

## Sheet: Ref38
chr	start_Ref38	end_Ref38	length	strand	max_number_uniq_data_sets	max_number_all_data_sets	data_set_list_uniq_only	max_number_cells	list_of_uniq_cells	uniq_miRNA_list	region_type	gene_name
chr1	629166	629271	106	+	1	8	GSE73059%CLEAR-CLIP	1	Huh7.5	hsa-miR-122-5p;hsa-miR-320a;hsa-miR-196a-5p;hsa-miR-29b-3p;hsa-miR-130a-3p;hsa-miR-93-5p;hsa-miR-185-5p;hsa-miR-454-3p	ncRNA_intronic	RP5-857K21.4
chr1	629570	629646	77	+	1	3	GSE73059%CLEAR-CLIP	1	Huh7.5	hsa-miR-23a-3p;hsa-miR-122-5p;hsa-miR-21-5p	ncRNA_intronic	RP5-857K21.4
chr1	629909	629956	48	+	2	2	GSE28865%GSM714645;GSE43666%GSM1067870	2	HEK293;HeLa	NA	ncRNA_intronic	RP5-857K21.4
chr1	630479	630592	114	+	1	3	GSE73059%CLEAR-CLIP	1	Huh7.5	hsa-miR-16-5p;hsa-miR-17-5p;hsa-miR-1908	ncRNA_intronic	RP5-857K21.4
chr1	631521	631544	24	+	2	2	GSE43666%GSM1067869;GSE43666%GSM1067870	1	HeLa	NA	ncRNA_intronic	RP5-857K21.4
chr1	632192	632213	22	+	2	2	GSE63797%GSM1557570;GSE63797%GSM1557574	1	HFF	NA	ncRNA_intronic	RP5-857K21.4
chr1	632447	632525	79	+	1	2	GSE73059%CLEAR-CLIP	1	Huh7.5	hsa-miR-374a-5p;hsa-miR-374b-5p	ncRNA_intronic	RP5-857K21.4
chr1	633531	633610	80	+	1	2	GSE73059%CLEAR-CLIP	1	Huh7.5	hsa-miR-196a-5p;hsa-miR-122-5p	ncRNA_intronic	RP5-857K21.4
chr1	634181	634317	137	+	1	4	GSE73059%CLEAR-CLIP	1	Huh7.5	hsa-miR-92a-3p;hsa-miR-26a-5p;hsa-miR-320a;hsa-miR-140-5p	ncRNA_intronic	RP5-857K21.4
chr1	634322	634448	127	+	1	2	GSE73059%CLEAR-CLIP	1	Huh7.5	hsa-miR-93-5p;hsa-miR-296-3p	ncRNA_intronic	RP5-857K21.4
chr1	634518	634608	91	+	2	5	GSE73059%CLEAR-CLIP;GSE63797%GSM1557563	2	Huh7.5;HFF	hsa-miR-15a-5p;NA;hsa-miR-17-5p;hsa-miR-455-5p	ncRNA_intronic	RP5-857K21.4
chr1	857202	857242	41	+	2	2	GSE28865%GSM714644;GSE28865%GSM714645	1	HEK293	NA	ncRNA_exonic	RP11-206L10.11
chr1	924013	924034	22	-	2	2	GSE44404%GSM1084040;GSE44404%GSM1084042	1	HEK293	NA	upstream	SAMD11
chr1	944312	944341	30	+	2	2	GSE28865%GSM714646;GSE28865%GSM714647	1	HEK293	NA	UTR3	NOC2L;SAMD11
chr1	999692	999747	56	-	1	2	GSE50452%CLASH	1	HEK293	hsa-miR-423-5p	exonic	HES4
chr1	1013514	1013551	38	+	3	3	GSE41437%GSM1020022;GSE63797%GSM1557572;GSE63797%GSM1557573	2	LCL35;HFF	NA	UTR5	ISG15
chr1	1082122	1082157	36	-	3	3	GSE28865%GSM714644;GSE43666%GSM1067870;GSE32113%GSM796038	3	HEK293;HeLa;BC-1	NA	UTR3	C1orf159
chr1	1167159	1167182	24	+	3	3	GSE28865%GSM714647;GSE28865%GSM714646;GSE43666%GSM1067869	2	HEK293;HeLa	NA	ncRNA_exonic	MIR200B
chr1	1167915	1167938	24	+	5	5	GSE28865%GSM714646;GSE28865%GSM714647;GSE43666%GSM1067869;GSE21578%GSM545213;GSE43666%GSM1067870	2	HEK293;HeLa	NA	ncRNA_exonic	MIR200A
chr1	1169054	1169076	23	+	3	3	GSE28865%GSM714644;GSE28865%GSM714647;GSE28865%GSM714646	1	HEK293	NA	ncRNA_exonic	MIR429
chr1	1216929	1216961	33	-	10	10	GSE28865%GSM714644;GSE28865%GSM714645;GSE32113%GSM796037;GSE32113%GSM796038;GSE32113%GSM796039;GSE32113%GSM796040;GSE43573%GSM1065670;GSE41437%GSM1020024;GSE41437%GSM1020022;GSE41437%GSM1020021	6	HEK293;BC-1;BC-3;LCL;LCL35;EF3D	NA	UTR3	SDF4
chr1	1233888	1233970	83	+	3	3	GSE73059%CLEAR-CLIP;GSE43573%GSM1065670;GSE28865%GSM714644	2	Huh7.5;HEK293	hsa-miR-26b-5p;NA	UTR3	B3GALT6
chr1	1267917	1267941	25	-	5	5	GSE32113%GSM796037;GSE32113%GSM796038;GSE41437%GSM1020021;GSE32113%GSM796039;GSE32113%GSM796040	3	BC-1;EF3D;BC-3	NA	exonic	UBE2J2
chr1	1296057	1296132	76	-	2	2	GSE73059%CLEAR-CLIP;GSE43666%GSM1067870	2	Huh7.5;HeLa	hsa-miR-320a;NA	exonic;intronic;splicing	ACAP3
chr1	1303320	1303349	30	-	2	2	GSE28865%GSM714646;GSE28865%GSM714644	1	HEK293	NA	intronic	ACAP3
chr1	1311761	1311861	101	-	2	2	GSE73059%CLEAR-CLIP;GSE50452%CLASH	2	Huh7.5;HEK293	hsa-miR-320a	UTR3;exonic	CPSF3L
chr1	1317782	1317862	81	+	2	2	GSE28865%GSM714644;GSE73059%CLEAR-CLIP	2	HEK293;Huh7.5	NA;hsa-miR-20a-5p	ncRNA_exonic	RP5-890O3.9
chr1	1318314	1318345	32	-	3	3	GSE32113%GSM796038;GSE32113%GSM796039;GSE32113%GSM796040	2	BC-1;BC-3	NA	ncRNA_intronic	RP5-890O3.9
chr1	1318759	1318789	31	-	2	2	GSE28865%GSM714644;GSE43573%GSM1065670	1	HEK293	NA	intronic	CPSF3L
chr1	1328808	1328853	46	+	4	4	GSE28865%GSM714644;GSE43666%GSM1067870;GSE28865%GSM714646;GSE28865%GSM714647	2	HEK293;HeLa	NA	UTR3	GLTPD1
chr1	1335294	1335321	28	-	3	3	GSE32113%GSM796038;GSE28865%GSM714644;GSE32113%GSM796037	2	BC-1;HEK293	NA	UTR3	DVL1;TAS1R3
chr1	1344623	1344644	22	-	2	2	GSE44404%GSM1084040;GSE44404%GSM1084043	1	HEK293	NA	intronic	DVL1
chr1	1349099	1349120	22	-	2	2	GSE44404%GSM1084041;GSE44404%GSM1084042	1	HEK293	NA	UTR5	DVL1
chr1	1349309	1349332	24	-	3	3	GSE28865%GSM714644;GSE43666%GSM1067869;GSE43666%GSM1067870	2	HEK293;HeLa	NA	UTR5	DVL1
chr1	1353977	1353999	23	+	2	4	GSE44404%GSM1084040;GSE44404%GSM1084043	1	HEK293	NA	intronic	MXRA8
chr1	1374209	1374271	63	-	2	3	GSE50452%CLASH;GSE44404%GSM1084080	1	HEK293	hsa-miR-26a-5p;NA	exonic	AURKAIP1
chr1	1400702	1400738	37	+	3	3	GSE28865%GSM714644;GSE28865%GSM714645;GSE28865%GSM714646	1	HEK293	NA	UTR3;exonic	RP4-758J18.2
chr1	1402123	1402169	47	-	5	5	GSE28865%GSM714646;GSE28865%GSM714647;GSE44404%GSM1084047;GSE28865%GSM714644;GSE41437%GSM1020025	2	HEK293;LCL	NA	exonic	MRPL20
chr1	1406979	1407011	33	-	3	3	GSE28865%GSM714646;GSE28865%GSM714647;GSE28865%GSM714644	1	HEK293	NA	exonic	MRPL20
chr1	1541673	1541708	36	-	9	9	GSE28865%GSM714647;GSE28865%GSM714646;GSE28865%GSM714645;GSE32113%GSM796037;GSE32113%GSM796038;GSE32113%GSM796039;GSE32113%GSM796040;GSE43573%GSM1065670;GSE28865%GSM714644	3	HEK293;BC-1;BC-3	NA	UTR3	SSU72
chr1	1541824	1541846	23	-	2	2	GSE28865%GSM714644;GSE41437%GSM1020022	2	HEK293;LCL35	NA	UTR3	SSU72
chr1	1541853	1541893	41	-	6	6	GSE63797%GSM1557566;GSE28865%GSM714644;GSE28865%GSM714646;GSE41437%GSM1020021;GSE32113%GSM796038;GSE28865%GSM714645	4	HFF;HEK293;EF3D;BC-1	NA	UTR3	SSU72
chr1	1541937	1541963	27	-	2	2	GSE28865%GSM714644;GSE41437%GSM1020021	2	HEK293;EF3D	NA	UTR3	SSU72
chr1	1544966	1544985	20	-	2	2	GSE28865%GSM714644;GSE32113%GSM796038	2	HEK293;BC-1	NA	exonic	SSU72
chr1	1561535	1561612	78	+	1	3	GSE73059%CLEAR-CLIP	1	Huh7.5	hsa-miR-181a-5p;hsa-miR-16-5p;hsa-miR-17-5p	intronic	SSU72
chr1	1662696	1662727	32	-	2	2	GSE41437%GSM1020022;GSE41437%GSM1020024	2	LCL35;LCL	NA	UTR3	SLC35E2B
chr1	1728820	1728851	32	-	4	4	GSE32113%GSM796037;GSE32113%GSM796038;GSE32113%GSM796039;GSE32113%GSM796040	2	BC-1;BC-3	NA	ncRNA_intronic	RP1-283E3.4;RP1-283E3.8
chr1	1760563	1760639	77	-	3	5	GSE73059%CLEAR-CLIP;GSE44404%GSM1084066;GSE44404%GSM1084065	2	Huh7.5;HEK293	hsa-miR-194-5p;hsa-miR-27a-3p;hsa-miR-106b-5p;NA	intronic	NADK
chr1	1785312	1785417	106	-	8	8	GSE41437%GSM1020023;GSE28865%GSM714645;GSE32113%GSM796037;GSE28865%GSM714644;GSE32113%GSM796038;GSE41437%GSM1020022;GSE43573%GSM1065670;GSE73059%CLEAR-CLIP;GSE41437%GSM1020021	5	LCL;HEK293;BC-1;LCL35;Huh7.5;EF3D	NA;hsa-miR-455-3p	UTR3	GNB1
chr1	1785499	1785532	34	-	4	4	GSE28865%GSM714644;GSE41437%GSM1020022;GSE41437%GSM1020023;GSE32113%GSM796037	4	HEK293;LCL35;LCL;BC-1	NA	UTR3	GNB1
chr1	1785895	1785917	23	-	6	6	GSE28865%GSM714645;GSE28865%GSM714644;GSE32113%GSM796037;GSE32113%GSM796038;GSE41437%GSM1020022;GSE43573%GSM1065670	3	HEK293;BC-1;LCL35	NA	UTR3	GNB1
chr1	1786017	1786075	59	-	2	2	GSE41437%GSM1020022;GSE28865%GSM714644;GSE43573%GSM1065670	2	LCL35;HEK293	NA	UTR3	GNB1
chr1	1786189	1786218	30	-	3	3	GSE41437%GSM1020023;GSE32113%GSM796039;GSE32113%GSM796040	2	LCL;BC-3	NA	UTR3	GNB1
chr1	1786815	1786872	58	-	7	7	GSE41437%GSM1020021;GSE28865%GSM714645;GSE32113%GSM796037;GSE28865%GSM714644;GSE32113%GSM796038;GSE43573%GSM1065670;GSE41437%GSM1020024	4	EF3D;HEK293;BC-1;LCL	NA	UTR3	GNB1
chr1	1786898	1786995	98	-	4	4	GSE28865%GSM714644;GSE41437%GSM1020022;GSE43573%GSM1065670;GSE50452%CLASH;GSE32113%GSM796037;GSE32113%GSM796038	2	HEK293;LCL35;BC-1	NA;hsa-let-7b-5p	UTR3	GNB1
chr1	1789100	1789182	83	-	5	5	GSE41437%GSM1020021;GSE73059%CLEAR-CLIP;GSE32113%GSM796037;GSE32113%GSM796038;GSE32113%GSM796039;GSE32113%GSM796040	3	EF3D;Huh7.5;BC-1;BC-3	NA;hsa-miR-19b-3p	exonic	GNB1
chr1	1790472	1790495	24	-	4	4	GSE32113%GSM796038;GSE32113%GSM796037;GSE41437%GSM1020021;GSE41437%GSM1020022	3	BC-1;EF3D;LCL35	NA	exonic	GNB1
chr1	1803222	1803249	28	-	2	2	GSE32113%GSM796037;GSE32113%GSM796038	1	BC-1	NA	intronic	GNB1
chr1	1804463	1804486	24	-	2	2	GSE32113%GSM796037;GSE32113%GSM796038	1	BC-1	NA	exonic	GNB1
chr1	1806523	1806538	16	-	1	2	GSE50452%CLASH	1	HEK293	hsa-miR-106a-5p;hsa-miR-17-5p	exonic	GNB1
chr1	1815756	1815784	29	-	1	2	GSE50452%CLASH	1	HEK293	hsa-miR-106a-5p;hsa-miR-17-5p	exonic	GNB1
chr1	2306872	2306898	27	+	2	2	GSE28865%GSM714646;GSE28865%GSM714647	1	HEK293	NA	UTR3	SKI
chr1	2307027	2307076	50	+	7	7	GSE28865%GSM714644;GSE32113%GSM796039;GSE32113%GSM796040;GSE32113%GSM796037;GSE41437%GSM1020022;GSE43573%GSM1065670;GSE32113%GSM796038;GSE63797%GSM1557567	4	HEK293;BC-3;BC-1;LCL35;HFF	NA	UTR3	SKI
chr1	2307096	2307175	80	+	3	3	GSE28865%GSM714644;GSE32113%GSM796037;GSE32113%GSM796038;GSE50452%CLASH	2	HEK293;BC-1	NA;hsa-miR-196a-5p	UTR3	SKI
chr1	2307621	2307817	197	+	4	5	GSE28865%GSM714644;GSE50452%CLASH;GSE28865%GSM714647;GSE41437%GSM1020022;GSE28865%GSM714646;GSE43573%GSM1065670;GSE28865%GSM714645	2	HEK293;LCL35	NA;hsa-miR-92b-3p;hsa-miR-484;hsa-let-7b-5p	UTR3	SKI
chr1	2308021	2308067	47	+	3	3	GSE28865%GSM714644;GSE28865%GSM714645;GSE43573%GSM1065670	1	HEK293	NA	UTR3	SKI
chr1	2308102	2308150	49	+	3	3	GSE50452%CLASH;GSE43666%GSM1067870;GSE32113%GSM796037	3	HEK293;HeLa;BC-1	hsa-miR-221-3p;NA	UTR3	SKI
chr1	2308255	2308311	57	+	2	2	GSE50452%CLASH;GSE43573%GSM1065670	1	HEK293	hsa-miR-92a-3p;NA	UTR3	SKI
chr1	2308374	2308466	93	+	3	3	GSE28865%GSM714646;GSE73059%CLEAR-CLIP;GSE28865%GSM714644	2	HEK293;Huh7.5	NA;hsa-miR-33a-5p	UTR3	SKI
chr1	2309303	2309330	28	+	2	2	GSE28865%GSM714644;GSE28865%GSM714645	1	HEK293	NA	UTR3	SKI
chr1	2309445	2309477	33	+	2	2	GSE28865%GSM714644;GSE43573%GSM1065670	1	HEK293	NA	UTR3	SKI
chr1	2309927	2309948	22	+	2	2	GSE63797%GSM1557565;GSE63797%GSM1557573	1	HFF	NA	UTR3	SKI
chr1	2309962	2309993	32	+	2	2	GSE28865%GSM714644;GSE28865%GSM714645	1	HEK293	NA	UTR3	SKI
chr1	2310032	2310079	48	+	2	2	GSE28865%GSM714647;GSE28865%GSM714644	1	HEK293	NA	UTR3	SKI
chr1	2367043	2367074	32	-	2	2	GSE41437%GSM1020024;GSE28865%GSM714644	2	LCL;HEK293	NA	intronic	MORN1
chr1	2369591	2369619	29	-	2	2	GSE28865%GSM714644;GSE43573%GSM1065670	1	HEK293	NA	intronic	MORN1
chr1	2369780	2369799	20	-	2	2	GSE28865%GSM714644;GSE43573%GSM1065670	1	HEK293	NA	intronic	MORN1
chr1	2403760	2403787	28	+	2	2	GSE32113%GSM796037;GSE32113%GSM796038	1	BC-1	NA	UTR3	RER1
chr1	2519145	2519176	32	-	6	6	GSE46611%GSM1133252;GSE41437%GSM1020021;GSE41437%GSM1020022;GSE41437%GSM1020023;GSE41437%GSM1020024;GSE41437%GSM1020025	3	LCL;EF3D;LCL35	NA	exonic	PANK4
chr1	3249511	3249588	78	+	2	3	GSE73059%CLEAR-CLIP;GSE28865%GSM714644	2	Huh7.5;HEK293	hsa-miR-17-5p;hsa-miR-20a-5p;NA	intronic	PRDM16
chr1	3435387	3435412	26	+	3	3	GSE43573%GSM1065670;GSE28865%GSM714644;GSE28865%GSM714645	1	HEK293	NA	UTR3	PRDM16
chr1	3560709	3560730	22	-	3	3	GSE28865%GSM714644;GSE28865%GSM714646;GSE28865%GSM714647	1	HEK293	NA	ncRNA_exonic	MIR551A
chr1	3628730	3628760	31	+	3	3	GSE28865%GSM714644;GSE32113%GSM796037;GSE32113%GSM796038	2	HEK293;BC-1	NA	UTR3	TPRG1L
chr1	3628802	3628877	76	+	3	3	GSE73059%CLEAR-CLIP;GSE28865%GSM714646;GSE28865%GSM714647	2	Huh7.5;HEK293	hsa-miR-21-5p;NA	UTR3	TPRG1L
chr1	3629193	3629230	38	+	5	5	GSE28865%GSM714646;GSE28865%GSM714644;GSE32113%GSM796037;GSE32113%GSM796038;GSE41437%GSM1020022	3	HEK293;BC-1;LCL35	NA	UTR3	TPRG1L
chr1	3629278	3629308	31	+	4	4	GSE32113%GSM796037;GSE43573%GSM1065670;GSE32113%GSM796038;GSE28865%GSM714644	2	BC-1;HEK293	NA	UTR3	TPRG1L
chr1	3629314	3629365	52	+	2	2	GSE32113%GSM796038;GSE28865%GSM714644	2	BC-1;HEK293	NA	UTR3	TPRG1L
chr1	3629381	3629473	93	+	9	9	GSE43666%GSM1067870;GSE28865%GSM714644;GSE73059%CLEAR-CLIP;GSE28865%GSM714645;GSE32113%GSM796037;GSE32113%GSM796038;GSE32113%GSM796039;GSE41437%GSM1020022;GSE43573%GSM1065670;GSE32113%GSM796040	5	HeLa;HEK293;Huh7.5;BC-1;BC-3;LCL35	NA;hsa-miR-93-5p	UTR3	TPRG1L
chr1	3727124	3727153	30	+	5	5	GSE43573%GSM1065670;GSE32113%GSM796038;GSE32113%GSM796039;GSE32113%GSM796040;GSE32113%GSM796037	3	HEK293;BC-1;BC-3	NA	exonic	TP73
chr1	3780213	3780291	79	-	3	3	GSE73059%CLEAR-CLIP;GSE28865%GSM714644;GSE32113%GSM796038;GSE28865%GSM714646	3	Huh7.5;HEK293;BC-1	hsa-miR-4286;NA	UTR3;downstream	LRRC47
chr1	3813041	3813073	33	-	4	4	GSE32113%GSM796039;GSE32113%GSM796040;GSE32113%GSM796037;GSE32113%GSM796038	2	BC-3;BC-1	NA	UTR3	CEP104
chr1	3837432	3837463	32	-	4	4	GSE32113%GSM796039;GSE32113%GSM796040;GSE32113%GSM796037;GSE32113%GSM796038	2	BC-3;BC-1	NA	exonic	CEP104
chr1	3857091	3857138	48	-	2	2	GSE50452%CLASH;GSE28865%GSM714646	1	HEK293	hsa-miR-1301-3p;NA	UTR5	CEP104
chr1	3889170	3889207	38	-	2	2	GSE28865%GSM714644;GSE28865%GSM714646	1	HEK293	NA	UTR3	C1orf174
chr1	3889939	3890005	67	-	2	2	GSE50452%CLASH;GSE28865%GSM714644	1	HEK293	hsa-miR-598-3p;NA	UTR3;exonic	C1orf174
chr1	4256735	4256754	20	-	2	2	GSE28865%GSM714644;GSE28865%GSM714645	1	HEK293	NA	intergenic	RP13-614K11.1;RP5-1166F10.1
chr1	5849640	5849659	20	+	2	2	GSE41437%GSM1020025;GSE43666%GSM1067869	2	LCL;HeLa	NA	intergenic	AL356693.1;MIR4689
chr1	5862710	5862732	23	-	3	3	GSE28865%GSM714646;GSE28865%GSM714647;GSE43573%GSM1065670	1	HEK293	NA	ncRNA_exonic	MIR4689
chr1	6185478	6185503	26	-	3	3	GSE28865%GSM714644;GSE41437%GSM1020021;GSE32113%GSM796037	3	HEK293;EF3D;BC-1	NA	UTR3	RPL22
chr1	6185663	6185734	72	-	4	4	GSE41437%GSM1020021;GSE50452%CLASH;GSE28865%GSM714644;GSE28865%GSM714645;GSE43573%GSM1065670	2	EF3D;HEK293	NA;hsa-miR-92a-3p	UTR3	RPL22
chr1	6186141	6186245	105	-	3	3	GSE28865%GSM714644;GSE32113%GSM796038;GSE41437%GSM1020021;GSE50452%CLASH	3	HEK293;BC-1;EF3D	NA;hsa-miR-193b-3p	UTR3	RPL22
chr1	6186291	6186317	27	-	2	2	GSE28865%GSM714644;GSE43573%GSM1065670	1	HEK293	NA	UTR3	RPL22
chr1	6221194	6221232	39	-	3	3	GSE28865%GSM714644;GSE28865%GSM714645;GSE43573%GSM1065670	1	HEK293	NA	UTR3	ICMT;RNF207
chr1	6221283	6221313	31	-	2	2	GSE28865%GSM714644;GSE43573%GSM1065670	1	HEK293	NA	UTR3	ICMT;RNF207
chr1	6221514	6221586	73	-	12	12	GSE28865%GSM714644;GSE28865%GSM714646;GSE28865%GSM714645;GSE32113%GSM796037;GSE32113%GSM796038;GSE32113%GSM796039;GSE32113%GSM796040;GSE43573%GSM1065670;GSE21578%GSM545213;GSE41437%GSM1020022;GSE28865%GSM714647;GSE41437%GSM1020021	5	HEK293;BC-1;BC-3;LCL35;EF3D	NA	UTR3	ICMT
chr1	6222966	6222988	23	-	2	2	GSE28865%GSM714644;GSE41437%GSM1020022	2	HEK293;LCL35	NA	UTR3	ICMT
chr1	6223383	6223475	93	-	3	3	GSE73059%CLEAR-CLIP;GSE28865%GSM714646;GSE28865%GSM714644	2	Huh7.5;HEK293	hsa-miR-99b-5p;NA	UTR3	ICMT
chr1	6223566	6223591	26	-	2	2	GSE28865%GSM714644;GSE28865%GSM714646	1	HEK293	NA	UTR3	ICMT
chr1	6223994	6224027	34	-	3	3	GSE28865%GSM714644;GSE32113%GSM796037;GSE32113%GSM796038	2	HEK293;BC-1	NA	UTR3	ICMT
chr1	6224034	6224062	29	-	2	3	GSE28865%GSM714644;GSE42701%GSM1048188	2	HEK293;HeLa	NA	UTR3	ICMT
chr1	6224136	6224176	41	-	3	3	GSE28865%GSM714645;GSE28865%GSM714644;GSE43573%GSM1065670	1	HEK293	NA	UTR3	ICMT
chr1	6224454	6224521	68	-	3	3	GSE28865%GSM714644;GSE28865%GSM714645;GSE43573%GSM1065670	1	HEK293	NA	UTR3	ICMT
chr1	6224548	6224595	48	-	3	3	GSE28865%GSM714644;GSE41437%GSM1020022;GSE41437%GSM1020021	3	HEK293;LCL35;EF3D	NA	UTR3	ICMT
chr1	6224598	6224653	56	-	6	6	GSE32113%GSM796039;GSE32113%GSM796040;GSE28865%GSM714644;GSE43666%GSM1067870;GSE32113%GSM796038;GSE32113%GSM796037;GSE43573%GSM1065670	4	BC-3;HEK293;HeLa;BC-1	NA	UTR3	ICMT
chr1	6224943	6224968	26	-	2	2	GSE28865%GSM714644;GSE41437%GSM1020025	2	HEK293;LCL	NA	UTR3	ICMT
chr1	6225146	6225186	41	-	7	7	GSE28865%GSM714646;GSE28865%GSM714644;GSE28865%GSM714645;GSE32113%GSM796037;GSE32113%GSM796038;GSE41437%GSM1020022;GSE43573%GSM1065670	3	HEK293;BC-1;LCL35	NA	exonic	ICMT
chr1	6231966	6231990	25	-	2	2	GSE43573%GSM1065670;GSE28865%GSM714644	1	HEK293	NA	exonic	ICMT
chr1	6233508	6233534	27	-	3	3	GSE28865%GSM714644;GSE28865%GSM714645;GSE43573%GSM1065670	1	HEK293	NA	exonic	ICMT
chr1	6264407	6264438	32	-	4	4	GSE41437%GSM1020022;GSE41437%GSM1020023;GSE41437%GSM1020024;GSE41437%GSM1020021	3	LCL35;LCL;EF3D	NA	UTR3	ACOT7
chr1	6460344	6460452	109	+	1	2	GSE73059%CLEAR-CLIP	1	Huh7.5	hsa-miR-17-3p;hsa-miR-15a-5p	UTR3	ESPN
chr1	6521611	6521669	59	-	3	3	GSE50452%CLASH;GSE28865%GSM714644;GSE28865%GSM714645	1	HEK293	hsa-miR-30a-5p;NA	UTR3	NOL9
chr1	6522224	6522247	24	-	2	2	GSE28865%GSM714644;GSE41437%GSM1020021	2	HEK293;EF3D	NA	UTR3	NOL9
chr1	6533292	6533316	25	-	2	2	GSE32113%GSM796039;GSE32113%GSM796040	1	BC-3	NA	exonic	NOL9
chr1	6550462	6550487	26	-	3	3	GSE32113%GSM796038;GSE41437%GSM1020025;GSE32113%GSM796040	3	BC-1;LCL;BC-3	NA	exonic	NOL9
chr1	6590926	6591033	108	-	3	3	GSE28865%GSM714644;GSE32113%GSM796040;GSE73059%CLEAR-CLIP	3	HEK293;BC-3;Huh7.5	NA;hsa-miR-194-5p	UTR3	KLHL21
chr1	6592141	6592169	29	-	8	8	GSE28865%GSM714645;GSE32113%GSM796037;GSE32113%GSM796038;GSE32113%GSM796039;GSE32113%GSM796040;GSE28865%GSM714644;GSE28865%GSM714646;GSE43573%GSM1065670	3	HEK293;BC-1;BC-3	NA	UTR3	KLHL21
chr1	6592449	6592479	31	-	3	3	GSE28865%GSM714647;GSE28865%GSM714644;GSE28865%GSM714646	1	HEK293	NA	UTR3	KLHL21
chr1	6592986	6593012	27	-	2	2	GSE28865%GSM714646;GSE28865%GSM714647	1	HEK293	NA	UTR3	KLHL21
chr1	6593284	6593307	24	-	2	2	GSE28865%GSM714645;GSE28865%GSM714644	1	HEK293	NA	UTR3	KLHL21
chr1	6595283	6595358	76	-	3	3	GSE73059%CLEAR-CLIP;GSE28865%GSM714644;GSE32113%GSM796038	3	Huh7.5;HEK293;BC-1	hsa-miR-130a-3p;NA	UTR3	KLHL21
chr1	6616796	6616820	25	+	8	8	GSE28865%GSM714644;GSE28865%GSM714645;GSE32113%GSM796037;GSE32113%GSM796038;GSE32113%GSM796039;GSE41437%GSM1020021;GSE41437%GSM1020024;GSE43573%GSM1065670	5	HEK293;BC-1;BC-3;EF3D;LCL	NA	exonic	PHF13
chr1	6622261	6622289	29	+	2	2	GSE43573%GSM1065670;GSE28865%GSM714644	1	HEK293	NA	UTR3	PHF13
chr1	6622328	6622359	32	+	3	3	GSE28865%GSM714644;GSE28865%GSM714646;GSE28865%GSM714647	1	HEK293	NA	UTR3	PHF13
chr1	6622404	6622426	23	+	2	2	GSE28865%GSM714644;GSE43573%GSM1065670	1	HEK293	NA	UTR3	PHF13
chr1	6623869	6623899	31	+	2	2	GSE28865%GSM714644;GSE28865%GSM714645	1	HEK293	NA	UTR3	PHF13
chr1	6626228	6626255	28	+	3	3	GSE43666%GSM1067869;GSE28865%GSM714646;GSE28865%GSM714647	2	HeLa;HEK293	NA	intronic	THAP3
chr1	6634622	6634692	71	-	2	2	GSE43666%GSM1067870;GSE50452%CLASH	2	HeLa;HEK293	NA;hsa-miR-324-5p	exonic	DNAJC11
chr1	6640011	6640056	46	-	5	5	GSE28865%GSM714644;GSE32113%GSM796037;GSE50452%CLASH;GSE32113%GSM796038;GSE43573%GSM1065670	2	HEK293;BC-1	NA;hsa-miR-193b-3p	exonic	DNAJC11
chr1	7121808	7121828	21	-	2	2	GSE43666%GSM1067869;GSE43666%GSM1067870	1	HeLa	NA	intronic	CAMTA1
chr1	7577074	7577149	76	-	2	2	GSE73059%CLEAR-CLIP;GSE44404%GSM1084082	2	Huh7.5;HEK293	hsa-miR-27a-3p;NA	intronic	CAMTA1
chr1	7766673	7766727	55	+	2	2	GSE28865%GSM714646;GSE28865%GSM714644;GSE43573%GSM1065670	1	HEK293	NA	UTR3	CAMTA1
chr1	7766860	7766886	27	+	4	4	GSE41437%GSM1020021;GSE43573%GSM1065670;GSE28865%GSM714644;GSE28865%GSM714645	2	EF3D;HEK293	NA	UTR3	CAMTA1
chr1	7766997	7767024	28	+	2	2	GSE28865%GSM714644;GSE43573%GSM1065670	1	HEK293	NA	UTR3	CAMTA1
chr1	7767072	7767107	36	+	4	4	GSE43573%GSM1065670;GSE28865%GSM714644;GSE28865%GSM714645;GSE28865%GSM714646	1	HEK293	NA	UTR3	CAMTA1
chr1	7767150	7767174	25	+	2	2	GSE43573%GSM1065670;GSE28865%GSM714644	1	HEK293	NA	UTR3	CAMTA1
chr1	7767266	7767334	69	+	4	4	GSE43573%GSM1065670;GSE41437%GSM1020021;GSE28865%GSM714644;GSE28865%GSM714645	2	HEK293;EF3D	NA	UTR3	CAMTA1
chr1	7768600	7768633	34	+	2	2	GSE43573%GSM1065670;GSE28865%GSM714644	1	HEK293	NA	UTR3	CAMTA1
chr1	7768786	7768810	25	+	2	2	GSE43573%GSM1065670;GSE28865%GSM714644	1	HEK293	NA	UTR3	CAMTA1
chr1	7774406	7774442	37	+	2	2	GSE32113%GSM796038;GSE32113%GSM796037	1	BC-1	NA	intronic	VAMP3
chr1	7779709	7779753	45	+	6	6	GSE28865%GSM714644;GSE32113%GSM796037;GSE32113%GSM796038;GSE43573%GSM1065670;GSE41437%GSM1020024;GSE41437%GSM1020022	4	HEK293;BC-1;LCL;LCL35	NA	UTR3	VAMP3
chr1	7779793	7779850	58	+	6	6	GSE28865%GSM714644;GSE41437%GSM1020024;GSE43573%GSM1065670;GSE32113%GSM796037;GSE32113%GSM796038;GSE28865%GSM714646;GSE28865%GSM714647	3	HEK293;LCL;BC-1	NA	UTR3	VAMP3
chr1	7779925	7779987	63	+	7	7	GSE41437%GSM1020021;GSE32113%GSM796040;GSE41437%GSM1020022;GSE28865%GSM714644;GSE32113%GSM796037;GSE32113%GSM796038;GSE41437%GSM1020023;GSE41437%GSM1020025;GSE41437%GSM1020024	5	EF3D;BC-3;LCL35;HEK293;BC-1;LCL	NA	UTR3	VAMP3
chr1	7780014	7780082	69	+	5	5	GSE41437%GSM1020021;GSE32113%GSM796037;GSE28865%GSM714644;GSE28865%GSM714645;GSE41437%GSM1020025;GSE32113%GSM796038	3	EF3D;BC-1;HEK293;LCL	NA	UTR3	VAMP3
chr1	7780084	7780105	22	+	2	2	GSE41437%GSM1020021;GSE41437%GSM1020022	2	EF3D;LCL35	NA	UTR3	VAMP3
chr1	7780119	7780147	29	+	4	4	GSE63797%GSM1557566;GSE63797%GSM1557574;GSE28865%GSM714644;GSE41437%GSM1020024	3	HFF;HEK293;LCL	NA	UTR3	VAMP3
chr1	7781337	7781420	84	+	12	13	GSE73059%CLEAR-CLIP;GSE43666%GSM1067870;GSE28865%GSM714646;GSE28865%GSM714644;GSE28865%GSM714647;GSE28865%GSM714645;GSE32113%GSM796037;GSE32113%GSM796038;GSE41437%GSM1020021;GSE41437%GSM1020022;GSE41437%GSM1020025;GSE43573%GSM1065670	7	Huh7.5;HeLa;HEK293;BC-1;EF3D;LCL35;LCL	hsa-miR-20a-5p;NA;hsa-miR-17-5p	UTR3	VAMP3
chr1	7842945	7842967	23	+	2	2	GSE28865%GSM714644;GSE41437%GSM1020025	2	HEK293;LCL	NA	UTR3	PER3
chr1	7962767	7962805	39	+	7	7	GSE32113%GSM796037;GSE32113%GSM796040;GSE41437%GSM1020024;GSE28865%GSM714644;GSE32113%GSM796039;GSE32113%GSM796038;GSE43666%GSM1067870	5	BC-1;BC-3;LCL;HEK293;HeLa	NA	UTR5;exonic	PARK7
chr1	7965352	7965399	48	+	2	3	GSE43573%GSM1065670;GSE50452%CLASH	1	HEK293	NA;hsa-miR-222-3p	exonic	PARK7
chr1	7977696	7977720	25	+	2	2	GSE32113%GSM796037;GSE32113%GSM796038	1	BC-1	NA	exonic	PARK7
chr1	7984946	7984995	50	+	1	2	GSE50452%CLASH	1	HEK293	hsa-miR-92b-3p	exonic	PARK7
chr1	8011772	8011850	79	-	2	3	GSE73059%CLEAR-CLIP;GSE28865%GSM714644	2	Huh7.5;HEK293	hsa-miR-19b-3p;NA;hsa-miR-130a-3p	UTR3	ERRFI1
chr1	8012915	8012994	80	-	3	3	GSE28865%GSM714644;GSE28865%GSM714645;GSE73059%CLEAR-CLIP	2	HEK293;Huh7.5	NA;hsa-miR-483-3p	UTR3	ERRFI1
chr1	8013340	8013432	93	-	2	3	GSE73059%CLEAR-CLIP;GSE28865%GSM714644	2	Huh7.5;HEK293	hsa-miR-17-5p;hsa-miR-196a-5p;NA	exonic	ERRFI1
chr1	8109226	8109248	23	-	2	2	GSE28865%GSM714646;GSE28865%GSM714647	1	HEK293	NA	ncRNA_intronic	RP11-431K24.1
chr1	8352403	8352431	29	-	2	2	GSE41437%GSM1020021;GSE43573%GSM1065670	2	EF3D;HEK293	NA	UTR3	RERE
chr1	8352546	8352571	26	-	5	5	GSE32113%GSM796037;GSE41437%GSM1020022;GSE41437%GSM1020024;GSE28865%GSM714644;GSE32113%GSM796038	4	BC-1;LCL35;LCL;HEK293	NA	UTR3	RERE
chr1	8352755	8352783	29	-	3	3	GSE32113%GSM796040;GSE32113%GSM796038;GSE32113%GSM796039	2	BC-3;BC-1	NA	UTR3	RERE
chr1	8353291	8353352	62	-	2	2	GSE41437%GSM1020022;GSE41437%GSM1020021	2	LCL35;EF3D	NA	UTR3	RERE
chr1	8354189	8354221	33	-	2	2	GSE28865%GSM714646;GSE28865%GSM714644	1	HEK293	NA	UTR3	RERE
chr1	8422732	8422807	76	-	1	2	GSE50452%CLASH	1	HEK293	hsa-miR-301a-3p;hsa-miR-92b-3p	exonic	RERE
chr1	8717354	8717390	37	-	4	4	GSE41437%GSM1020025;GSE41437%GSM1020023;GSE32113%GSM796040;GSE41437%GSM1020022	3	LCL;BC-3;LCL35	NA	intronic	RERE
chr1	8861105	8861178	74	-	2	2	GSE28865%GSM714644;GSE50452%CLASH	1	HEK293	NA;hsa-miR-744-5p	UTR3	ENO1
chr1	8862869	8862945	77	-	3	4	GSE73059%CLEAR-CLIP;GSE43666%GSM1067870;GSE50452%CLASH	3	Huh7.5;HeLa;HEK293	hsa-miR-29a-3p;NA;hsa-miR-18a-3p;hsa-miR-484	exonic;intronic;splicing	ENO1
chr1	8863235	8863343	109	-	5	6	GSE50452%CLASH;GSE28865%GSM714646;GSE41437%GSM1020022;GSE28865%GSM714644;GSE41437%GSM1020021	3	HEK293;LCL35;EF3D	hsa-miR-484;hsa-miR-18a-3p;NA;hsa-miR-3177-3p;hsa-miR-378a-3p	exonic	ENO1
chr1	8863345	8863368	24	-	2	2	GSE28865%GSM714646;GSE28865%GSM714647	1	HEK293	NA	intronic;splicing	ENO1
chr1	8863856	8863937	82	-	2	3	GSE73059%CLEAR-CLIP;GSE50452%CLASH	2	Huh7.5;HEK293	hsa-miR-27a-3p;hsa-miR-3177-3p;hsa-miR-378a-3p	exonic;intronic;splicing	ENO1
chr1	8863972	8864065	94	-	3	4	GSE50452%CLASH;GSE41437%GSM1020023;GSE28865%GSM714646	2	HEK293;LCL	hsa-miR-1260b;NA;hsa-miR-204-5p	exonic	ENO1
chr1	8866413	8866491	79	-	5	5	GSE73059%CLEAR-CLIP;GSE32113%GSM796037;GSE41437%GSM1020021;GSE73059%GSM1881487;GSE41437%GSM1020025	4	Huh7.5;BC-1;EF3D;LCL	hsa-miR-16-5p;NA	exonic	ENO1
chr1	8867252	8867275	24	-	2	2	GSE43666%GSM1067869;GSE43666%GSM1067870	1	HeLa	NA	intronic;splicing	ENO1
chr1	8870472	8870510	39	-	3	3	GSE50452%CLASH;GSE41437%GSM1020022;GSE41437%GSM1020021	3	HEK293;LCL35;EF3D	hsa-miR-125a-5p;NA;hsa-miR-615-3p	exonic	ENO1
chr1	8870558	8870582	25	-	2	2	GSE28865%GSM714645;GSE28865%GSM714644	1	HEK293	NA	intronic	ENO1
chr1	8871891	8871947	57	-	2	2	GSE50452%CLASH;GSE43573%GSM1065670	1	HEK293	hsa-miR-125a-5p;hsa-miR-615-3p;NA	exonic	ENO1
chr1	8874830	8874917	88	-	1	2	GSE50452%CLASH	1	HEK293	hsa-miR-615-3p;hsa-miR-222-3p	UTR5;exonic	ENO1
chr1	8878564	8878658	95	-	2	4	GSE73059%CLEAR-CLIP;GSE50452%CLASH;GSE28865%GSM714646;GSE41437%GSM1020021	2	Huh7.5;HEK293;EF3D	hsa-miR-130a-3p;hsa-miR-19a-3p;hsa-miR-615-3p;hsa-miR-222-3p;NA	UTR5;intronic;splicing	ENO1
chr1	9100600	9100622	23	-	4	4	GSE21578%GSM545213;GSE28865%GSM714644;GSE41437%GSM1020021;GSE43573%GSM1065670	2	HEK293;EF3D	NA	UTR3	GPR157
chr1	9104043	9104082	40	-	2	2	GSE28865%GSM714644;GSE28865%GSM714646	1	HEK293	NA	UTR3	GPR157
chr1	9104195	9104270	76	-	2	2	GSE73059%CLEAR-CLIP;GSE43666%GSM1067870	2	Huh7.5;HeLa	hsa-miR-30a-5p;NA	UTR3	GPR157
chr1	9104536	9104559	24	-	2	2	GSE28865%GSM714644;GSE41437%GSM1020021	2	HEK293;EF3D	NA	exonic	GPR157
chr1	9151685	9151758	74	+	18	18	GSE43573%GSM1065670;GSE28865%GSM714644;GSE28865%GSM714646;GSE28865%GSM714645;GSE32113%GSM796037;GSE32113%GSM796038;GSE28865%GSM714647;GSE41437%GSM1020023;GSE41437%GSM1020021;GSE41437%GSM1020022;GSE43666%GSM1067869;GSE32113%GSM796039;GSE41437%GSM1020025;GSE43666%GSM1067870;GSE21578%GSM545213;GSE41437%GSM1020024;GSE32113%GSM796040;GSE46611%GSM1133252	7	HEK293;BC-1;LCL;EF3D;LCL35;HeLa;BC-3	NA	ncRNA_exonic	MIR34A
chr1	9267648	9267723	76	+	2	2	GSE73059%CLEAR-CLIP;GSE41437%GSM1020021	2	Huh7.5;EF3D	hsa-miR-17-3p;NA	UTR3	H6PD
chr1	9267821	9267856	36	+	2	2	GSE41437%GSM1020021;GSE43666%GSM1067870	2	EF3D;HeLa	NA	UTR3	H6PD
chr1	9368985	9369016	32	+	2	2	GSE32113%GSM796039;GSE32113%GSM796040	1	BC-3	NA	UTR3	SPSB1
chr1	9582382	9582493	112	+	1	2	GSE73059%CLEAR-CLIP	1	Huh7.5	hsa-miR-320a;hsa-miR-34a-5p	exonic	SLC25A33
chr1	9582718	9582760	43	+	2	2	GSE28865%GSM714646;GSE28865%GSM714647;GSE41437%GSM1020021	2	HEK293;EF3D	NA	UTR3	SLC25A33
chr1	9582786	9582812	27	+	2	2	GSE43573%GSM1065670;GSE28865%GSM714644	1	HEK293	NA	UTR3	SLC25A33
chr1	9613480	9613511	32	+	2	2	GSE43573%GSM1065670;GSE28865%GSM714644	1	HEK293	NA	UTR3	TMEM201
chr1	9691474	9691502	29	+	3	3	GSE41437%GSM1020023;GSE41437%GSM1020021;GSE41437%GSM1020024	2	LCL;EF3D	NA	UTR5	PIK3CD
chr1	9727158	9727208	51	+	3	3	GSE41437%GSM1020023;GSE41437%GSM1020025;GSE63797%GSM1557565;GSE41437%GSM1020022	2	LCL;HFF;LCL35	NA	UTR3	PIK3CD
chr1	9729303	9729331	29	-	2	2	GSE43666%GSM1067870;GSE28865%GSM714644	2	HeLa;HEK293	NA	UTR3	CLSTN1
chr1	9729946	9729969	24	-	2	2	GSE32113%GSM796039;GSE32113%GSM796040	1	BC-3	NA	UTR3	CLSTN1
chr1	9743884	9743931	48	-	1	2	GSE50452%CLASH	1	HEK293	hsa-miR-30a-3p;hsa-miR-30e-3p	exonic	CLSTN1
chr1	9926957	9926990	34	-	2	2	GSE28865%GSM714645;GSE32113%GSM796037	2	HEK293;BC-1	NA	intronic	LZIC
chr1	9929250	9929339	90	-	13	13	GSE28865%GSM714644;GSE28865%GSM714645;GSE32113%GSM796037;GSE32113%GSM796038;GSE43573%GSM1065670;GSE32113%GSM796039;GSE32113%GSM796040;GSE28865%GSM714646;GSE41437%GSM1020021;GSE41437%GSM1020022;GSE41437%GSM1020023;GSE41437%GSM1020024;GSE41437%GSM1020025	6	HEK293;BC-1;BC-3;EF3D;LCL35;LCL	NA	UTR3	LZIC
chr1	9929774	9929806	33	-	5	5	GSE32113%GSM796038;GSE32113%GSM796040;GSE32113%GSM796037;GSE32113%GSM796039;GSE41437%GSM1020022	3	BC-1;BC-3;LCL35	NA	UTR3	LZIC
chr1	9930017	9930041	25	-	4	4	GSE28865%GSM714644;GSE43573%GSM1065670;GSE32113%GSM796037;GSE32113%GSM796038	2	HEK293;BC-1	NA	UTR3	LZIC
chr1	9930103	9930130	28	-	2	2	GSE28865%GSM714644;GSE43573%GSM1065670	1	HEK293	NA	UTR3	LZIC
chr1	9942645	9942690	46	-	4	4	GSE28865%GSM714647;GSE44404%GSM1084045;GSE28865%GSM714644;GSE28865%GSM714646	1	HEK293	NA	UTR5;exonic;splicing	LZIC
chr1	9967389	9967414	26	+	3	3	GSE28865%GSM714646;GSE28865%GSM714647;GSE43666%GSM1067870	2	HEK293;HeLa	NA	ncRNA_exonic	MIR5697
chr1	9967429	9967451	23	+	2	2	GSE28865%GSM714646;GSE28865%GSM714647	1	HEK293	NA	ncRNA_exonic	MIR5697
chr1	10180335	10180364	30	+	4	4	GSE28865%GSM714646;GSE28865%GSM714647;GSE41437%GSM1020023;GSE28865%GSM714644	2	HEK293;LCL	NA	UTR3	UBE4B
chr1	10267385	10267460	76	+	3	3	GSE73059%CLEAR-CLIP;GSE50452%CLASH;GSE43666%GSM1067870	3	Huh7.5;HEK293;HeLa	hsa-miR-27a-3p;hsa-miR-27b-3p;NA	exonic	KIF1B
chr1	10380171	10380206	36	+	2	2	GSE28865%GSM714644;GSE32113%GSM796037	2	HEK293;BC-1	NA	UTR3	KIF1B
chr1	10380747	10380793	47	+	5	5	GSE28865%GSM714647;GSE41437%GSM1020021;GSE32113%GSM796037;GSE32113%GSM796038;GSE28865%GSM714644;GSE28865%GSM714645	3	HEK293;EF3D;BC-1	NA	UTR3	KIF1B
chr1	10417376	10417475	100	+	2	2	GSE50452%CLASH;GSE73059%CLEAR-CLIP;GSE28865%GSM714644	2	HEK293;Huh7.5	hsa-miR-339-5p;hsa-miR-320a;NA	exonic	PGD
chr1	10418874	10418925	52	+	2	2	GSE50452%CLASH;GSE43573%GSM1065670	1	HEK293	hsa-let-7e-5p;NA	exonic	PGD
chr1	10419735	10419806	72	+	3	3	GSE50452%CLASH;GSE43666%GSM1067870;GSE28865%GSM714646;GSE41437%GSM1020023	2	HEK293;HeLa;LCL	hsa-miR-15b-5p;NA	UTR3;exonic	PGD
chr1	10420458	10420485	28	+	6	6	GSE32113%GSM796040;GSE43573%GSM1065670;GSE28865%GSM714644;GSE28865%GSM714645;GSE32113%GSM796037;GSE32113%GSM796038	3	BC-3;HEK293;BC-1	NA	downstream	PGD
chr1	10442605	10442709	105	+	1	2	GSE73059%CLEAR-CLIP	1	Huh7.5	hsa-miR-122-5p;hsa-miR-574-3p	UTR3	APITD1
chr1	10456765	10456796	32	-	3	3	GSE32113%GSM796039;GSE32113%GSM796040;GSE32113%GSM796037	2	BC-3;BC-1	NA	UTR3	DFFA
chr1	10458282	10458329	48	-	6	6	GSE41437%GSM1020022;GSE41437%GSM1020021;GSE41437%GSM1020024;GSE41437%GSM1020025;GSE32113%GSM796038;GSE32113%GSM796037	4	LCL35;EF3D;LCL;BC-1	NA	UTR3	DFFA
chr1	10458412	10458437	26	-	2	2	GSE32113%GSM796037;GSE32113%GSM796038	1	BC-1	NA	UTR3	DFFA
chr1	10461390	10461438	49	-	7	7	GSE28865%GSM714644;GSE28865%GSM714645;GSE32113%GSM796037;GSE32113%GSM796038;GSE41437%GSM1020025;GSE43573%GSM1065670;GSE28865%GSM714646	3	HEK293;BC-1;LCL	NA	UTR3	DFFA
chr1	10462871	10462909	39	-	7	7	GSE28865%GSM714644;GSE41437%GSM1020023;GSE32113%GSM796039;GSE32113%GSM796040;GSE41437%GSM1020021;GSE41437%GSM1020022;GSE46611%GSM1133252	5	HEK293;LCL;BC-3;EF3D;LCL35	NA	UTR3	DFFA
chr1	10637045	10637076	32	-	4	4	GSE28865%GSM714644;GSE28865%GSM714645;GSE41437%GSM1020022;GSE43573%GSM1065670	2	HEK293;LCL35	NA	UTR3	CASZ1
chr1	10637929	10637954	26	-	3	3	GSE28865%GSM714644;GSE41437%GSM1020022;GSE41437%GSM1020021	3	HEK293;LCL35;EF3D	NA	UTR3	CASZ1
chr1	10639494	10639518	25	-	2	2	GSE41437%GSM1020021;GSE28865%GSM714644	2	EF3D;HEK293	NA	exonic	CASZ1
chr1	11020581	11020607	27	+	2	2	GSE32113%GSM796037;GSE41437%GSM1020021	2	BC-1;EF3D	NA	exonic;intronic;splicing	TARDBP
chr1	11021930	11021971	42	+	4	4	GSE28865%GSM714646;GSE32113%GSM796037;GSE32113%GSM796038;GSE28865%GSM714644	2	HEK293;BC-1	NA	intronic	TARDBP
chr1	11022518	11022547	30	+	2	2	GSE41437%GSM1020021;GSE28865%GSM714644	2	EF3D;HEK293	NA	exonic	TARDBP
chr1	11022952	11023043	92	+	6	6	GSE73059%CLEAR-CLIP;GSE41437%GSM1020023;GSE41437%GSM1020022;GSE32113%GSM796037;GSE32113%GSM796038;GSE32113%GSM796039	5	Huh7.5;LCL;LCL35;BC-1;BC-3	hsa-miR-23a-3p;NA	UTR3	TARDBP
chr1	11023126	11023160	35	+	5	5	GSE32113%GSM796040;GSE32113%GSM796039;GSE28865%GSM714644;GSE32113%GSM796038;GSE32113%GSM796037	3	BC-3;HEK293;BC-1	NA	UTR3	TARDBP
chr1	11023336	11023368	33	+	6	6	GSE32113%GSM796040;GSE32113%GSM796037;GSE32113%GSM796038;GSE32113%GSM796039;GSE28865%GSM714644;GSE41437%GSM1020022	4	BC-3;BC-1;HEK293;LCL35	NA	UTR3	TARDBP
chr1	11024719	11024794	76	+	2	2	GSE73059%CLEAR-CLIP;GSE28865%GSM714644	2	Huh7.5;HEK293	hsa-miR-181a-5p;NA	UTR3	TARDBP
chr1	11025071	11025126	56	+	3	3	GSE41437%GSM1020021;GSE28865%GSM714646;GSE43573%GSM1065670;GSE28865%GSM714644	2	EF3D;HEK293	NA	UTR3;intronic;splicing	TARDBP
chr1	11054589	11054752	164	-	7	8	GSE50452%CLASH;GSE43666%GSM1067869;GSE28865%GSM714645;GSE28865%GSM714644;GSE28865%GSM714646;GSE43666%GSM1067870;GSE28865%GSM714647;GSE63797%GSM1557571;GSE41437%GSM1020021;GSE32113%GSM796039;GSE41437%GSM1020024;GSE73059%CLEAR-CLIP	4	HEK293;HeLa;HFF;EF3D;BC-3;LCL;Huh7.5	hsa-miR-320a;hsa-miR-423-5p;NA;hsa-miR-103a-3p	UTR3	SRM
chr1	11066628	11066659	32	-	2	2	GSE32113%GSM796037;GSE32113%GSM796038	1	BC-1	NA	UTR3	EXOSC10
chr1	11081165	11081186	22	-	2	2	GSE32113%GSM796037;GSE32113%GSM796038	1	BC-1	NA	exonic	EXOSC10
chr1	11088110	11088193	84	-	3	3	GSE73059%CLEAR-CLIP;GSE32113%GSM796037;GSE41437%GSM1020023	3	Huh7.5;BC-1;LCL	hsa-miR-17-5p;NA	exonic;intronic;splicing	EXOSC10
chr1	11106554	11106577	24	-	2	2	GSE28865%GSM714644;GSE43573%GSM1065670	1	HEK293	NA	UTR3	MTOR
chr1	11199238	11199313	76	-	2	2	GSE73059%CLEAR-CLIP;GSE50452%CLASH	2	Huh7.5;HEK293	hsa-miR-26a-5p;hsa-miR-744-5p	exonic;intronic;splicing	MTOR
chr1	11273996	11274028	33	+	2	2	GSE28865%GSM714646;GSE28865%GSM714644	1	HEK293	NA	exonic	UBIAD1
chr1	11285879	11285906	28	+	2	2	GSE28865%GSM714644;GSE32113%GSM796037	2	HEK293;BC-1	NA	exonic	UBIAD1
chr1	11286723	11286749	27	+	2	2	GSE28865%GSM714644;GSE41437%GSM1020021	2	HEK293;EF3D	NA	UTR3	UBIAD1
chr1	11287259	11287286	28	+	4	4	GSE28865%GSM714646;GSE28865%GSM714647;GSE28865%GSM714644;GSE43666%GSM1067870	2	HEK293;HeLa	NA	UTR3	UBIAD1
chr1	11668780	11668811	32	+	3	3	GSE41437%GSM1020025;GSE41437%GSM1020022;GSE41437%GSM1020024	2	LCL;LCL35	NA	exonic	FBXO6
chr1	11786046	11786079	34	-	5	5	GSE32113%GSM796038;GSE43573%GSM1065670;GSE28865%GSM714644;GSE32113%GSM796037;GSE28865%GSM714646	2	BC-1;HEK293	NA	UTR3	MTHFR
chr1	11786922	11786953	32	-	4	4	GSE32113%GSM796040;GSE32113%GSM796039;GSE32113%GSM796037;GSE32113%GSM796038	2	BC-3;BC-1	NA	UTR3	MTHFR
chr1	11790606	11790637	32	-	3	3	GSE41437%GSM1020024;GSE28865%GSM714644;GSE28865%GSM714645	2	LCL;HEK293	NA	UTR3	MTHFR
chr1	11840869	11840900	32	+	2	2	GSE41437%GSM1020022;GSE41437%GSM1020021	2	LCL35;EF3D	NA	UTR3	CLCN6
chr1	11908205	11908226	22	+	12	12	GSE28865%GSM714642;GSE44404%GSM1084064;GSE63797%GSM1557563;GSE63797%GSM1557566;GSE63797%GSM1557567;GSE63797%GSM1557568;GSE63797%GSM1557569;GSE63797%GSM1557570;GSE63797%GSM1557571;GSE63797%GSM1557572;GSE63797%GSM1557574;GSE73059%GSM1881485	3	HEK293;HFF;Huh7.5	NA	ncRNA_exonic	RNU5E-1
chr1	11908229	11908270	42	+	5	5	GSE28865%GSM714646;GSE43666%GSM1067869;GSE28865%GSM714644;GSE28865%GSM714642;GSE28865%GSM714643	2	HEK293;HeLa	NA	ncRNA_exonic	RNU5E-1
chr1	11909806	11909870	65	-	2	2	GSE28865%GSM714646;GSE28865%GSM714644;GSE63797%GSM1557572	2	HEK293;HFF	NA	downstream;ncRNA_exonic	RNU5E-4P
chr1	11923061	11923107	47	-	2	2	GSE50452%CLASH;GSE41437%GSM1020021	2	HEK293;EF3D	hsa-miR-16-5p;NA	exonic	KIAA2013
chr1	11975126	11975183	58	+	1	2	GSE50452%CLASH	1	HEK293	hsa-miR-484;hsa-miR-149-5p	UTR3	PLOD1
chr1	11989243	11989270	28	+	5	5	GSE43666%GSM1067870;GSE28865%GSM714645;GSE43573%GSM1065670;GSE28865%GSM714644;GSE28865%GSM714647	2	HeLa;HEK293	NA	exonic	MFN2
chr1	11999042	11999095	54	+	1	2	GSE50452%CLASH	1	HEK293	hsa-miR-34a-5p	exonic	MFN2
chr1	12001401	12001411	11	+	1	2	GSE50452%CLASH	1	HEK293	hsa-miR-34a-5p	exonic	MFN2
chr1	12005770	12005845	76	+	3	3	GSE73059%CLEAR-CLIP;GSE41437%GSM1020024;GSE43666%GSM1067870	3	Huh7.5;LCL;HeLa	hsa-miR-27a-3p;NA	exonic	MFN2
chr1	12012638	12012676	39	+	2	2	GSE28865%GSM714644;GSE43573%GSM1065670	1	HEK293	NA	UTR3	MFN2
chr1	12013337	12013362	26	+	4	4	GSE28865%GSM714644;GSE28865%GSM714647;GSE32113%GSM796037;GSE32113%GSM796040	3	HEK293;BC-1;BC-3	NA	UTR3	MFN2
chr1	12144117	12144148	32	+	6	6	GSE41437%GSM1020021;GSE41437%GSM1020025;GSE41437%GSM1020022;GSE41437%GSM1020023;GSE32113%GSM796039;GSE32113%GSM796040	4	EF3D;LCL;LCL35;BC-3	NA	UTR3	TNFRSF8
chr1	12253779	12253803	25	+	2	2	GSE28865%GSM714646;GSE28865%GSM714647	1	HEK293	NA	exonic	VPS13D
chr1	12304659	12304701	43	+	1	3	GSE50452%CLASH	1	HEK293	hsa-miR-342-5p;hsa-miR-10a-3p;hsa-let-7e-5p	exonic	VPS13D
chr1	12369662	12369701	40	+	5	5	GSE32113%GSM796039;GSE41437%GSM1020024;GSE28865%GSM714644;GSE32113%GSM796038;GSE43573%GSM1065670	4	BC-3;LCL;HEK293;BC-1	NA	exonic	VPS13D
chr1	12509428	12509449	22	+	2	2	GSE41437%GSM1020022;GSE28865%GSM714644	2	LCL35;HEK293	NA	UTR3	VPS13D
chr1	12511880	12511937	58	+	3	3	GSE28865%GSM714644;GSE28865%GSM714645;GSE41437%GSM1020024	2	HEK293;LCL	NA	UTR3	VPS13D
chr1	12568302	12568396	95	-	3	3	GSE73059%CLEAR-CLIP;GSE43666%GSM1067870;GSE28865%GSM714644	3	Huh7.5;HeLa;HEK293	hsa-miR-93-5p;NA	UTR3;exonic	DHRS3
chr1	12847438	12847517	80	-	1	2	GSE73059%CLEAR-CLIP	1	Huh7.5	hsa-miR-484;hsa-miR-4279	exonic	HNRNPCL1
chr1	13550774	13550850	77	+	1	2	GSE73059%CLEAR-CLIP	1	Huh7.5	hsa-miR-196a-5p;hsa-miR-182-5p	intergenic	PDPN;RP4-597A16.2
chr1	13779455	13779485	31	+	2	2	GSE28865%GSM714644;GSE32113%GSM796038	2	HEK293;BC-1	NA	exonic	PRDM2
chr1	13779510	13779541	32	+	7	7	GSE43573%GSM1065670;GSE41437%GSM1020023;GSE32113%GSM796037;GSE32113%GSM796039;GSE32113%GSM796038;GSE32113%GSM796040;GSE41437%GSM1020025	4	HEK293;LCL;BC-1;BC-3	NA	exonic	PRDM2
chr1	13781237	13781274	38	+	9	9	GSE32113%GSM796037;GSE32113%GSM796038;GSE32113%GSM796039;GSE32113%GSM796040;GSE41437%GSM1020025;GSE46611%GSM1133252;GSE41437%GSM1020023;GSE41437%GSM1020022;GSE41437%GSM1020021	5	BC-1;BC-3;LCL;LCL35;EF3D	NA	exonic	PRDM2
chr1	13781658	13781707	50	+	5	5	GSE41437%GSM1020023;GSE41437%GSM1020021;GSE32113%GSM796040;GSE32113%GSM796037;GSE32113%GSM796039;GSE41437%GSM1020022	4	LCL;EF3D;BC-3;BC-1;LCL35	NA	exonic	PRDM2
chr1	13781740	13781777	38	+	11	11	GSE41437%GSM1020021;GSE28865%GSM714644;GSE32113%GSM796037;GSE32113%GSM796038;GSE32113%GSM796039;GSE41437%GSM1020022;GSE41437%GSM1020023;GSE41437%GSM1020024;GSE41437%GSM1020025;GSE46611%GSM1133252;GSE32113%GSM796040	6	EF3D;HEK293;BC-1;BC-3;LCL35;LCL	NA	exonic	PRDM2
chr1	13782148	13782173	26	+	2	2	GSE41437%GSM1020021;GSE41437%GSM1020025	2	EF3D;LCL	NA	exonic	PRDM2
chr1	13786577	13786600	24	+	6	6	GSE32113%GSM796037;GSE32113%GSM796039;GSE32113%GSM796040;GSE41437%GSM1020021;GSE41437%GSM1020022;GSE41437%GSM1020025	5	BC-1;BC-3;EF3D;LCL35;LCL	NA	UTR3	PRDM2
chr1	13786933	13786960	28	+	2	2	GSE41437%GSM1020024;GSE41437%GSM1020025	1	LCL	NA	UTR3	PRDM2
chr1	13787162	13787243	82	+	3	3	GSE41437%GSM1020025;GSE43573%GSM1065670;GSE28865%GSM714645;GSE28865%GSM714644;GSE28865%GSM714646	2	LCL;HEK293	NA	UTR3	PRDM2
chr1	13787347	13787378	32	+	6	6	GSE41437%GSM1020021;GSE32113%GSM796037;GSE41437%GSM1020022;GSE43573%GSM1065670;GSE28865%GSM714644;GSE32113%GSM796038	4	EF3D;BC-1;LCL35;HEK293	NA	UTR3	PRDM2
chr1	13787467	13787503	37	+	2	2	GSE41437%GSM1020025;GSE28865%GSM714644	2	LCL;HEK293	NA	UTR3	PRDM2
chr1	13787541	13787601	61	+	7	7	GSE41437%GSM1020025;GSE28865%GSM714644;GSE41437%GSM1020021;GSE41437%GSM1020022;GSE41437%GSM1020023;GSE32113%GSM796037;GSE32113%GSM796038;GSE41437%GSM1020024	5	LCL;HEK293;EF3D;LCL35;BC-1	NA	UTR3	PRDM2
chr1	13787695	13787725	31	+	4	4	GSE28865%GSM714644;GSE32113%GSM796038;GSE63797%GSM1557572;GSE41437%GSM1020021	4	HEK293;BC-1;HFF;EF3D	NA	UTR3	PRDM2
chr1	13787994	13788025	32	+	2	2	GSE41437%GSM1020024;GSE28865%GSM714644	2	LCL;HEK293	NA	UTR3	PRDM2
chr1	14746192	14746212	21	-	4	4	GSE32113%GSM796037;GSE32113%GSM796038;GSE32113%GSM796039;GSE32113%GSM796040	2	BC-1;BC-3	NA	intronic	KAZN
chr1	15066584	15066610	27	+	4	4	GSE41437%GSM1020025;GSE43573%GSM1065670;GSE28865%GSM714644;GSE28865%GSM714645	2	LCL;HEK293	NA	UTR3	KAZN
chr1	15154056	15154078	23	+	2	2	GSE43666%GSM1067869;GSE43666%GSM1067870	1	HeLa	NA	intronic	TMEM51
chr1	15428821	15428855	35	+	2	2	GSE41437%GSM1020021;GSE28865%GSM714644	2	EF3D;HEK293	NA	UTR3	EFHD2
chr1	15429408	15429449	42	+	2	2	GSE28865%GSM714644;GSE43666%GSM1067870	2	HEK293;HeLa	NA	UTR3	EFHD2
chr1	15429913	15429933	21	+	4	4	GSE32113%GSM796037;GSE32113%GSM796038;GSE32113%GSM796039;GSE32113%GSM796040	2	BC-1;BC-3	NA	UTR3	EFHD2
chr1	15489795	15489824	30	-	2	2	GSE28865%GSM714644;GSE32113%GSM796039	2	HEK293;BC-3	NA	intronic	CELA2B
chr1	15492287	15492329	43	-	2	2	GSE41437%GSM1020024;GSE41437%GSM1020021	2	LCL;EF3D	NA	UTR3	CASP9
chr1	15536663	15536688	26	+	3	3	GSE41437%GSM1020022;GSE28865%GSM714644;GSE32113%GSM796037	3	LCL35;HEK293;BC-1	NA	exonic	DNAJC16
chr1	15536708	15536762	55	+	2	2	GSE43666%GSM1067870;GSE50452%CLASH	2	HeLa;HEK293	NA;hsa-let-7c-5p	exonic	DNAJC16
chr1	15568670	15568701	32	+	3	3	GSE28865%GSM714644;GSE32113%GSM796040;GSE32113%GSM796039	2	HEK293;BC-3	NA	UTR3	DNAJC16
chr1	15569956	15569983	28	+	2	2	GSE41437%GSM1020021;GSE41437%GSM1020022	2	EF3D;LCL35	NA	UTR3	DNAJC16
chr1	15571579	15571604	26	+	2	2	GSE41437%GSM1020021;GSE28865%GSM714644	2	EF3D;HEK293	NA	UTR3	DNAJC16
chr1	15617657	15617683	27	+	2	2	GSE28865%GSM714644;GSE41437%GSM1020025	2	HEK293;LCL	NA	UTR5;exonic	DDI2
chr1	15660415	15660498	84	+	2	2	GSE32113%GSM796038;GSE32113%GSM796037;GSE50452%CLASH	1	BC-1;HEK293	NA;hsa-miR-484	exonic	RSC1A1
chr1	15661300	15661325	26	+	2	2	GSE32113%GSM796037;GSE32113%GSM796038	1	BC-1	NA	exonic	RSC1A1
chr1	15661528	15661556	29	+	4	4	GSE32113%GSM796037;GSE32113%GSM796038;GSE32113%GSM796040;GSE32113%GSM796039	2	BC-1;BC-3	NA	exonic	RSC1A1
chr1	15661745	15661769	25	+	2	2	GSE32113%GSM796037;GSE32113%GSM796038	1	BC-1	NA	UTR3	DDI2
chr1	15661790	15661821	32	+	4	4	GSE32113%GSM796037;GSE32113%GSM796038;GSE32113%GSM796039;GSE32113%GSM796040	2	BC-1;BC-3	NA	UTR3	DDI2
chr1	15663010	15663038	29	+	6	6	GSE28865%GSM714647;GSE28865%GSM714646;GSE28865%GSM714644;GSE43573%GSM1065670;GSE41437%GSM1020022;GSE32113%GSM796037	3	HEK293;LCL35;BC-1	NA	UTR3	DDI2
chr1	15663650	15663767	118	+	9	9	GSE41437%GSM1020025;GSE41437%GSM1020022;GSE43573%GSM1065670;GSE32113%GSM796037;GSE41437%GSM1020021;GSE28865%GSM714644;GSE28865%GSM714645;GSE32113%GSM796038;GSE73059%CLEAR-CLIP	6	LCL;LCL35;HEK293;BC-1;EF3D;Huh7.5	NA;hsa-miR-29b-3p	UTR3	DDI2
chr1	15663912	15663937	26	+	3	3	GSE43573%GSM1065670;GSE28865%GSM714644;GSE32113%GSM796037	2	HEK293;BC-1	NA	UTR3	DDI2
chr1	15664004	15664079	76	+	2	2	GSE73059%CLEAR-CLIP;GSE28865%GSM714644	2	Huh7.5;HEK293	hsa-miR-182-5p;NA	UTR3	DDI2
chr1	15664117	15664148	32	+	4	4	GSE41437%GSM1020021;GSE41437%GSM1020022;GSE41437%GSM1020023;GSE41437%GSM1020025	3	EF3D;LCL35;LCL	NA	UTR3	DDI2
chr1	15668309	15668385	77	+	1	2	GSE73059%CLEAR-CLIP	1	Huh7.5	hsa-miR-30c-5p;hsa-miR-92a-3p	UTR3	DDI2
chr1	15668522	15668545	24	+	2	2	GSE28865%GSM714644;GSE32113%GSM796038	2	HEK293;BC-1	NA	UTR3	DDI2
chr1	15718535	15718582	48	+	1	3	GSE50452%CLASH	1	HEK293	hsa-miR-455-3p;hsa-miR-744-5p	exonic;intronic;splicing	PLEKHM2
chr1	15728704	15728727	24	+	2	2	GSE32113%GSM796037;GSE32113%GSM796038	1	BC-1	NA	exonic	PLEKHM2
chr1	15873553	15873584	32	+	9	9	GSE32113%GSM796040;GSE41437%GSM1020023;GSE41437%GSM1020024;GSE41437%GSM1020025;GSE41437%GSM1020022;GSE32113%GSM796037;GSE32113%GSM796038;GSE32113%GSM796039;GSE28865%GSM714645	5	BC-3;LCL;LCL35;BC-1;HEK293	NA	UTR5	SPEN
chr1	15873605	15873667	63	+	3	3	GSE28865%GSM714644;GSE32113%GSM796039;GSE32113%GSM796040	2	HEK293;BC-3	NA	UTR5	SPEN
chr1	15874124	15874153	30	+	3	3	GSE43573%GSM1065670;GSE28865%GSM714644;GSE28865%GSM714645	1	HEK293	NA	exonic	SPEN
chr1	15876325	15876350	26	+	3	3	GSE43573%GSM1065670;GSE28865%GSM714644;GSE28865%GSM714645	1	HEK293	NA	exonic	SPEN
chr1	15878134	15878165	32	+	2	2	GSE43573%GSM1065670;GSE28865%GSM714644	1	HEK293	NA	intronic	SPEN
chr1	15878645	15878673	29	+	2	2	GSE28865%GSM714644;GSE43666%GSM1067870	2	HEK293;HeLa	NA	intronic	SPEN
chr1	15909459	15909481	23	+	2	2	GSE41437%GSM1020021;GSE32113%GSM796040	2	EF3D;BC-3	NA	exonic	SPEN
chr1	15935272	15935300	29	+	2	2	GSE28865%GSM714646;GSE28865%GSM714644	1	HEK293	NA	exonic	SPEN
chr1	15939295	15939343	49	+	2	2	GSE28865%GSM714644;GSE50452%CLASH	1	HEK293	NA;hsa-miR-16-5p	exonic;splicing	SPEN
chr1	15939594	15939690	97	+	7	7	GSE28865%GSM714646;GSE28865%GSM714644;GSE73059%CLEAR-CLIP;GSE32113%GSM796038;GSE28865%GSM714645;GSE41437%GSM1020022;GSE50452%CLASH	4	HEK293;Huh7.5;BC-1;LCL35	NA;hsa-miR-30c-5p;hsa-miR-186-5p	UTR3	SPEN
chr1	15939974	15940029	56	+	2	2	GSE21578%GSM545213;GSE28865%GSM714644;GSE28865%GSM714646	1	HEK293	NA	UTR3	SPEN
chr1	15940051	15940095	45	+	2	2	GSE28865%GSM714644;GSE28865%GSM714646	1	HEK293	NA	UTR3	SPEN
chr1	15940130	15940184	55	+	7	7	GSE41437%GSM1020021;GSE28865%GSM714644;GSE43573%GSM1065670;GSE28865%GSM714645;GSE41437%GSM1020022;GSE32113%GSM796039;GSE32113%GSM796040;GSE32113%GSM796037	4	EF3D;HEK293;LCL35;BC-3;BC-1	NA	UTR3	SPEN
chr1	15940186	15940217	32	+	2	2	GSE41437%GSM1020021;GSE28865%GSM714644	2	EF3D;HEK293	NA	UTR3	SPEN
chr1	15940319	15940375	57	+	5	5	GSE28865%GSM714644;GSE41437%GSM1020021;GSE41437%GSM1020024;GSE41437%GSM1020025;GSE32113%GSM796040;GSE32113%GSM796039	4	HEK293;EF3D;LCL;BC-3	NA	UTR3	SPEN
chr1	15940419	15940455	37	+	2	2	GSE28865%GSM714644;GSE43573%GSM1065670	1	HEK293	NA	UTR3	SPEN
chr1	15941856	15941880	25	-	2	2	GSE28865%GSM714644;GSE43573%GSM1065670	1	HEK293	NA	UTR3;downstream	ZBTB17
chr1	16124671	16124731	61	-	1	2	GSE50452%CLASH	1	HEK293	hsa-miR-940	UTR3	EPHA2
chr1	16251686	16251719	34	-	2	2	GSE41437%GSM1020021;GSE32113%GSM796040	2	EF3D;BC-3	NA	exonic	FBXO42
chr1	16256605	16256636	32	-	2	2	GSE32113%GSM796037;GSE32113%GSM796038	1	BC-1	NA	exonic;splicing	FBXO42
chr1	16393236	16393311	76	+	2	2	GSE73059%CLEAR-CLIP;GSE43573%GSM1065670	2	Huh7.5;HEK293	hsa-miR-130a-3p;NA	exonic	SZRD1
chr1	16395172	16395277	106	+	3	3	GSE73059%CLEAR-CLIP;GSE28865%GSM714644;GSE28865%GSM714646;GSE28865%GSM714647	2	Huh7.5;HEK293	hsa-miR-181a-5p;NA	UTR3;exonic	SZRD1
chr1	16395583	16395624	42	+	2	2	GSE41437%GSM1020021;GSE28865%GSM714644	2	EF3D;HEK293	NA	UTR3	SZRD1
chr1	16395745	16395779	35	+	2	2	GSE41437%GSM1020021;GSE28865%GSM714644	2	EF3D;HEK293	NA	UTR3	SZRD1
chr1	16395915	16395978	64	+	3	3	GSE50452%CLASH;GSE41437%GSM1020021;GSE41437%GSM1020022	3	HEK293;EF3D;LCL35	hsa-let-7b-5p;NA	UTR3	SZRD1
chr1	16396292	16396326	35	+	6	6	GSE28865%GSM714644;GSE28865%GSM714645;GSE32113%GSM796037;GSE32113%GSM796038;GSE32113%GSM796039;GSE41437%GSM1020022	4	HEK293;BC-1;BC-3;LCL35	NA	UTR3	SZRD1
chr1	16396800	16396866	67	+	3	3	GSE50452%CLASH;GSE28865%GSM714646;GSE28865%GSM714644	1	HEK293	hsa-miR-328-3p;NA	UTR3	SZRD1
chr1	16396941	16396980	40	+	6	6	GSE28865%GSM714644;GSE43573%GSM1065670;GSE32113%GSM796037;GSE32113%GSM796039;GSE32113%GSM796040;GSE32113%GSM796038	3	HEK293;BC-1;BC-3	NA	UTR3	SZRD1
chr1	16459589	16459620	32	+	2	2	GSE28865%GSM714644;GSE41437%GSM1020022	2	HEK293;LCL35	NA	UTR3	NECAP2
chr1	16459817	16459852	36	+	4	4	GSE28865%GSM714644;GSE32113%GSM796037;GSE32113%GSM796038;GSE32113%GSM796039	3	HEK293;BC-1;BC-3	NA	UTR3	NECAP2
chr1	16459944	16459972	29	+	2	2	GSE43573%GSM1065670;GSE28865%GSM714644	1	HEK293	NA	UTR3	NECAP2
chr1	16461305	16461331	27	+	5	5	GSE41437%GSM1020022;GSE32113%GSM796037;GSE41437%GSM1020023;GSE41437%GSM1020024;GSE41437%GSM1020025	3	LCL35;BC-1;LCL	NA	ncRNA_exonic	RP4-798A10.2
chr1	16520589	16520642	54	-	13	13	GSE28865%GSM714643;GSE44404%GSM1084040;GSE44404%GSM1084041;GSE44404%GSM1084042;GSE44404%GSM1084043;GSE44404%GSM1084044;GSE44404%GSM1084045;GSE44404%GSM1084046;GSE44404%GSM1084047;GSE44404%GSM1084068;GSE44404%GSM1084073;GSE44404%GSM1084077;GSE28865%GSM714646	1	HEK293	NA	upstream	RP4-798A10.4
chr1	16545925	16545964	40	-	2	2	GSE28865%GSM714646;GSE28865%GSM714643	1	HEK293	NA	intergenic	AL355149.1;AL355149.2
chr1	16562632	16562653	22	-	2	2	GSE63797%GSM1557572;GSE63797%GSM1557573	1	HFF	NA	UTR3	NBPF1
chr1	16592268	16592307	40	-	2	2	GSE28865%GSM714644;GSE28865%GSM714646	1	HEK293	NA	UTR5	NBPF1
chr1	16612704	16612723	20	-	6	6	GSE32113%GSM796039;GSE41437%GSM1020021;GSE41437%GSM1020022;GSE41437%GSM1020023;GSE41437%GSM1020025;GSE43573%GSM1065670	5	BC-3;EF3D;LCL35;LCL;HEK293	NA	intronic	NBPF1
chr1	16618446	16618468	23	-	3	3	GSE32113%GSM796037;GSE28865%GSM714644;GSE32113%GSM796039	3	BC-1;HEK293;BC-3	NA	ncRNA_exonic	CROCCP2
chr1	16618821	16618847	27	-	2	2	GSE28865%GSM714644;GSE43573%GSM1065670	1	HEK293	NA	ncRNA_exonic	CROCCP2
chr1	16678264	16678347	84	-	3	3	GSE28865%GSM714643;GSE73059%CLEAR-CLIP;GSE28865%GSM714646;GSE28865%GSM714647	2	HEK293;Huh7.5	NA;hsa-miR-196a-5p	intergenic	AL021920.1;AL137798.1
chr1	16727276	16727303	28	+	2	2	GSE28865%GSM714646;GSE28865%GSM714647	1	HEK293	NA	intergenic	AL021920.2;ESPNP
chr1	16727329	16727387	59	+	4	5	GSE28865%GSM714642;GSE28865%GSM714643;GSE28865%GSM714646;GSE28865%GSM714644;GSE28865%GSM714647	1	HEK293	NA	intergenic	AL021920.2;ESPNP
chr1	16861965	16862015	51	+	3	3	GSE28865%GSM714643;GSE28865%GSM714646;GSE43666%GSM1067870;GSE43666%GSM1067869	2	HEK293;HeLa	NA	intergenic	RP11-108M9.2;U1
chr1	16872628	16872649	22	+	10	10	GSE44404%GSM1084040;GSE44404%GSM1084082;GSE63797%GSM1557563;GSE63797%GSM1557565;GSE63797%GSM1557566;GSE63797%GSM1557567;GSE63797%GSM1557568;GSE63797%GSM1557570;GSE63797%GSM1557572;GSE63797%GSM1557574	2	HEK293;HFF	NA	ncRNA_exonic	U1
chr1	16889716	16889745	30	+	8	8	GSE28865%GSM714646;GSE28865%GSM714643;GSE44404%GSM1084042;GSE63797%GSM1557565;GSE63797%GSM1557570;GSE63797%GSM1557572;GSE63797%GSM1557573;GSE63797%GSM1557574	2	HEK293;HFF	NA	upstream	RP11-108M9.4
chr1	16896813	16896836	24	+	2	2	GSE43666%GSM1067869;GSE43666%GSM1067870	1	HeLa	NA	downstream	RNU1-2
chr1	17022583	17022666	84	-	6	6	GSE73059%CLEAR-CLIP;GSE50452%CLASH;GSE28865%GSM714644;GSE32113%GSM796038;GSE32113%GSM796037;GSE32113%GSM796039;GSE32113%GSM796040	4	Huh7.5;HEK293;BC-1;BC-3	hsa-miR-122-5p;hsa-miR-125b-5p;NA	exonic;intronic;splicing	SDHB
chr1	17027817	17027857	41	-	6	6	GSE32113%GSM796037;GSE32113%GSM796039;GSE32113%GSM796040;GSE28865%GSM714644;GSE32113%GSM796038;GSE41437%GSM1020021	4	BC-1;BC-3;HEK293;EF3D	NA	exonic	SDHB
chr1	17028707	17028735	29	-	3	3	GSE28865%GSM714646;GSE28865%GSM714647;GSE41437%GSM1020021	2	HEK293;EF3D	NA	exonic	SDHB
chr1	17407568	17407674	107	-	2	2	GSE50452%CLASH;GSE73059%CLEAR-CLIP	2	HEK293;Huh7.5	hsa-miR-182-5p;hsa-miR-16-5p	UTR3	RCC2
chr1	17408346	17408417	72	-	3	3	GSE50452%CLASH;GSE28865%GSM714646;GSE28865%GSM714644	1	HEK293	hsa-miR-192-5p;NA	UTR3	RCC2
chr1	17408820	17408963	144	-	9	9	GSE28865%GSM714644;GSE73059%CLEAR-CLIP;GSE43666%GSM1067870;GSE63797%GSM1557563;GSE63797%GSM1557566;GSE63797%GSM1557568;GSE63797%GSM1557569;GSE63797%GSM1557571;GSE63797%GSM1557573;GSE28865%GSM714646;GSE41437%GSM1020024;GSE41437%GSM1020021	3	HEK293;Huh7.5;HeLa;HFF;LCL;EF3D	NA;hsa-miR-23a-3p	UTR3	RCC2
chr1	17610655	17610677	23	+	3	3	GSE28865%GSM714646;GSE43666%GSM1067869;GSE43666%GSM1067870	2	HEK293;HeLa	NA	intronic	ARHGEF10L
chr1	17697820	17697868	49	+	1	2	GSE50452%CLASH	1	HEK293	hsa-miR-324-5p	UTR3	ARHGEF10L
chr1	17826628	17826671	44	+	1	4	GSE50452%CLASH	1	HEK293	hsa-miR-186-5p;hsa-miR-26a-5p;hsa-miR-148b-5p	UTR3	ACTL8
chr1	18523114	18523135	22	+	8	8	GSE32113%GSM796037;GSE32113%GSM796039;GSE32113%GSM796040;GSE41437%GSM1020025;GSE28865%GSM714645;GSE32113%GSM796038;GSE41437%GSM1020022;GSE43573%GSM1065670	5	BC-1;BC-3;LCL;HEK293;LCL35	NA	intergenic	KLHDC7A;PAX7
chr1	18905767	18905793	27	-	2	2	GSE21578%GSM545213;GSE28865%GSM714644	1	HEK293	NA	UTR3	IFFO2
chr1	18906500	18906575	76	-	5	5	GSE73059%CLEAR-CLIP;GSE41437%GSM1020024;GSE28865%GSM714644;GSE28865%GSM714645;GSE41437%GSM1020021	4	Huh7.5;LCL;HEK293;EF3D	hsa-miR-191-5p;NA	UTR3	IFFO2
chr1	18908306	18908337	32	-	2	2	GSE41437%GSM1020025;GSE41437%GSM1020021	2	LCL;EF3D	NA	UTR3	IFFO2
chr1	19068657	19068680	24	-	4	4	GSE28865%GSM714644;GSE28865%GSM714646;GSE43666%GSM1067869;GSE28865%GSM714647	2	HEK293;HeLa	NA	intergenic	IFFO2;RP5-1126H10.2
chr1	19074684	19074775	92	-	4	4	GSE50452%CLASH;GSE73059%CLEAR-CLIP;GSE28865%GSM714644;GSE28865%GSM714645;GSE41437%GSM1020021	3	HEK293;Huh7.5;EF3D	hsa-miR-877-5p;hsa-miR-296-3p;hsa-miR-423-5p;NA	ncRNA_exonic	RP5-1126H10.2
chr1	19084513	19084538	26	-	2	2	GSE28865%GSM714644;GSE41437%GSM1020021	2	HEK293;EF3D	NA	exonic	UBR4
chr1	19128296	19128317	22	-	3	3	GSE28865%GSM714644;GSE32113%GSM796037;GSE32113%GSM796038	2	HEK293;BC-1	NA	exonic	UBR4
chr1	19146812	19146887	76	-	2	2	GSE73059%CLEAR-CLIP;GSE32113%GSM796037	2	Huh7.5;BC-1	hsa-miR-320a;NA	exonic;intronic;splicing	UBR4
chr1	19152363	19152377	15	-	2	2	GSE32113%GSM796038;GSE41437%GSM1020023	2	BC-1;LCL	NA	exonic	UBR4
chr1	19156290	19156313	24	-	2	2	GSE28865%GSM714644;GSE43573%GSM1065670	1	HEK293	NA	exonic	UBR4
chr1	19161824	19161900	77	-	10	11	GSE73059%CLEAR-CLIP;GSE43666%GSM1067870;GSE32113%GSM796037;GSE32113%GSM796038;GSE28865%GSM714644;GSE41437%GSM1020021;GSE41437%GSM1020025;GSE43573%GSM1065670;GSE41437%GSM1020022;GSE28865%GSM714646	7	Huh7.5;HeLa;BC-1;HEK293;EF3D;LCL;LCL35	hsa-miR-25-3p;hsa-miR-17-5p;NA	exonic;intronic;splicing	UBR4
chr1	19201729	19201778	50	-	6	6	GSE32113%GSM796037;GSE32113%GSM796038;GSE28865%GSM714644;GSE41437%GSM1020023;GSE41437%GSM1020021;GSE43573%GSM1065670	4	BC-1;HEK293;LCL;EF3D	NA	exonic	UBR4
chr1	19217190	19217227	38	-	2	2	GSE41437%GSM1020023;GSE41437%GSM1020022	2	LCL;LCL35	NA	ncRNA_intronic	RP1-43E13.2
chr1	19260752	19260777	26	+	2	2	GSE28865%GSM714644;GSE28865%GSM714645	1	HEK293	NA	downstream	MRTO4
chr1	19263885	19263921	37	+	2	2	GSE28865%GSM714644;GSE43573%GSM1065670	1	HEK293	NA	intergenic	AKR7L;MRTO4
chr1	19263965	19263996	32	+	3	3	GSE43573%GSM1065670;GSE28865%GSM714644;GSE28865%GSM714645	1	HEK293	NA	intergenic	AKR7L;MRTO4
chr1	19338873	19338922	50	-	3	3	GSE28865%GSM714646;GSE32113%GSM796037;GSE28865%GSM714644;GSE32113%GSM796038	2	HEK293;BC-1	NA	UTR3	CAPZB
chr1	19339374	19339426	53	-	6	6	GSE50452%CLASH;GSE32113%GSM796039;GSE32113%GSM796040;GSE32113%GSM796038;GSE28865%GSM714644;GSE41437%GSM1020021	4	HEK293;BC-3;BC-1;EF3D	hsa-miR-3934-5p;NA	UTR3	CAPZB
chr1	19356694	19356737	44	-	2	2	GSE50452%CLASH;GSE41437%GSM1020021	2	HEK293;EF3D	hsa-miR-324-3p;NA	exonic	CAPZB
chr1	19378545	19378576	32	-	2	2	GSE41437%GSM1020024;GSE41437%GSM1020021	2	LCL;EF3D	NA	exonic	CAPZB
chr1	19385508	19385547	40	-	4	4	GSE43666%GSM1067870;GSE32113%GSM796037;GSE32113%GSM796038;GSE41437%GSM1020024	3	HeLa;BC-1;LCL	NA	exonic	CAPZB
chr1	19622112	19622148	37	+	4	4	GSE41437%GSM1020021;GSE41437%GSM1020022;GSE32113%GSM796037;GSE32113%GSM796038	3	EF3D;LCL35;BC-1	NA	exonic;splicing	MINOS1;MINOS1-NBL1
chr1	19658180	19658211	32	+	2	2	GSE41437%GSM1020024;GSE28865%GSM714644	2	LCL;HEK293	NA	UTR3	NBL1
chr1	19910642	19910682	41	+	2	2	GSE28865%GSM714644;GSE43666%GSM1067869	2	HEK293;HeLa	NA	UTR3	OTUD3
chr1	19910707	19910784	78	+	2	2	GSE43666%GSM1067870;GSE73059%CLEAR-CLIP	2	HeLa;Huh7.5	NA;hsa-miR-23a-3p	UTR3	OTUD3
chr1	19910843	19910957	115	+	4	4	GSE73059%CLEAR-CLIP;GSE28865%GSM714646;GSE28865%GSM714647;GSE28865%GSM714644	2	Huh7.5;HEK293	hsa-miR-30a-5p;hsa-miR-125a-5p;NA	UTR3	OTUD3
chr1	19911185	19911207	23	+	2	2	GSE28865%GSM714644;GSE41437%GSM1020022	2	HEK293;LCL35	NA	UTR3	OTUD3
chr1	19912244	19912292	49	+	3	3	GSE28865%GSM714646;GSE28865%GSM714644;GSE43666%GSM1067870	2	HEK293;HeLa	NA	UTR3	OTUD3
chr1	19912565	19912595	31	+	3	3	GSE43573%GSM1065670;GSE28865%GSM714644;GSE28865%GSM714645	1	HEK293	NA	UTR3	OTUD3
chr1	19912762	19912811	50	+	3	3	GSE28865%GSM714644;GSE28865%GSM714645;GSE28865%GSM714646	1	HEK293	NA	UTR3	OTUD3
chr1	19912843	19912897	55	+	2	2	GSE41437%GSM1020021;GSE28865%GSM714646	2	EF3D;HEK293	NA	UTR3	OTUD3
chr1	20482401	20482476	76	-	2	2	GSE73059%CLEAR-CLIP;GSE28865%GSM714646	2	Huh7.5;HEK293	hsa-miR-18a-5p;NA	UTR3	CAMK2N1
chr1	20499670	20499693	24	-	2	2	GSE28865%GSM714644;GSE43573%GSM1065670	1	HEK293	NA	UTR3	MUL1
chr1	20500363	20500399	37	-	3	3	GSE41437%GSM1020021;GSE28865%GSM714644;GSE41437%GSM1020022	3	EF3D;HEK293;LCL35	NA	UTR3	MUL1
chr1	20605008	20605035	28	+	2	2	GSE43666%GSM1067870;GSE28865%GSM714644	2	HeLa;HEK293	NA	exonic	CDA
chr1	20652221	20652285	65	-	4	4	GSE50452%CLASH;GSE28865%GSM714646;GSE28865%GSM714647;GSE28865%GSM714644	1	HEK293	hsa-let-7i-5p;NA	UTR3	DDOST
chr1	20742980	20743011	32	-	2	2	GSE41437%GSM1020024;GSE28865%GSM714644	2	LCL;HEK293	NA	UTR3;ncRNA_exonic	HP1BP3;RP5-930J4.4
chr1	20744172	20744203	32	-	2	2	GSE41437%GSM1020021;GSE41437%GSM1020024	2	EF3D;LCL	NA	UTR3	HP1BP3
chr1	20744458	20744490	33	-	3	3	GSE28865%GSM714644;GSE32113%GSM796038;GSE32113%GSM796037	2	HEK293;BC-1	NA	UTR3	HP1BP3
chr1	20744539	20744598	60	-	8	8	GSE41437%GSM1020022;GSE28865%GSM714644;GSE32113%GSM796037;GSE32113%GSM796038;GSE28865%GSM714645;GSE41437%GSM1020023;GSE41437%GSM1020024;GSE43573%GSM1065670	4	LCL35;HEK293;BC-1;LCL	NA	UTR3	HP1BP3
chr1	20770934	20770984	51	-	2	2	GSE50452%CLASH;GSE43573%GSM1065670	1	HEK293	hsa-miR-29b-3p;NA	exonic	HP1BP3
chr1	20775535	20775573	39	-	5	5	GSE28865%GSM714644;GSE41437%GSM1020022;GSE43573%GSM1065670;GSE41437%GSM1020023;GSE41437%GSM1020024	3	HEK293;LCL35;LCL	NA	intronic	HP1BP3
chr1	20807010	20807041	32	-	2	2	GSE32113%GSM796039;GSE32113%GSM796040	1	BC-3	NA	UTR3	EIF4G3
chr1	20807068	20807143	76	-	3	3	GSE41437%GSM1020022;GSE73059%CLEAR-CLIP;GSE32113%GSM796038	3	LCL35;Huh7.5;BC-1	NA;hsa-miR-21-5p	UTR3	EIF4G3
chr1	20810727	20810802	76	-	11	11	GSE73059%CLEAR-CLIP;GSE28865%GSM714646;GSE32113%GSM796038;GSE32113%GSM796039;GSE32113%GSM796040;GSE41437%GSM1020021;GSE41437%GSM1020022;GSE32113%GSM796037;GSE41437%GSM1020024;GSE41437%GSM1020025;GSE28865%GSM714647	7	Huh7.5;HEK293;BC-1;BC-3;EF3D;LCL35;LCL	hsa-miR-20a-5p;NA	exonic;intronic;splicing	EIF4G3
chr1	20825099	20825121	23	-	2	2	GSE28865%GSM714644;GSE32113%GSM796039	2	HEK293;BC-3	NA	exonic;splicing	EIF4G3
chr1	20904940	20904962	23	-	2	2	GSE28865%GSM714644;GSE43573%GSM1065670	1	HEK293	NA	exonic	EIF4G3
chr1	20920372	20920449	78	-	2	3	GSE73059%CLEAR-CLIP;GSE43573%GSM1065670	2	Huh7.5;HEK293	hsa-miR-320a;hsa-miR-320d;NA	intronic	EIF4G3
chr1	20955187	20955215	29	-	2	2	GSE28865%GSM714644;GSE43573%GSM1065670	1	HEK293	NA	intronic	EIF4G3
chr1	20980209	20980232	24	-	2	2	GSE28865%GSM714644;GSE43573%GSM1065670	1	HEK293	NA	intronic	EIF4G3
chr1	20988339	20988363	25	-	2	2	GSE28865%GSM714647;GSE28865%GSM714646	1	HEK293	NA	ncRNA_exonic	MIR1256
chr1	21002713	21002789	77	-	2	2	GSE50452%CLASH;GSE73059%CLEAR-CLIP	2	HEK293;Huh7.5	hsa-miR-221-3p;hsa-miR-99b-5p	UTR5;exonic	EIF4G3
chr1	21099158	21099185	28	-	2	2	GSE28865%GSM714645;GSE28865%GSM714644	1	HEK293	NA	intronic	EIF4G3
chr1	21175723	21175760	38	-	5	5	GSE28865%GSM714645;GSE28865%GSM714644;GSE43573%GSM1065670;GSE28865%GSM714646;GSE28865%GSM714647	1	HEK293	NA	intronic	EIF4G3
chr1	21221777	21221842	66	-	1	2	GSE50452%CLASH	1	HEK293	hsa-miR-484	exonic	ECE1
chr1	21349538	21349561	24	+	2	2	GSE28865%GSM714646;GSE28865%GSM714647	1	HEK293	NA	intergenic	ECE1;RP11-293F5.1
chr1	21454777	21454811	35	+	2	2	GSE43573%GSM1065670;GSE28865%GSM714644	1	HEK293	NA	intronic	NBPF3
chr1	21456738	21456769	32	+	4	4	GSE41437%GSM1020021;GSE41437%GSM1020024;GSE41437%GSM1020023;GSE41437%GSM1020025	2	EF3D;LCL	NA	intronic	NBPF3
chr1	21679186	21679261	76	-	2	2	GSE73059%CLEAR-CLIP;GSE28865%GSM714644	2	Huh7.5;HEK293	hsa-miR-454-3p;NA	UTR3	USP48
chr1	21822248	21822275	28	-	2	2	GSE32113%GSM796038;GSE32113%GSM796037	1	BC-1	NA	UTR3	HSPG2;LDLRAD2
chr1	22090036	22090062	27	+	2	2	GSE41437%GSM1020021;GSE28865%GSM714644	2	EF3D;HEK293	NA	UTR3	CDC42
chr1	22091483	22091583	101	+	2	2	GSE73059%CLEAR-CLIP;GSE50452%CLASH	2	Huh7.5;HEK293	hsa-miR-17-3p;hsa-miR-106b-5p	UTR3;exonic	CDC42
chr1	22092389	22092415	27	+	2	2	GSE28865%GSM714644;GSE28865%GSM714645	1	HEK293	NA	UTR3	CDC42
chr1	22092529	22092560	32	+	2	2	GSE32113%GSM796038;GSE32113%GSM796037	1	BC-1	NA	UTR3	CDC42
chr1	22092743	22092764	22	+	2	2	GSE32113%GSM796037;GSE32113%GSM796038	1	BC-1	NA	UTR3	CDC42
chr1	22114627	22114647	21	+	8	8	GSE28865%GSM714645;GSE41437%GSM1020021;GSE41437%GSM1020022;GSE43573%GSM1065670;GSE43666%GSM1067870;GSE28865%GSM714644;GSE41437%GSM1020025;GSE43666%GSM1067869	5	HEK293;EF3D;LCL35;HeLa;LCL	NA	intergenic	RP1-224A6.9;WNT4
chr1	22452760	22452837	78	+	1	2	GSE73059%CLEAR-CLIP	1	Huh7.5	hsa-miR-106b-5p;hsa-miR-17-5p	UTR5	ZBTB40
chr1	22719529	22719550	22	+	2	2	GSE28865%GSM714646;GSE28865%GSM714647	1	HEK293	NA	ncRNA_exonic	MIR4684
chr1	23044309	23044331	23	+	2	2	GSE28865%GSM714647;GSE28865%GSM714646	1	HEK293	NA	ncRNA_exonic	MIR3115
chr1	23055117	23055140	24	+	3	3	GSE28865%GSM714644;GSE32113%GSM796037;GSE32113%GSM796038	2	HEK293;BC-1	NA	exonic	KDM1A
chr1	23073350	23073381	32	+	2	2	GSE41437%GSM1020021;GSE41437%GSM1020025	2	EF3D;LCL	NA	exonic	KDM1A
chr1	23082220	23082292	73	+	3	3	GSE50452%CLASH;GSE28865%GSM714644;GSE32113%GSM796038	2	HEK293;BC-1	hsa-miR-500a-5p;hsa-miR-23b-3p;NA	exonic	KDM1A
chr1	23085580	23085621	42	-	3	3	GSE43573%GSM1065670;GSE28865%GSM714644;GSE28865%GSM714646	1	HEK293	NA	ncRNA_intronic	RP1-184J9.2
chr1	23086308	23086333	26	-	4	4	GSE28865%GSM714645;GSE28865%GSM714644;GSE41437%GSM1020022;GSE43573%GSM1065670	2	HEK293;LCL35	NA	ncRNA_intronic	RP1-184J9.2
chr1	23086760	23086783	24	-	4	4	GSE28865%GSM714644;GSE28865%GSM714645;GSE32113%GSM796037;GSE43573%GSM1065670	2	HEK293;BC-1	NA	ncRNA_intronic	RP1-184J9.2
chr1	23087504	23087531	28	-	2	2	GSE41437%GSM1020023;GSE41437%GSM1020021	2	LCL;EF3D	NA	ncRNA_intronic	RP1-184J9.2
chr1	23088459	23088490	32	-	3	3	GSE41437%GSM1020021;GSE41437%GSM1020024;GSE28865%GSM714644	3	EF3D;LCL;HEK293	NA	UTR3	LUZP1
chr1	23091786	23091810	25	-	3	3	GSE41437%GSM1020025;GSE28865%GSM714644;GSE41437%GSM1020021	3	LCL;HEK293;EF3D	NA	exonic	LUZP1
chr1	23091857	23091885	29	-	4	4	GSE41437%GSM1020023;GSE41437%GSM1020024;GSE41437%GSM1020021;GSE41437%GSM1020022	3	LCL;EF3D;LCL35	NA	exonic	LUZP1
chr1	23194432	23194456	25	-	2	2	GSE28865%GSM714644;GSE43573%GSM1065670	1	HEK293	NA	UTR5	HTR1D
chr1	23305257	23305301	45	-	3	3	GSE32113%GSM796040;GSE32113%GSM796038;GSE43573%GSM1065670	3	BC-3;BC-1;HEK293	NA	UTR3	HNRNPR
chr1	23306036	23306060	25	-	2	2	GSE28865%GSM714644;GSE32113%GSM796038	2	HEK293;BC-1	NA	UTR3	HNRNPR
chr1	23309256	23309332	77	-	2	2	GSE73059%CLEAR-CLIP;GSE28865%GSM714644	2	Huh7.5;HEK293	hsa-miR-17-5p;NA	UTR3	HNRNPR
chr1	23309586	23309612	27	-	2	2	GSE28865%GSM714644;GSE43573%GSM1065670	1	HEK293	NA	UTR3	HNRNPR
chr1	23309976	23309997	22	-	6	6	GSE32113%GSM796037;GSE32113%GSM796038;GSE28865%GSM714644;GSE28865%GSM714645;GSE41437%GSM1020022;GSE43573%GSM1065670	3	BC-1;HEK293;LCL35	NA	UTR3	HNRNPR
chr1	23310141	23310177	37	-	3	3	GSE28865%GSM714646;GSE32113%GSM796037;GSE32113%GSM796038	2	HEK293;BC-1	NA	UTR3	HNRNPR
chr1	23310268	23310323	56	-	2	3	GSE28865%GSM714644;GSE28865%GSM714645	1	HEK293	NA	UTR3	HNRNPR
chr1	23310600	23310676	77	-	3	3	GSE73059%CLEAR-CLIP;GSE28865%GSM714647;GSE28865%GSM714646	2	Huh7.5;HEK293	hsa-miR-92a-3p;NA	exonic	HNRNPR
chr1	23310914	23310938	25	-	2	2	GSE32113%GSM796037;GSE32113%GSM796038	1	BC-1	NA	exonic	HNRNPR
chr1	23311034	23311065	32	-	5	5	GSE41437%GSM1020023;GSE41437%GSM1020024;GSE32113%GSM796037;GSE41437%GSM1020021;GSE43573%GSM1065670	4	LCL;BC-1;EF3D;HEK293	NA	exonic	HNRNPR
chr1	23318642	23318673	32	-	3	3	GSE32113%GSM796037;GSE32113%GSM796038;GSE28865%GSM714644	2	BC-1;HEK293	NA	exonic	HNRNPR
chr1	23340915	23340938	24	-	3	3	GSE32113%GSM796037;GSE32113%GSM796038;GSE32113%GSM796040	2	BC-1;BC-3	NA	exonic	HNRNPR
chr1	23356341	23356378	38	-	2	2	GSE28865%GSM714644;GSE43573%GSM1065670	1	HEK293	NA	intergenic	HNRNPR;ZNF436
chr1	23360795	23360854	60	-	4	4	GSE32113%GSM796038;GSE41437%GSM1020021;GSE32113%GSM796037;GSE41437%GSM1020022	3	BC-1;EF3D;LCL35	NA	UTR3	ZNF436
chr1	23361198	23361222	25	-	3	3	GSE32113%GSM796038;GSE28865%GSM714644;GSE32113%GSM796037	2	BC-1;HEK293	NA	UTR3	ZNF436
chr1	23361854	23361930	77	-	2	2	GSE50452%CLASH;GSE28865%GSM714644	1	HEK293	hsa-miR-320a;NA	UTR3	ZNF436
chr1	23370253	23370284	32	+	5	5	GSE28865%GSM714644;GSE28865%GSM714646;GSE32113%GSM796037;GSE41437%GSM1020024;GSE32113%GSM796038	3	HEK293;BC-1;LCL	NA	UTR3;ncRNA_exonic	C1orf213;Y_RNA
chr1	23506439	23506472	34	-	9	9	GSE32113%GSM796040;GSE28865%GSM714645;GSE41437%GSM1020023;GSE41437%GSM1020024;GSE41437%GSM1020025;GSE43573%GSM1065670;GSE28865%GSM714644;GSE41437%GSM1020022;GSE43666%GSM1067870	5	BC-3;HEK293;LCL;LCL35;HeLa	NA	UTR3	E2F2
chr1	23509245	23509307	63	-	4	4	GSE43573%GSM1065670;GSE28865%GSM714644;GSE28865%GSM714646;GSE32113%GSM796040	2	HEK293;BC-3	NA	UTR3	E2F2
chr1	23530652	23530687	36	-	3	3	GSE28865%GSM714645;GSE28865%GSM714644;GSE28865%GSM714646;GSE28865%GSM714647	1	HEK293	NA	exonic	E2F2
chr1	23557933	23558001	69	-	2	2	GSE43666%GSM1067869;GSE28865%GSM714644;GSE41437%GSM1020021	2	HeLa;HEK293;EF3D	NA	UTR3	ID3
chr1	23559193	23559224	32	-	3	3	GSE41437%GSM1020023;GSE41437%GSM1020024;GSE41437%GSM1020025	1	LCL	NA	exonic	ID3
chr1	23559447	23559478	32	-	2	2	GSE41437%GSM1020025;GSE41437%GSM1020021	2	LCL;EF3D	NA	UTR5	ID3
chr1	23694660	23694702	43	+	5	5	GSE50452%CLASH;GSE41437%GSM1020021;GSE32113%GSM796037;GSE28865%GSM714644;GSE32113%GSM796038	3	HEK293;EF3D;BC-1	hsa-miR-92a-3p;NA	exonic	RPL11
chr1	23694735	23694789	55	+	4	4	GSE41437%GSM1020021;GSE32113%GSM796037;GSE32113%GSM796039;GSE32113%GSM796040	3	EF3D;BC-1;BC-3	NA	exonic	RPL11
chr1	23696344	23696394	51	+	10	10	GSE50452%CLASH;GSE41437%GSM1020021;GSE41437%GSM1020023;GSE41437%GSM1020024;GSE28865%GSM714644;GSE32113%GSM796037;GSE32113%GSM796038;GSE32113%GSM796040;GSE41437%GSM1020022;GSE32113%GSM796039	6	HEK293;EF3D;LCL;BC-1;BC-3;LCL35	hsa-miR-505-5p;NA	UTR3;exonic	RPL11
chr1	23751825	23751867	43	+	2	2	GSE50452%CLASH;GSE43573%GSM1065670	1	HEK293	hsa-let-7f-5p;NA	exonic	TCEB3
chr1	23751909	23751933	25	+	10	10	GSE32113%GSM796040;GSE41437%GSM1020021;GSE41437%GSM1020024;GSE28865%GSM714644;GSE32113%GSM796037;GSE32113%GSM796038;GSE32113%GSM796039;GSE41437%GSM1020022;GSE41437%GSM1020023;GSE41437%GSM1020025	6	BC-3;EF3D;LCL;HEK293;BC-1;LCL35	NA	exonic	TCEB3
chr1	23752451	23752479	29	+	3	3	GSE41437%GSM1020021;GSE28865%GSM714644;GSE43573%GSM1065670	2	EF3D;HEK293	NA	exonic	TCEB3
chr1	23759932	23759990	59	+	2	2	GSE41437%GSM1020021;GSE28865%GSM714644;GSE43573%GSM1065670	2	EF3D;HEK293	NA	UTR3	TCEB3
chr1	23760342	23760367	26	+	2	2	GSE28865%GSM714644;GSE28865%GSM714647	1	HEK293	NA	UTR3	TCEB3
chr1	23760372	23760399	28	+	2	2	GSE43573%GSM1065670;GSE28865%GSM714644	1	HEK293	NA	UTR3;ncRNA_exonic	RP5-886K2.3;TCEB3
chr1	23760519	23760550	32	+	7	7	GSE41437%GSM1020022;GSE43573%GSM1065670;GSE28865%GSM714644;GSE28865%GSM714645;GSE32113%GSM796038;GSE41437%GSM1020025;GSE32113%GSM796037	4	LCL35;HEK293;BC-1;LCL	NA	ncRNA_exonic	RP5-886K2.3
chr1	23760563	23760622	60	-	6	6	GSE41437%GSM1020024;GSE41437%GSM1020022;GSE41437%GSM1020021;GSE41437%GSM1020023;GSE32113%GSM796038;GSE32113%GSM796039;GSE32113%GSM796040	5	LCL;LCL35;EF3D;BC-1;BC-3	NA	ncRNA_exonic	RP5-886K2.3
chr1	23760791	23760812	22	+	2	2	GSE32113%GSM796039;GSE32113%GSM796040	1	BC-3	NA	ncRNA_exonic	RP5-886K2.3
chr1	23761159	23761190	32	+	2	2	GSE32113%GSM796037;GSE32113%GSM796038	1	BC-1	NA	ncRNA_intronic	RP5-886K2.3
chr1	23761739	23761794	56	+	11	11	GSE43573%GSM1065670;GSE28865%GSM714644;GSE41437%GSM1020021;GSE41437%GSM1020023;GSE28865%GSM714645;GSE32113%GSM796037;GSE32113%GSM796038;GSE32113%GSM796039;GSE32113%GSM796040;GSE41437%GSM1020022;GSE41437%GSM1020025	6	HEK293;EF3D;LCL;BC-1;BC-3;LCL35	NA	ncRNA_intronic	RP5-886K2.3
chr1	23761796	23761836	41	+	5	5	GSE43573%GSM1065670;GSE28865%GSM714644;GSE32113%GSM796039;GSE32113%GSM796037;GSE32113%GSM796038	3	HEK293;BC-3;BC-1	NA	ncRNA_intronic	RP5-886K2.3
chr1	23787275	23787324	50	+	2	2	GSE50452%CLASH;GSE41437%GSM1020021	2	HEK293;EF3D	hsa-miR-484;NA	exonic	PITHD1
chr1	23788045	23788069	25	+	3	3	GSE28865%GSM714644;GSE28865%GSM714647;GSE43573%GSM1065670	1	HEK293	NA	UTR3	PITHD1
chr1	23788165	23788222	58	+	10	10	GSE41437%GSM1020021;GSE28865%GSM714644;GSE28865%GSM714646;GSE28865%GSM714647;GSE32113%GSM796037;GSE41437%GSM1020022;GSE28865%GSM714645;GSE32113%GSM796038;GSE41437%GSM1020025;GSE41437%GSM1020023	5	EF3D;HEK293;BC-1;LCL35;LCL	NA	UTR3	PITHD1
chr1	23794233	23794308	76	+	2	2	GSE73059%CLEAR-CLIP;GSE50452%CLASH	2	Huh7.5;HEK293	hsa-miR-339-3p;hsa-miR-296-3p	exonic	LYPLA2
chr1	23794761	23794839	79	+	2	2	GSE50452%CLASH;GSE28865%GSM714646	1	HEK293	hsa-miR-423-3p;NA	UTR3	LYPLA2
chr1	23795744	23795767	24	-	2	2	GSE28865%GSM714644;GSE28865%GSM714645	1	HEK293	NA	UTR3	GALE
chr1	23817458	23817536	79	-	1	2	GSE73059%CLEAR-CLIP	1	Huh7.5	hsa-miR-320b;hsa-miR-320d	exonic;intronic;splicing	HMGCL
chr1	23820530	23820593	64	-	3	3	GSE50452%CLASH;GSE32113%GSM796038;GSE41437%GSM1020021	3	HEK293;BC-1;EF3D	hsa-miR-106b-5p;NA	exonic	HMGCL
chr1	23846073	23846113	41	-	4	4	GSE28865%GSM714644;GSE43666%GSM1067870;GSE41437%GSM1020021;GSE41437%GSM1020024	4	HEK293;HeLa;EF3D;LCL	NA	exonic;splicing	FUCA1
chr1	23929120	23929142	23	+	2	2	GSE28865%GSM714647;GSE28865%GSM714646	1	HEK293	NA	ncRNA_exonic	MIR378F
chr1	23961600	23961624	25	+	2	2	GSE28865%GSM714644;GSE32113%GSM796039	2	HEK293;BC-3	NA	exonic	PNRC2
chr1	23961903	23961924	22	+	3	3	GSE63797%GSM1557564;GSE63797%GSM1557566;GSE63797%GSM1557572	1	HFF	NA	UTR3	PNRC2
chr1	23961975	23961996	22	+	2	2	GSE42701%GSM1048188;GSE63797%GSM1557572	2	HeLa;HFF	NA	UTR3	PNRC2
chr1	23962033	23962056	24	+	3	3	GSE41437%GSM1020021;GSE32113%GSM796038;GSE32113%GSM796037	2	EF3D;BC-1	NA	UTR3	PNRC2
chr1	23962556	23962577	22	+	2	2	GSE63797%GSM1557566;GSE63797%GSM1557568	1	HFF	NA	UTR3	PNRC2
chr1	23963202	23963251	50	+	4	4	GSE28865%GSM714646;GSE32113%GSM796038;GSE41437%GSM1020025;GSE28865%GSM714644	3	HEK293;BC-1;LCL	NA	UTR3	PNRC2
chr1	23966671	23966715	45	-	4	4	GSE41437%GSM1020021;GSE28865%GSM714644;GSE43573%GSM1065670;GSE28865%GSM714645	2	EF3D;HEK293	NA	UTR3	SRSF10
chr1	23966838	23966863	26	-	2	2	GSE28865%GSM714644;GSE43573%GSM1065670	1	HEK293	NA	UTR3	SRSF10
chr1	23966880	23966909	30	-	2	2	GSE28865%GSM714644;GSE28865%GSM714645	1	HEK293	NA	UTR3	SRSF10
chr1	23969166	23969205	40	-	2	2	GSE28865%GSM714644;GSE41437%GSM1020023	2	HEK293;LCL	NA	UTR3	SRSF10
chr1	23969713	23969744	32	-	4	4	GSE41437%GSM1020024;GSE28865%GSM714644;GSE28865%GSM714645;GSE41437%GSM1020022	3	LCL;HEK293;LCL35	NA	UTR3	SRSF10
chr1	23970878	23970901	24	-	4	4	GSE32113%GSM796037;GSE28865%GSM714644;GSE28865%GSM714645;GSE43573%GSM1065670	2	BC-1;HEK293	NA	UTR3	SRSF10
chr1	23971705	23971737	33	-	2	2	GSE28865%GSM714644;GSE43573%GSM1065670	1	HEK293	NA	UTR3	SRSF10
chr1	23979028	23979052	25	-	2	2	GSE28865%GSM714644;GSE28865%GSM714645	1	HEK293	NA	intronic	SRSF10
chr1	24157042	24157117	76	-	3	3	GSE73059%CLEAR-CLIP;GSE28865%GSM714644;GSE28865%GSM714647	2	Huh7.5;HEK293	hsa-miR-16-5p;NA	UTR3	IFNLR1
chr1	24157139	24157167	29	-	2	2	GSE28865%GSM714644;GSE28865%GSM714646	1	HEK293	NA	exonic	IFNLR1
chr1	24323247	24323272	26	-	12	12	GSE32113%GSM796037;GSE21578%GSM545213;GSE32113%GSM796038;GSE32113%GSM796039;GSE32113%GSM796040;GSE41437%GSM1020022;GSE41437%GSM1020023;GSE41437%GSM1020024;GSE41437%GSM1020025;GSE43573%GSM1065670;GSE41437%GSM1020021;GSE46611%GSM1133252	6	BC-1;HEK293;BC-3;LCL35;LCL;EF3D	NA	intronic	GRHL3
chr1	24475155	24475184	30	+	3	3	GSE43573%GSM1065670;GSE28865%GSM714644;GSE28865%GSM714645	1	HEK293	NA	intergenic	NIPAL3;RCAN3
chr1	24540561	24540593	33	+	5	5	GSE32113%GSM796037;GSE43573%GSM1065670;GSE32113%GSM796038;GSE28865%GSM714644;GSE28865%GSM714645	2	BC-1;HEK293	NA	ncRNA_intronic	RP4-594I10.3
chr1	24540792	24540816	25	+	2	2	GSE43573%GSM1065670;GSE28865%GSM714644	1	HEK293	NA	ncRNA_intronic	RP4-594I10.3
chr1	24655027	24655058	32	+	5	5	GSE28865%GSM714644;GSE41437%GSM1020021;GSE41437%GSM1020023;GSE41437%GSM1020024;GSE41437%GSM1020025	3	HEK293;EF3D;LCL	NA	exonic	SRRM1
chr1	24657721	24657748	28	+	2	2	GSE41437%GSM1020021;GSE41437%GSM1020022	2	EF3D;LCL35	NA	intronic	SRRM1
chr1	24672551	24672576	26	+	6	6	GSE41437%GSM1020022;GSE41437%GSM1020021;GSE32113%GSM796038;GSE28865%GSM714644;GSE32113%GSM796037;GSE43573%GSM1065670	4	LCL35;EF3D;BC-1;HEK293	NA	UTR3	SRRM1
chr1	24763746	24763777	32	+	2	2	GSE32113%GSM796039;GSE32113%GSM796040	1	BC-3	NA	intronic	CLIC4
chr1	24840831	24840852	22	+	3	3	GSE41437%GSM1020021;GSE32113%GSM796040;GSE32113%GSM796038	3	EF3D;BC-3;BC-1	NA	exonic	CLIC4
chr1	24840957	24841075	119	+	2	2	GSE50452%CLASH;GSE41437%GSM1020021;GSE73059%CLEAR-CLIP	2	HEK293;EF3D;Huh7.5	hsa-miR-10a-3p;NA;hsa-miR-19a-3p	UTR3	CLIC4
chr1	24841086	24841168	83	+	4	5	GSE28865%GSM714644;GSE28865%GSM714645;GSE41437%GSM1020025;GSE73059%CLEAR-CLIP;GSE43666%GSM1067870	3	HEK293;LCL;Huh7.5;HeLa	NA;hsa-miR-122-5p;hsa-miR-374a-5p	UTR3	CLIC4
chr1	24841440	24841501	62	+	3	3	GSE43573%GSM1065670;GSE28865%GSM714644;GSE50452%CLASH	1	HEK293	NA;hsa-miR-26a-5p	UTR3	CLIC4
chr1	24841622	24841670	49	+	2	2	GSE63797%GSM1557571;GSE41437%GSM1020021;GSE41437%GSM1020022	2	HFF;EF3D;LCL35	NA	UTR3	CLIC4
chr1	24841735	24841775	41	+	6	6	GSE28865%GSM714644;GSE32113%GSM796037;GSE32113%GSM796038;GSE41437%GSM1020022;GSE32113%GSM796039;GSE32113%GSM796040	4	HEK293;BC-1;LCL35;BC-3	NA	UTR3	CLIC4
chr1	24841788	24841830	43	+	4	4	GSE41437%GSM1020024;GSE28865%GSM714644;GSE43666%GSM1067870;GSE41437%GSM1020021	4	LCL;HEK293;HeLa;EF3D	NA	UTR3	CLIC4
chr1	24842119	24842197	79	+	12	12	GSE50452%CLASH;GSE73059%CLEAR-CLIP;GSE41437%GSM1020021;GSE28865%GSM714644;GSE41437%GSM1020022;GSE28865%GSM714645;GSE32113%GSM796037;GSE32113%GSM796038;GSE41437%GSM1020024;GSE43573%GSM1065670;GSE32113%GSM796039;GSE32113%GSM796040	7	HEK293;Huh7.5;EF3D;LCL35;BC-1;LCL;BC-3	hsa-miR-130b-3p;hsa-miR-301a-3p;NA	UTR3	CLIC4
chr1	24842342	24842383	42	+	4	4	GSE28865%GSM714644;GSE32113%GSM796037;GSE43666%GSM1067870;GSE41437%GSM1020022;GSE63797%GSM1557566	4	HEK293;BC-1;HeLa;LCL35;HFF	NA	UTR3	CLIC4
chr1	24842469	24842499	31	+	2	2	GSE41437%GSM1020021;GSE28865%GSM714644	2	EF3D;HEK293	NA	UTR3	CLIC4
chr1	24842550	24842581	32	+	3	3	GSE41437%GSM1020021;GSE41437%GSM1020023;GSE43666%GSM1067870	3	EF3D;LCL;HeLa	NA	UTR3	CLIC4
chr1	24842727	24842758	32	+	2	2	GSE32113%GSM796039;GSE32113%GSM796040	1	BC-3	NA	UTR3	CLIC4
chr1	24842821	24842865	45	+	4	4	GSE32113%GSM796040;GSE32113%GSM796039;GSE28865%GSM714645;GSE32113%GSM796038	3	BC-3;HEK293;BC-1	NA	UTR3	CLIC4
chr1	24843373	24843394	22	+	4	4	GSE63797%GSM1557563;GSE63797%GSM1557567;GSE63797%GSM1557571;GSE63797%GSM1557572	1	HFF	NA	UTR3	CLIC4
chr1	24843731	24843753	23	+	8	8	GSE43573%GSM1065670;GSE32113%GSM796038;GSE41437%GSM1020021;GSE41437%GSM1020022;GSE41437%GSM1020025;GSE32113%GSM796037;GSE32113%GSM796039;GSE32113%GSM796040	6	HEK293;BC-1;EF3D;LCL35;LCL;BC-3	NA	UTR3	CLIC4
chr1	24843824	24843869	46	+	5	5	GSE41437%GSM1020021;GSE32113%GSM796038;GSE41437%GSM1020022;GSE32113%GSM796037;GSE41437%GSM1020023	4	EF3D;BC-1;LCL35;LCL	NA	UTR3	CLIC4
chr1	24899637	24899670	34	-	3	3	GSE28865%GSM714644;GSE41437%GSM1020021;GSE28865%GSM714646	2	HEK293;EF3D	NA	UTR3	RUNX3
chr1	24900938	24900969	32	-	3	3	GSE28865%GSM714645;GSE28865%GSM714644;GSE41437%GSM1020023	2	HEK293;LCL	NA	UTR3	RUNX3
chr1	24901353	24901392	40	-	11	11	GSE28865%GSM714644;GSE41437%GSM1020021;GSE32113%GSM796039;GSE32113%GSM796040;GSE41437%GSM1020022;GSE41437%GSM1020025;GSE32113%GSM796037;GSE32113%GSM796038;GSE41437%GSM1020024;GSE43573%GSM1065670;GSE28865%GSM714646	6	HEK293;EF3D;BC-3;LCL35;LCL;BC-1	NA	UTR3	RUNX3
chr1	25023551	25023574	24	+	3	3	GSE28865%GSM714646;GSE41437%GSM1020025;GSE28865%GSM714647	2	HEK293;LCL	NA	ncRNA_exonic	MIR4425
chr1	25222493	25222524	32	-	5	5	GSE28865%GSM714644;GSE41437%GSM1020023;GSE41437%GSM1020024;GSE41437%GSM1020022;GSE32113%GSM796037	4	HEK293;LCL;LCL35;BC-1	NA	downstream	SYF2
chr1	25222912	25222941	30	-	2	2	GSE28865%GSM714644;GSE28865%GSM714646	1	HEK293	NA	UTR3	SYF2
chr1	25223052	25223179	128	-	3	4	GSE50452%CLASH;GSE43573%GSM1065670;GSE73059%CLEAR-CLIP;GSE28865%GSM714644	2	HEK293;Huh7.5	hsa-miR-320a;NA	UTR3	SYF2
chr1	25242341	25242416	76	-	4	4	GSE73059%CLEAR-CLIP;GSE28865%GSM714646;GSE28865%GSM714644;GSE28865%GSM714647	2	Huh7.5;HEK293	hsa-miR-27a-3p;NA	UTR3	C1orf63
chr1	25242426	25242459	34	-	12	12	GSE41437%GSM1020024;GSE28865%GSM714645;GSE28865%GSM714644;GSE32113%GSM796039;GSE32113%GSM796040;GSE32113%GSM796037;GSE32113%GSM796038;GSE41437%GSM1020021;GSE41437%GSM1020022;GSE41437%GSM1020025;GSE41437%GSM1020023;GSE43573%GSM1065670	6	LCL;HEK293;BC-3;BC-1;EF3D;LCL35	NA	UTR3;splicing	C1orf63
chr1	25242462	25242485	24	-	2	2	GSE28865%GSM714644;GSE41437%GSM1020023	2	HEK293;LCL	NA	UTR3	C1orf63
chr1	25242497	25242531	35	-	9	9	GSE43573%GSM1065670;GSE41437%GSM1020023;GSE28865%GSM714644;GSE32113%GSM796039;GSE32113%GSM796040;GSE32113%GSM796037;GSE32113%GSM796038;GSE41437%GSM1020022;GSE41437%GSM1020024	5	HEK293;LCL;BC-3;BC-1;LCL35	NA	UTR3	C1orf63
chr1	25242541	25242572	32	-	5	5	GSE28865%GSM714644;GSE28865%GSM714646;GSE32113%GSM796039;GSE43573%GSM1065670;GSE28865%GSM714647	2	HEK293;BC-3	NA	UTR3	C1orf63
chr1	25242661	25242690	30	-	2	2	GSE43573%GSM1065670;GSE28865%GSM714644	1	HEK293	NA	exonic	C1orf63
chr1	25342997	25343034	38	+	4	4	GSE41437%GSM1020023;GSE41437%GSM1020024;GSE41437%GSM1020025;GSE41437%GSM1020021	2	LCL;EF3D	NA	exonic	TMEM50A
chr1	25361680	25361705	26	+	3	3	GSE32113%GSM796038;GSE32113%GSM796040;GSE32113%GSM796037	2	BC-1;BC-3	NA	UTR3	TMEM50A
chr1	25361861	25361893	33	+	3	3	GSE32113%GSM796037;GSE32113%GSM796038;GSE32113%GSM796039	2	BC-1;BC-3	NA	UTR3	TMEM50A
chr1	25362011	25362161	151	+	3	3	GSE28865%GSM714644;GSE28865%GSM714646;GSE28865%GSM714645;GSE73059%CLEAR-CLIP	2	HEK293;Huh7.5	NA;hsa-miR-30c-5p	UTR3	TMEM50A
chr1	25448843	25448864	22	+	2	2	GSE28865%GSM714644;GSE41437%GSM1020021	2	HEK293;EF3D	NA	exonic	TMEM57
chr1	25498320	25498350	31	+	2	2	GSE43573%GSM1065670;GSE28865%GSM714644	1	HEK293	NA	exonic	TMEM57
chr1	25567943	25567967	25	+	2	2	GSE32113%GSM796040;GSE32113%GSM796039	1	BC-3	NA	UTR3	LDLRAP1
chr1	25784181	25784209	29	+	3	3	GSE43573%GSM1065670;GSE28865%GSM714644;GSE28865%GSM714645	1	HEK293	NA	UTR3	MAN1C1
chr1	25816480	25816540	61	+	1	2	GSE50452%CLASH	1	HEK293	hsa-miR-149-5p;hsa-miR-423-5p	UTR3	SEPN1
chr1	25832460	25832537	78	+	6	7	GSE63797%GSM1557567;GSE28865%GSM714644;GSE28865%GSM714645;GSE32113%GSM796038;GSE41437%GSM1020022;GSE43573%GSM1065670;GSE41437%GSM1020021	4	HFF;HEK293;BC-1;LCL35;EF3D	NA	UTR3	MTFR1L
chr1	25900122	25900162	41	-	5	5	GSE28865%GSM714644;GSE28865%GSM714646;GSE32113%GSM796039;GSE43573%GSM1065670;GSE28865%GSM714647	2	HEK293;BC-3	NA	UTR3	STMN1
chr1	25900417	25900471	55	-	2	2	GSE50452%CLASH;GSE43573%GSM1065670	1	HEK293	hsa-miR-744-5p;NA	UTR3	STMN1
chr1	25900549	25900657	109	-	4	4	GSE73059%CLEAR-CLIP;GSE28865%GSM714647;GSE28865%GSM714644;GSE43573%GSM1065670;GSE41437%GSM1020024;GSE41437%GSM1020022	3	Huh7.5;HEK293;LCL;LCL35	hsa-miR-26a-5p;NA	UTR3	STMN1
chr1	25900720	25900828	109	-	3	3	GSE28865%GSM714644;GSE43573%GSM1065670;GSE28865%GSM714646;GSE32113%GSM796038	2	HEK293;BC-1	NA	UTR3	STMN1
chr1	25900836	25900980	145	-	8	8	GSE43573%GSM1065670;GSE73059%CLEAR-CLIP;GSE28865%GSM714644;GSE63797%GSM1557570;GSE63797%GSM1557574;GSE28865%GSM714645;GSE63797%GSM1557563;GSE63797%GSM1557567;GSE43666%GSM1067870;GSE28865%GSM714647;GSE28865%GSM714646	3	HEK293;Huh7.5;HFF;HeLa	NA;hsa-miR-455-3p	UTR3	STMN1
chr1	25901540	25901571	32	-	7	7	GSE32113%GSM796037;GSE32113%GSM796038;GSE32113%GSM796039;GSE41437%GSM1020025;GSE32113%GSM796040;GSE41437%GSM1020021;GSE41437%GSM1020022	5	BC-1;BC-3;LCL;EF3D;LCL35	NA	exonic	STMN1
chr1	25904663	25904689	27	-	3	3	GSE28865%GSM714644;GSE32113%GSM796037;GSE41437%GSM1020021	3	HEK293;BC-1;EF3D	NA	UTR5;exonic;splicing	STMN1
chr1	25906389	25906460	72	-	1	2	GSE50452%CLASH	1	HEK293	hsa-miR-484	UTR5;ncRNA_exonic	MIR3917;STMN1
chr1	25960353	25960377	25	-	6	6	GSE32113%GSM796038;GSE32113%GSM796040;GSE41437%GSM1020022;GSE41437%GSM1020024;GSE41437%GSM1020025;GSE32113%GSM796037	4	BC-1;BC-3;LCL35;LCL	NA	UTR3	PAFAH2
chr1	25961534	25961562	29	-	2	2	GSE28865%GSM714644;GSE32113%GSM796037	2	HEK293;BC-1	NA	UTR3	PAFAH2
chr1	25972631	25972655	25	-	3	3	GSE32113%GSM796038;GSE32113%GSM796037;GSE41437%GSM1020021	2	BC-1;EF3D	NA	exonic	PAFAH2
chr1	26114493	26114517	25	+	2	2	GSE32113%GSM796038;GSE28865%GSM714644	2	BC-1;HEK293	NA	exonic	PDIK1L
chr1	26122539	26122654	116	+	9	10	GSE41437%GSM1020023;GSE50452%CLASH;GSE41437%GSM1020022;GSE32113%GSM796037;GSE28865%GSM714645;GSE32113%GSM796038;GSE43573%GSM1065670;GSE28865%GSM714644;GSE28865%GSM714646;GSE28865%GSM714647	3	LCL;HEK293;LCL35;BC-1	NA;hsa-miR-92a-3p;hsa-miR-92b-3p	UTR3;exonic	PDIK1L
chr1	26123347	26123461	115	+	6	6	GSE28865%GSM714646;GSE28865%GSM714644;GSE43573%GSM1065670;GSE28865%GSM714645;GSE32113%GSM796038;GSE32113%GSM796037;GSE28865%GSM714647	2	HEK293;BC-1	NA	UTR3	PDIK1L
chr1	26125069	26125094	26	+	2	2	GSE43573%GSM1065670;GSE28865%GSM714644	1	HEK293	NA	UTR3	PDIK1L
chr1	26125111	26125233	123	+	6	6	GSE28865%GSM714644;GSE28865%GSM714646;GSE73059%CLEAR-CLIP;GSE32113%GSM796037;GSE43573%GSM1065670;GSE50452%CLASH;GSE41437%GSM1020025;GSE28865%GSM714645	4	HEK293;Huh7.5;BC-1;LCL	NA;hsa-miR-17-5p;hsa-miR-18a-5p	UTR3	PDIK1L
chr1	26125322	26125354	33	+	4	4	GSE28865%GSM714645;GSE43573%GSM1065670;GSE41437%GSM1020021;GSE28865%GSM714644	2	HEK293;EF3D	NA	UTR3	PDIK1L
chr1	26174251	26174272	22	+	2	2	GSE32113%GSM796039;GSE32113%GSM796040	1	BC-3	NA	intergenic	CNKSR1;ZNF593
chr1	26235322	26235348	27	+	16	16	GSE43573%GSM1065670;GSE32113%GSM796040;GSE28865%GSM714647;GSE32113%GSM796039;GSE28865%GSM714644;GSE28865%GSM714645;GSE32113%GSM796037;GSE32113%GSM796038;GSE41437%GSM1020021;GSE41437%GSM1020022;GSE41437%GSM1020024;GSE41437%GSM1020025;GSE43666%GSM1067869;GSE43666%GSM1067870;GSE46611%GSM1133252;GSE41437%GSM1020023	7	HEK293;BC-3;BC-1;EF3D;LCL35;LCL;HeLa	NA	intronic	CEP85
chr1	26277346	26277389	44	+	3	3	GSE50452%CLASH;GSE32113%GSM796038;GSE28865%GSM714644	2	HEK293;BC-1	hsa-miR-671-5p;NA	UTR3	CEP85
chr1	26277783	26277804	22	+	2	2	GSE32113%GSM796039;GSE32113%GSM796040	1	BC-3	NA	UTR3	CEP85
chr1	26469388	26469446	59	+	6	6	GSE28865%GSM714644;GSE41437%GSM1020024;GSE28865%GSM714646;GSE43573%GSM1065670;GSE32113%GSM796038;GSE32113%GSM796037	3	HEK293;LCL;BC-1	NA	UTR3	DHDDS
chr1	26475117	26475181	65	+	1	2	GSE50452%CLASH	1	HEK293	hsa-miR-30b-5p;hsa-miR-30c-5p	UTR3;exonic	HMGN2
chr1	26554573	26554595	23	+	3	3	GSE28865%GSM714646;GSE28865%GSM714647;GSE43666%GSM1067869	2	HEK293;HeLa	NA	ncRNA_exonic;splicing	MIR1976;RPS6KA1
chr1	26694169	26694191	23	-	2	2	GSE32113%GSM796037;GSE32113%GSM796038	1	BC-1	NA	upstream	RP5-968P14.2
chr1	26728321	26728373	53	+	4	4	GSE41437%GSM1020021;GSE41437%GSM1020022;GSE41437%GSM1020024;GSE41437%GSM1020023	3	EF3D;LCL35;LCL	NA	intronic	ARID1A
chr1	26731175	26731231	57	+	2	2	GSE50452%CLASH;GSE41437%GSM1020021	2	HEK293;EF3D	hsa-miR-193b-3p;NA	exonic	ARID1A
chr1	26731327	26731406	80	+	2	2	GSE73059%CLEAR-CLIP;GSE50452%CLASH	2	Huh7.5;HEK293	hsa-miR-320a;hsa-miR-296-3p	exonic	ARID1A
chr1	26774661	26774786	126	+	2	2	GSE73059%CLEAR-CLIP;GSE41437%GSM1020021	2	Huh7.5;EF3D	hsa-miR-16-5p;hsa-miR-885-5p;NA	exonic	ARID1A
chr1	26774964	26774987	24	+	3	3	GSE41437%GSM1020021;GSE28865%GSM714644;GSE41437%GSM1020022	3	EF3D;HEK293;LCL35	NA	exonic;splicing	ARID1A
chr1	26775624	26775671	48	+	3	3	GSE50452%CLASH;GSE32113%GSM796039;GSE32113%GSM796040	2	HEK293;BC-3	hsa-miR-18a-3p;NA	exonic	ARID1A
chr1	26779446	26779532	87	+	2	2	GSE28865%GSM714644;GSE73059%CLEAR-CLIP	2	HEK293;Huh7.5	NA;hsa-miR-455-3p	exonic	ARID1A
chr1	26779901	26779937	37	+	4	4	GSE41437%GSM1020025;GSE28865%GSM714644;GSE28865%GSM714646;GSE28865%GSM714645	2	LCL;HEK293	NA	exonic	ARID1A
chr1	26780823	26780912	90	+	4	4	GSE28865%GSM714644;GSE32113%GSM796038;GSE32113%GSM796037;GSE73059%CLEAR-CLIP	3	HEK293;BC-1;Huh7.5	NA;hsa-miR-320a	UTR3	ARID1A
chr1	26781322	26781390	69	+	9	9	GSE28865%GSM714646;GSE41437%GSM1020021;GSE41437%GSM1020022;GSE43573%GSM1065670;GSE32113%GSM796037;GSE32113%GSM796038;GSE32113%GSM796040;GSE32113%GSM796039;GSE28865%GSM714644	5	HEK293;EF3D;LCL35;BC-1;BC-3	NA	UTR3	ARID1A
chr1	26781459	26781565	107	+	10	10	GSE32113%GSM796039;GSE32113%GSM796040;GSE41437%GSM1020022;GSE41437%GSM1020023;GSE28865%GSM714644;GSE63797%GSM1557568;GSE32113%GSM796038;GSE32113%GSM796037;GSE28865%GSM714645;GSE41437%GSM1020025;GSE43573%GSM1065670	6	BC-3;LCL35;LCL;HEK293;HFF;BC-1	NA	UTR3	ARID1A
chr1	26781612	26781757	146	+	5	5	GSE28865%GSM714644;GSE28865%GSM714646;GSE32113%GSM796037;GSE43573%GSM1065670;GSE32113%GSM796038;GSE73059%CLEAR-CLIP	3	HEK293;BC-1;Huh7.5	NA;hsa-miR-320a	UTR3	ARID1A
chr1	26781944	26781988	45	+	2	2	GSE28865%GSM714644;GSE41437%GSM1020022	2	HEK293;LCL35	NA	UTR3	ARID1A
chr1	26782047	26782075	29	+	2	2	GSE28865%GSM714644;GSE43666%GSM1067870	2	HEK293;HeLa	NA	UTR3	ARID1A
chr1	26832478	26832516	39	+	2	2	GSE28865%GSM714644;GSE32113%GSM796040	2	HEK293;BC-3	NA	exonic	ZDHHC18
chr1	26854625	26854709	85	+	11	11	GSE43573%GSM1065670;GSE28865%GSM714644;GSE28865%GSM714646;GSE28865%GSM714647;GSE28865%GSM714645;GSE32113%GSM796037;GSE32113%GSM796038;GSE41437%GSM1020024;GSE41437%GSM1020021;GSE41437%GSM1020022;GSE32113%GSM796039;GSE32113%GSM796040;GSE41437%GSM1020025	6	HEK293;BC-1;LCL;EF3D;LCL35;BC-3	NA	UTR3	ZDHHC18
chr1	26855639	26855679	41	+	2	2	GSE41437%GSM1020021;GSE28865%GSM714644	2	EF3D;HEK293	NA	UTR3	ZDHHC18
chr1	26879393	26879427	35	-	6	6	GSE28865%GSM714644;GSE32113%GSM796037;GSE41437%GSM1020023;GSE32113%GSM796038;GSE28865%GSM714646;GSE28865%GSM714647	3	HEK293;BC-1;LCL	NA	UTR3	GPN2
chr1	27054962	27054981	20	-	4	4	GSE28865%GSM714644;GSE28865%GSM714645;GSE32113%GSM796037;GSE32113%GSM796038	2	HEK293;BC-1	NA	intergenic	FAM46B;SLC9A1
chr1	27099024	27099049	26	-	5	5	GSE28865%GSM714646;GSE28865%GSM714647;GSE28865%GSM714645;GSE28865%GSM714644;GSE41437%GSM1020021	2	HEK293;EF3D	NA	UTR3	SLC9A1
chr1	27099525	27099567	43	-	3	3	GSE28865%GSM714646;GSE28865%GSM714644;GSE32113%GSM796037	2	HEK293;BC-1	NA	UTR3	SLC9A1
chr1	27326134	27326167	34	+	3	3	GSE28865%GSM714646;GSE28865%GSM714644;GSE43573%GSM1065670	1	HEK293	NA	intronic	TMEM222
chr1	27329579	27329605	27	+	2	2	GSE41437%GSM1020023;GSE28865%GSM714644	2	LCL;HEK293	NA	intronic	TMEM222
chr1	27336229	27336260	32	+	2	2	GSE32113%GSM796039;GSE32113%GSM796040	1	BC-3	NA	UTR3	TMEM222
chr1	27355416	27355435	20	+	2	2	GSE43666%GSM1067869;GSE43666%GSM1067870	1	HeLa	NA	exonic	MAP3K6
chr1	27404705	27404743	39	-	2	2	GSE32113%GSM796040;GSE28865%GSM714644	2	BC-3;HEK293	NA	UTR3	WASF2
chr1	27405712	27405743	32	-	3	3	GSE28865%GSM714646;GSE28865%GSM714644;GSE43573%GSM1065670	1	HEK293	NA	UTR3	WASF2
chr1	27408001	27408055	55	-	5	5	GSE50452%CLASH;GSE28865%GSM714645;GSE28865%GSM714644;GSE43573%GSM1065670;GSE32113%GSM796037	2	HEK293;BC-1	hsa-miR-7-5p;NA	UTR3	WASF2
chr1	27408061	27408113	53	-	1	2	GSE50452%CLASH	1	HEK293	hsa-miR-877-3p;hsa-miR-940	UTR3	WASF2
chr1	27525398	27525418	21	+	2	2	GSE43666%GSM1067870;GSE43666%GSM1067869	1	HeLa	NA	upstream	RP1-159A19.4
chr1	27534488	27534567	80	-	2	2	GSE28865%GSM714644;GSE73059%CLEAR-CLIP	2	HEK293;Huh7.5	NA;hsa-miR-579	UTR3	AHDC1
chr1	27612532	27612570	39	-	2	2	GSE41437%GSM1020021;GSE41437%GSM1020023	2	EF3D;LCL	NA	UTR3	FGR
chr1	27761007	27761036	30	+	8	8	GSE41437%GSM1020021;GSE32113%GSM796037;GSE32113%GSM796038;GSE41437%GSM1020022;GSE41437%GSM1020024;GSE28865%GSM714645;GSE43573%GSM1065670;GSE28865%GSM714644	5	EF3D;BC-1;LCL35;LCL;HEK293	NA	UTR3	FAM76A
chr1	27822278	27822323	46	+	3	3	GSE41437%GSM1020021;GSE41437%GSM1020023;GSE41437%GSM1020024	2	EF3D;LCL	NA	exonic	STX12
chr1	27822451	27822482	32	+	4	4	GSE32113%GSM796037;GSE32113%GSM796038;GSE32113%GSM796039;GSE32113%GSM796040	2	BC-1;BC-3	NA	UTR3	STX12
chr1	27822671	27822698	28	+	3	3	GSE41437%GSM1020021;GSE41437%GSM1020022;GSE28865%GSM714645	3	EF3D;LCL35;HEK293	NA	UTR3	STX12
chr1	27822949	27823018	70	+	6	6	GSE50452%CLASH;GSE41437%GSM1020021;GSE41437%GSM1020022;GSE32113%GSM796039;GSE32113%GSM796040;GSE41437%GSM1020023	5	HEK293;EF3D;LCL35;BC-3;LCL	hsa-miR-18a-5p;NA	UTR3	STX12
chr1	27823033	27823064	32	+	4	4	GSE41437%GSM1020021;GSE32113%GSM796040;GSE32113%GSM796037;GSE32113%GSM796039	3	EF3D;BC-3;BC-1	NA	UTR3	STX12
chr1	27823299	27823331	33	+	4	4	GSE32113%GSM796038;GSE32113%GSM796040;GSE32113%GSM796039;GSE32113%GSM796037	2	BC-1;BC-3	NA	UTR3	STX12
chr1	27823615	27823690	76	+	10	10	GSE41437%GSM1020021;GSE41437%GSM1020022;GSE41437%GSM1020023;GSE32113%GSM796040;GSE32113%GSM796039;GSE41437%GSM1020025;GSE28865%GSM714645;GSE28865%GSM714644;GSE32113%GSM796038;GSE32113%GSM796037	6	EF3D;LCL35;LCL;BC-3;HEK293;BC-1	NA	UTR3	STX12
chr1	27823698	27823788	91	+	15	15	GSE50452%CLASH;GSE73059%CLEAR-CLIP;GSE28865%GSM714646;GSE43573%GSM1065670;GSE32113%GSM796039;GSE41437%GSM1020021;GSE41437%GSM1020024;GSE32113%GSM796037;GSE41437%GSM1020025;GSE28865%GSM714644;GSE41437%GSM1020022;GSE32113%GSM796040;GSE28865%GSM714645;GSE32113%GSM796038;GSE41437%GSM1020023	7	HEK293;Huh7.5;BC-3;EF3D;LCL;BC-1;LCL35	hsa-miR-106b-5p;hsa-miR-17-5p;NA	UTR3	STX12
chr1	27841003	27841139	137	+	2	2	GSE43573%GSM1065670;GSE73059%CLEAR-CLIP;GSE50452%CLASH	2	HEK293;Huh7.5	NA;hsa-miR-20a-5p;hsa-miR-874-3p	exonic;intronic;splicing	PPP1R8
chr1	27850351	27850375	25	+	2	2	GSE32113%GSM796038;GSE32113%GSM796039	2	BC-1;BC-3	NA	exonic	PPP1R8
chr1	27850523	27850549	27	+	12	12	GSE41437%GSM1020021;GSE28865%GSM714644;GSE32113%GSM796037;GSE32113%GSM796038;GSE32113%GSM796039;GSE32113%GSM796040;GSE41437%GSM1020022;GSE41437%GSM1020023;GSE41437%GSM1020024;GSE41437%GSM1020025;GSE43573%GSM1065670;GSE28865%GSM714645	6	EF3D;HEK293;BC-1;BC-3;LCL35;LCL	NA	UTR3	PPP1R8
chr1	27851058	27851089	32	+	2	2	GSE32113%GSM796039;GSE32113%GSM796040	1	BC-3	NA	UTR3	PPP1R8
chr1	27851147	27851200	54	+	8	8	GSE41437%GSM1020021;GSE32113%GSM796037;GSE32113%GSM796038;GSE41437%GSM1020022;GSE32113%GSM796039;GSE46611%GSM1133252;GSE41437%GSM1020023;GSE28865%GSM714644	6	EF3D;BC-1;LCL35;BC-3;LCL;HEK293	NA	UTR3	PPP1R8
chr1	27851373	27851401	29	+	2	2	GSE32113%GSM796038;GSE32113%GSM796037	1	BC-1	NA	UTR3	PPP1R8
chr1	27891549	27891599	51	-	3	3	GSE28865%GSM714644;GSE43573%GSM1065670;GSE28865%GSM714645	1	HEK293	NA	UTR3	RPA2
chr1	27891687	27891745	59	-	7	7	GSE28865%GSM714646;GSE28865%GSM714647;GSE43573%GSM1065670;GSE28865%GSM714644;GSE41437%GSM1020021;GSE41437%GSM1020023;GSE32113%GSM796040	4	HEK293;EF3D;LCL;BC-3	NA	UTR3;splicing	RPA2
chr1	27891816	27891840	25	-	3	3	GSE28865%GSM714645;GSE43573%GSM1065670;GSE28865%GSM714644	1	HEK293	NA	UTR3	RPA2
chr1	27891930	27891976	47	-	3	3	GSE43573%GSM1065670;GSE28865%GSM714646;GSE28865%GSM714647	1	HEK293	NA	UTR3	RPA2
chr1	27892120	27892247	128	-	2	3	GSE50452%CLASH;GSE32113%GSM796040	2	HEK293;BC-3	hsa-miR-20a-5p;hsa-miR-92a-3p;NA	UTR3;exonic;splicing	RPA2
chr1	27906973	27907008	36	-	14	14	GSE32113%GSM796040;GSE32113%GSM796037;GSE32113%GSM796038;GSE32113%GSM796039;GSE41437%GSM1020023;GSE41437%GSM1020024;GSE28865%GSM714645;GSE41437%GSM1020022;GSE41437%GSM1020025;GSE28865%GSM714644;GSE46611%GSM1133252;GSE43573%GSM1065670;GSE41437%GSM1020021;GSE28865%GSM714646	6	BC-3;BC-1;LCL;HEK293;LCL35;EF3D	NA	exonic	RPA2
chr1	27907230	27907263	34	-	6	6	GSE28865%GSM714644;GSE41437%GSM1020022;GSE32113%GSM796037;GSE32113%GSM796038;GSE28865%GSM714646;GSE43573%GSM1065670	3	HEK293;LCL35;BC-1	NA	exonic	RPA2
chr1	27916093	27916149	57	-	9	9	GSE28865%GSM714642;GSE41437%GSM1020024;GSE41437%GSM1020025;GSE43573%GSM1065670;GSE41437%GSM1020021;GSE41437%GSM1020022;GSE41437%GSM1020023;GSE46611%GSM1133252;GSE28865%GSM714644;GSE43666%GSM1067869;GSE28865%GSM714643	5	HEK293;LCL;EF3D;LCL35;HeLa	NA	intergenic	RPA2;SMPDL3B
chr1	27970357	27970400	44	-	6	7	GSE32113%GSM796037;GSE32113%GSM796038;GSE28865%GSM714644;GSE41437%GSM1020022;GSE41437%GSM1020021;GSE73059%GSM1881488	5	BC-1;HEK293;LCL35;EF3D;Huh7.5	NA	UTR3	EYA3
chr1	27973354	27973385	32	-	4	4	GSE32113%GSM796037;GSE32113%GSM796038;GSE41437%GSM1020021;GSE41437%GSM1020022	3	BC-1;EF3D;LCL35	NA	UTR3	EYA3
chr1	28017166	28017239	74	-	6	6	GSE50452%CLASH;GSE32113%GSM796037;GSE32113%GSM796038;GSE43573%GSM1065670;GSE41437%GSM1020022;GSE41437%GSM1020021	4	HEK293;BC-1;LCL35;EF3D	hsa-let-7c-5p;NA	exonic	EYA3
chr1	28032082	28032106	25	-	4	4	GSE21578%GSM545213;GSE28865%GSM714646;GSE28865%GSM714647;GSE28865%GSM714644	1	HEK293	NA	ncRNA_exonic	RN7SL559P
chr1	28035546	28035573	28	-	2	2	GSE41437%GSM1020021;GSE28865%GSM714644	2	EF3D;HEK293	NA	exonic	EYA3
chr1	28035578	28035601	24	-	2	2	GSE41437%GSM1020022;GSE41437%GSM1020021	2	LCL35;EF3D	NA	exonic	EYA3
chr1	28038843	28038877	35	-	2	2	GSE41437%GSM1020021;GSE41437%GSM1020022	2	EF3D;LCL35	NA	exonic	EYA3
chr1	28200879	28200910	32	-	2	2	GSE28865%GSM714644;GSE32113%GSM796038	2	HEK293;BC-1	NA	UTR3	AL353354.2;DNAJC8
chr1	28236166	28236270	105	+	5	5	GSE28865%GSM714646;GSE28865%GSM714644;GSE32113%GSM796037;GSE41437%GSM1020021;GSE50452%CLASH	3	HEK293;BC-1;EF3D	NA;hsa-miR-324-3p;hsa-miR-615-3p	UTR5;exonic	ATPIF1
chr1	28237837	28237925	89	+	1	2	GSE73059%CLEAR-CLIP	1	Huh7.5	hsa-miR-27a-3p;hsa-miR-22-3p	exonic	ATPIF1
chr1	28241020	28241041	22	+	5	5	GSE63797%GSM1557566;GSE63797%GSM1557567;GSE63797%GSM1557569;GSE63797%GSM1557573;GSE63797%GSM1557574	1	HFF	NA	ncRNA_exonic	RP5-1092A3.4
chr1	28280713	28280748	36	+	2	2	GSE28865%GSM714646;GSE28865%GSM714647	1	HEK293	NA	exonic;intronic;splicing	SESN2
chr1	28280758	28280793	36	+	2	2	GSE28865%GSM714647;GSE28865%GSM714646	1	HEK293	NA	exonic	SESN2
chr1	28280938	28281008	71	+	3	3	GSE28865%GSM714644;GSE28865%GSM714646;GSE28865%GSM714647	1	HEK293	NA	UTR3	SESN2
chr1	28281010	28281045	36	+	2	2	GSE28865%GSM714647;GSE28865%GSM714646	1	HEK293	NA	UTR3	SESN2
chr1	28281232	28281312	81	+	14	14	GSE21578%GSM545213;GSE43573%GSM1065670;GSE28865%GSM714644;GSE50452%CLASH;GSE41437%GSM1020022;GSE41437%GSM1020021;GSE41437%GSM1020024;GSE46611%GSM1133252;GSE32113%GSM796040;GSE32113%GSM796037;GSE32113%GSM796038;GSE43666%GSM1067870;GSE32113%GSM796039;GSE28865%GSM714646;GSE28865%GSM714645	7	HEK293;LCL35;EF3D;LCL;BC-3;BC-1;HeLa	NA;hsa-let-7a-5p	UTR3	SESN2
chr1	28281824	28281848	25	+	4	4	GSE32113%GSM796037;GSE28865%GSM714644;GSE32113%GSM796038;GSE43573%GSM1065670	2	BC-1;HEK293	NA	UTR3	SESN2
chr1	28282058	28282139	82	+	8	8	GSE73059%CLEAR-CLIP;GSE43573%GSM1065670;GSE28865%GSM714644;GSE28865%GSM714646;GSE28865%GSM714647;GSE28865%GSM714645;GSE41437%GSM1020022;GSE43666%GSM1067870	4	Huh7.5;HEK293;LCL35;HeLa	hsa-miR-27a-3p;NA	UTR3	SESN2
chr1	28282169	28282214	46	+	2	2	GSE28865%GSM714647;GSE28865%GSM714644	1	HEK293	NA	UTR3	SESN2
chr1	28334832	28334858	27	+	3	3	GSE41437%GSM1020021;GSE41437%GSM1020023;GSE41437%GSM1020024	2	EF3D;LCL	NA	exonic	MED18
chr1	28334986	28335062	77	+	1	2	GSE73059%CLEAR-CLIP	1	Huh7.5	hsa-miR-26b-5p;hsa-miR-26a-5p	UTR3	MED18
chr1	28429437	28429459	23	+	2	2	GSE28865%GSM714646;GSE28865%GSM714647	1	HEK293	NA	intronic	PHACTR4
chr1	28473765	28473790	26	+	2	2	GSE41437%GSM1020024;GSE32113%GSM796037	2	LCL;BC-1	NA	exonic	PHACTR4
chr1	28480594	28480604	11	+	1	2	GSE50452%CLASH	1	HEK293	hsa-miR-484	exonic	PHACTR4
chr1	28489170	28489218	49	+	1	2	GSE50452%CLASH	1	HEK293	hsa-miR-484	exonic	PHACTR4
chr1	28496670	28496695	26	+	2	2	GSE28865%GSM714647;GSE28865%GSM714646	1	HEK293	NA	UTR3	PHACTR4
chr1	28496760	28496782	23	+	3	3	GSE28865%GSM714644;GSE43573%GSM1065670;GSE28865%GSM714645	1	HEK293	NA	UTR3	PHACTR4
chr1	28498072	28498136	65	+	6	7	GSE32113%GSM796040;GSE32113%GSM796039;GSE32113%GSM796037;GSE32113%GSM796038;GSE28865%GSM714644;GSE41437%GSM1020022	4	BC-3;BC-1;HEK293;LCL35	NA	UTR3	PHACTR4
chr1	28498386	28498409	24	+	2	2	GSE41437%GSM1020021;GSE32113%GSM796040	2	EF3D;BC-3	NA	UTR3	PHACTR4
chr1	28498546	28498573	28	+	4	4	GSE41437%GSM1020022;GSE32113%GSM796039;GSE32113%GSM796040;GSE32113%GSM796037	3	LCL35;BC-3;BC-1	NA	UTR3	PHACTR4
chr1	28498616	28498639	24	+	4	4	GSE32113%GSM796037;GSE32113%GSM796038;GSE28865%GSM714644;GSE43573%GSM1065670	2	BC-1;HEK293	NA	UTR3	PHACTR4
chr1	28499941	28499981	41	+	2	2	GSE41437%GSM1020024;GSE41437%GSM1020021	2	LCL;EF3D	NA	UTR3	PHACTR4
chr1	28507351	28507413	63	+	4	4	GSE73059%GSM1881488;GSE28865%GSM714644;GSE41437%GSM1020021;GSE43666%GSM1067870	4	Huh7.5;HEK293;EF3D;HeLa	NA	ncRNA_exonic	SNHG3
chr1	28507529	28507567	39	+	3	3	GSE28865%GSM714644;GSE41437%GSM1020025;GSE28865%GSM714646	2	HEK293;LCL	NA	ncRNA_exonic	SNHG3
chr1	28508497	28508519	23	+	2	2	GSE28865%GSM714647;GSE43666%GSM1067870	2	HEK293;HeLa	NA	ncRNA_intronic	SNHG3
chr1	28508545	28508627	83	+	10	11	GSE73059%GSM1881488;GSE73059%GSM1881492;GSE73059%GSM1881493;GSE73059%GSM1881496;GSE41437%GSM1020021;GSE43573%GSM1065670;GSE28865%GSM714644;GSE28865%GSM714646;GSE43666%GSM1067869;GSE43666%GSM1067870;GSE41437%GSM1020025	4	Huh7.5;EF3D;HEK293;HeLa;LCL	NA	ncRNA_exonic;ncRNA_intronic	SNHG3;SNORA73B
chr1	28508715	28508762	48	+	3	3	GSE41437%GSM1020024;GSE28865%GSM714644;GSE43666%GSM1067870	3	LCL;HEK293;HeLa	NA	ncRNA_exonic	SNORA73B
chr1	28508851	28508926	76	+	2	2	GSE73059%CLEAR-CLIP;GSE28865%GSM714644	2	Huh7.5;HEK293	hsa-miR-296-5p;NA	ncRNA_exonic;splicing	RCC1;SNHG3
chr1	28509192	28509222	31	+	2	2	GSE28865%GSM714644;GSE28865%GSM714645	1	HEK293	NA	ncRNA_exonic	SNHG3
chr1	28509565	28509598	34	+	2	2	GSE28865%GSM714644;GSE32113%GSM796040	2	HEK293;BC-3	NA	ncRNA_exonic	SNHG3
chr1	28535807	28535830	24	+	2	2	GSE28865%GSM714646;GSE43666%GSM1067869	2	HEK293;HeLa	NA	intronic	RCC1
chr1	28538512	28538558	47	+	3	3	GSE50452%CLASH;GSE43573%GSM1065670;GSE28865%GSM714644	1	HEK293	hsa-miR-92a-3p;NA	UTR3	RCC1
chr1	28538977	28539012	36	+	4	4	GSE32113%GSM796039;GSE32113%GSM796040;GSE32113%GSM796037;GSE32113%GSM796038	2	BC-3;BC-1	NA	UTR3	RCC1
chr1	28539226	28539255	30	+	2	2	GSE28865%GSM714644;GSE43573%GSM1065670	1	HEK293	NA	UTR3	RCC1
chr1	28540744	28540783	40	+	3	3	GSE43573%GSM1065670;GSE28865%GSM714644;GSE28865%GSM714645	1	HEK293	NA	intergenic	RCC1;TRNAU1AP
chr1	28541081	28541121	41	+	2	2	GSE28865%GSM714646;GSE28865%GSM714647	1	HEK293	NA	intergenic	RCC1;TRNAU1AP
chr1	28545213	28545244	32	+	2	2	GSE28865%GSM714644;GSE28865%GSM714646	1	HEK293	NA	intergenic	RCC1;TRNAU1AP
chr1	28546093	28546126	34	+	7	7	GSE43573%GSM1065670;GSE32113%GSM796040;GSE32113%GSM796038;GSE28865%GSM714644;GSE32113%GSM796037;GSE32113%GSM796039;GSE28865%GSM714645	3	HEK293;BC-3;BC-1	NA	intergenic	RCC1;TRNAU1AP
chr1	28546221	28546246	26	+	2	2	GSE32113%GSM796037;GSE28865%GSM714644	2	BC-1;HEK293	NA	intergenic	RCC1;TRNAU1AP
chr1	28578754	28578785	32	-	2	2	GSE41437%GSM1020022;GSE43666%GSM1067870	2	LCL35;HeLa	NA	ncRNA_exonic	SNORD99
chr1	28579762	28579881	120	-	4	4	GSE43666%GSM1067870;GSE21578%GSM545213;GSE28865%GSM714644;GSE28865%GSM714643;GSE43666%GSM1067869;GSE73059%CLEAR-CLIP	2	HeLa;HEK293;Huh7.5	NA;hsa-miR-126-5p	ncRNA_exonic	SNHG12
chr1	28580386	28580414	29	-	2	2	GSE28865%GSM714646;GSE28865%GSM714644	1	HEK293	NA	ncRNA_exonic	SNHG12
chr1	28580970	28581054	85	-	2	2	GSE43666%GSM1067870;GSE73059%CLEAR-CLIP;GSE28865%GSM714646	2	HeLa;Huh7.5;HEK293	NA;hsa-miR-103a-3p	ncRNA_exonic	SNHG12
chr1	28603334	28603365	32	-	2	2	GSE41437%GSM1020021;GSE41437%GSM1020025	2	EF3D;LCL	NA	UTR3	TAF12
chr1	28648637	28648733	97	+	7	8	GSE28865%GSM714643;GSE28865%GSM714647;GSE41437%GSM1020025;GSE28865%GSM714644;GSE28865%GSM714646;GSE28865%GSM714645;GSE63797%GSM1557567;GSE43666%GSM1067870	3	HEK293;LCL;HFF;HeLa	NA	ncRNA_exonic	RNU11
chr1	28742427	28742471	45	+	6	6	GSE41437%GSM1020022;GSE32113%GSM796037;GSE32113%GSM796039;GSE32113%GSM796040;GSE32113%GSM796038;GSE28865%GSM714644	4	LCL35;BC-1;BC-3;HEK293	NA	exonic	YTHDF2
chr1	28742544	28742587	44	+	3	3	GSE50452%CLASH;GSE41437%GSM1020022;GSE28865%GSM714644	2	HEK293;LCL35	hsa-miR-106b-5p;NA	exonic	YTHDF2
chr1	28742674	28742750	77	+	3	3	GSE28865%GSM714644;GSE73059%CLEAR-CLIP;GSE50452%CLASH;GSE28865%GSM714646	2	HEK293;Huh7.5	NA;hsa-miR-151a-3p;hsa-miR-615-3p	exonic	YTHDF2
chr1	28769561	28769649	89	+	2	2	GSE43573%GSM1065670;GSE73059%CLEAR-CLIP	2	HEK293;Huh7.5	NA;hsa-miR-30c-5p	UTR3	YTHDF2
chr1	28769724	28769755	32	+	2	2	GSE28865%GSM714645;GSE28865%GSM714644	1	HEK293	NA	UTR3	YTHDF2
chr1	28881726	28881764	39	-	3	3	GSE28865%GSM714647;GSE28865%GSM714646;GSE63797%GSM1557571	2	HEK293;HFF	NA	ncRNA_exonic	Y_RNA
chr1	28914602	28914649	48	+	2	4	GSE50452%CLASH;GSE28865%GSM714646	1	HEK293	hsa-miR-320b;hsa-miR-320a;hsa-miR-423-5p;NA	UTR5	EPB41
chr1	28918438	28918463	26	+	2	2	GSE43573%GSM1065670;GSE28865%GSM714644	1	HEK293	NA	intronic	EPB41
chr1	28982615	28982636	22	-	2	2	GSE44404%GSM1084047;GSE63797%GSM1557570	2	HEK293;HFF	NA	intronic	EPB41
chr1	28993415	28993500	86	+	3	3	GSE73059%CLEAR-CLIP;GSE32113%GSM796039;GSE32113%GSM796040	2	Huh7.5;BC-3	hsa-miR-320a;NA	exonic	EPB41
chr1	29116819	29116853	35	+	3	3	GSE32113%GSM796040;GSE32113%GSM796039;GSE32113%GSM796037	2	BC-3;BC-1	NA	UTR3	EPB41
chr1	29117496	29117524	29	+	2	2	GSE28865%GSM714646;GSE43666%GSM1067870	2	HEK293;HeLa	NA	UTR3	EPB41
chr1	29118635	29118707	73	+	2	2	GSE28865%GSM714644;GSE50452%CLASH	1	HEK293	NA;hsa-miR-342-3p	UTR3	EPB41
chr1	29120014	29120036	23	+	2	2	GSE32113%GSM796038;GSE32113%GSM796037	1	BC-1	NA	UTR3	EPB41;TMEM200B
chr1	29148254	29148315	62	-	8	8	GSE28865%GSM714645;GSE32113%GSM796039;GSE28865%GSM714644;GSE32113%GSM796038;GSE41437%GSM1020022;GSE43573%GSM1065670;GSE32113%GSM796037;GSE43666%GSM1067870	5	HEK293;BC-3;BC-1;LCL35;HeLa	NA	UTR3	SRSF4
chr1	29148453	29148528	76	-	4	4	GSE73059%CLEAR-CLIP;GSE28865%GSM714644;GSE32113%GSM796039;GSE28865%GSM714646	3	Huh7.5;HEK293;BC-3	hsa-miR-320a;NA	exonic	SRSF4
chr1	29180336	29180367	32	-	2	2	GSE32113%GSM796039;GSE32113%GSM796040	1	BC-3	NA	intronic	SRSF4
chr1	30733558	30733584	27	-	2	2	GSE41437%GSM1020021;GSE41437%GSM1020023	2	EF3D;LCL	NA	UTR3	LAPTM5
chr1	30737603	30737645	43	-	2	2	GSE41437%GSM1020022;GSE41437%GSM1020021	2	LCL35;EF3D	NA	exonic;splicing	LAPTM5
chr1	30750342	30750375	34	-	2	2	GSE41437%GSM1020024;GSE41437%GSM1020023	1	LCL	NA	intronic	LAPTM5
chr1	30790934	30790951	18	+	2	2	GSE43666%GSM1067869;GSE43666%GSM1067870	1	HeLa	NA	intergenic	LAPTM5;RP5-1125N11.1
chr1	30931637	30931670	34	-	3	3	GSE28865%GSM714644;GSE32113%GSM796038;GSE32113%GSM796037	2	HEK293;BC-1	NA	UTR3	PUM1
chr1	30931675	30931715	41	-	2	2	GSE28865%GSM714646;GSE43573%GSM1065670;GSE32113%GSM796039	2	HEK293;BC-3	NA	UTR3	PUM1
chr1	30931722	30931745	24	-	2	2	GSE28865%GSM714644;GSE32113%GSM796037	2	HEK293;BC-1	NA	UTR3	PUM1
chr1	30931799	30931882	84	-	10	10	GSE50452%CLASH;GSE28865%GSM714644;GSE28865%GSM714645;GSE32113%GSM796040;GSE32113%GSM796037;GSE32113%GSM796038;GSE41437%GSM1020021;GSE41437%GSM1020022;GSE43573%GSM1065670;GSE28865%GSM714646	5	HEK293;BC-3;BC-1;EF3D;LCL35	hsa-miR-296-3p;NA	UTR3	PUM1
chr1	30932121	30932149	29	-	2	2	GSE28865%GSM714644;GSE43573%GSM1065670	1	HEK293	NA	UTR3	PUM1
chr1	30932247	30932271	25	-	6	6	GSE28865%GSM714645;GSE28865%GSM714644;GSE32113%GSM796037;GSE32113%GSM796038;GSE41437%GSM1020022;GSE41437%GSM1020024	4	HEK293;BC-1;LCL35;LCL	NA	UTR3	PUM1
chr1	30932462	30932496	35	-	2	2	GSE28865%GSM714644;GSE28865%GSM714646	1	HEK293	NA	UTR3	PUM1
chr1	30932677	30932700	24	-	2	2	GSE32113%GSM796037;GSE41437%GSM1020022	2	BC-1;LCL35	NA	UTR3	PUM1
chr1	30932887	30932933	47	-	2	2	GSE50452%CLASH;GSE28865%GSM714646	1	HEK293	hsa-miR-99a-5p;NA	UTR3	PUM1
chr1	30933012	30933065	54	-	7	7	GSE32113%GSM796039;GSE32113%GSM796040;GSE32113%GSM796037;GSE32113%GSM796038;GSE28865%GSM714644;GSE43573%GSM1065670;GSE50452%CLASH	3	BC-3;BC-1;HEK293	NA;hsa-miR-186-5p	UTR3	PUM1
chr1	30945351	30945375	25	-	2	2	GSE41437%GSM1020021;GSE41437%GSM1020025	2	EF3D;LCL	NA	exonic	PUM1
chr1	30962287	30962319	33	-	2	2	GSE43666%GSM1067870;GSE43573%GSM1065670	2	HeLa;HEK293	NA	intronic	PUM1
chr1	30968164	30968191	28	-	2	2	GSE41437%GSM1020023;GSE28865%GSM714646	2	LCL;HEK293	NA	ncRNA_exonic	SNORD85
chr1	30968828	30968852	25	-	2	2	GSE32113%GSM796037;GSE32113%GSM796038	1	BC-1	NA	intronic	PUM1
chr1	30992389	30992442	54	-	5	6	GSE32113%GSM796037;GSE32113%GSM796038;GSE41437%GSM1020024;GSE41437%GSM1020025;GSE50452%CLASH	3	BC-1;LCL;HEK293	NA;hsa-miR-324-5p;hsa-miR-324-3p	exonic;splicing	PUM1
chr1	31350183	31350210	28	+	2	2	GSE43573%GSM1065670;GSE28865%GSM714644	1	HEK293	NA	intronic	ZCCHC17
chr1	31527095	31527126	32	+	2	2	GSE41437%GSM1020022;GSE41437%GSM1020023	2	LCL35;LCL	NA	intergenic	RP11-439L8.4;RP11-73M7.1
chr1	31629908	31629934	27	-	2	2	GSE28865%GSM714644;GSE43573%GSM1065670	1	HEK293	NA	UTR3	PEF1
chr1	31633158	31633244	87	-	2	2	GSE73059%CLEAR-CLIP;GSE41437%GSM1020021	2	Huh7.5;EF3D	hsa-miR-92a-3p;NA	exonic;splicing	PEF1
chr1	31758669	31758691	23	-	3	3	GSE28865%GSM714644;GSE28865%GSM714646;GSE43666%GSM1067869	2	HEK293;HeLa	NA	ncRNA_exonic	MIR4254
chr1	31772041	31772073	33	+	13	20	GSE44404%GSM1084065;GSE63797%GSM1557563;GSE63797%GSM1557564;GSE63797%GSM1557565;GSE63797%GSM1557566;GSE63797%GSM1557567;GSE63797%GSM1557568;GSE63797%GSM1557569;GSE63797%GSM1557570;GSE63797%GSM1557571;GSE63797%GSM1557572;GSE63797%GSM1557573;GSE63797%GSM1557574	2	HEK293;HFF	NA	intergenic	BAI2;RP11-84A19.3
chr1	31906988	31907072	85	-	2	2	GSE50452%CLASH;GSE43573%GSM1065670	1	HEK293	hsa-miR-320a;NA	ncRNA_intronic	RP11-84A19.4
chr1	31907084	31907113	30	-	3	3	GSE28865%GSM714644;GSE43573%GSM1065670;GSE28865%GSM714646	1	HEK293	NA	ncRNA_intronic	RP11-84A19.4
chr1	31907115	31907158	44	-	2	2	GSE50452%CLASH;GSE28865%GSM714644	1	HEK293	hsa-miR-92a-3p;NA	ncRNA_intronic	RP11-84A19.4
chr1	31907457	31907518	62	-	2	2	GSE50452%CLASH;GSE43666%GSM1067869	2	HEK293;HeLa	hsa-miR-331-3p;NA	ncRNA_intronic	RP11-84A19.4
chr1	31908438	31908513	76	-	2	2	GSE73059%CLEAR-CLIP;GSE28865%GSM714644	2	Huh7.5;HEK293	hsa-miR-26a-5p;NA	ncRNA_intronic	RP11-84A19.4
chr1	31908707	31908738	32	-	2	2	GSE32113%GSM796037;GSE32113%GSM796038	1	BC-1	NA	ncRNA_intronic	RP11-84A19.4
chr1	31908754	31908776	23	-	2	2	GSE32113%GSM796037;GSE28865%GSM714644	2	BC-1;HEK293	NA	ncRNA_intronic	RP11-84A19.4
chr1	31908900	31908944	45	-	7	7	GSE28865%GSM714644;GSE28865%GSM714645;GSE32113%GSM796037;GSE32113%GSM796038;GSE32113%GSM796040;GSE32113%GSM796039;GSE43573%GSM1065670	3	HEK293;BC-1;BC-3	NA	exonic	PTP4A2
chr1	31915966	31915987	22	-	1	3	GSE50452%CLASH	1	HEK293	hsa-let-7b-5p;hsa-miR-877-5p;hsa-let-7c-5p	exonic	PTP4A2
chr1	31918970	31919011	42	-	1	3	GSE50452%CLASH	1	HEK293	hsa-let-7c-5p;hsa-let-7b-5p;hsa-miR-877-5p	exonic	PTP4A2
chr1	31919018	31919127	110	-	15	15	GSE50452%CLASH;GSE32113%GSM796038;GSE32113%GSM796037;GSE28865%GSM714644;GSE63797%GSM1557569;GSE43573%GSM1065670;GSE28865%GSM714646;GSE41437%GSM1020021;GSE46611%GSM1133252;GSE41437%GSM1020025;GSE41437%GSM1020024;GSE41437%GSM1020022;GSE41437%GSM1020023;GSE32113%GSM796040;GSE28865%GSM714647;GSE32113%GSM796039;GSE28865%GSM714645	7	HEK293;BC-1;HFF;EF3D;LCL;LCL35;BC-3	hsa-miR-296-3p;NA	exonic;ncRNA_intronic	PTP4A2;RP11-84A19.4
chr1	31919634	31919658	25	-	1	2	GSE50452%CLASH	1	HEK293	hsa-miR-320b;hsa-miR-320a	ncRNA_intronic	RP11-84A19.4
chr1	31937987	31938024	38	-	1	2	GSE50452%CLASH	1	HEK293	hsa-miR-320b;hsa-miR-320a	UTR5	PTP4A2
chr1	32036905	32036991	87	+	2	3	GSE73059%GSM1881503;GSE73059%CLEAR-CLIP	1	Huh7.5	NA;hsa-miR-28-3p	exonic;intronic;splicing	KHDRBS1
chr1	32042577	32042662	86	+	3	3	GSE50452%CLASH;GSE41437%GSM1020021;GSE28865%GSM714644	2	HEK293;EF3D	hsa-miR-18a-3p;NA	UTR3;exonic	KHDRBS1
chr1	32043062	32043098	37	+	2	2	GSE41437%GSM1020023;GSE28865%GSM714644	2	LCL;HEK293	NA	UTR3	KHDRBS1
chr1	32043373	32043472	100	+	2	2	GSE50452%CLASH;GSE73059%CLEAR-CLIP	2	HEK293;Huh7.5	hsa-miR-877-3p;hsa-miR-17-5p	UTR3	KHDRBS1
chr1	32075731	32075774	44	+	9	9	GSE41437%GSM1020024;GSE41437%GSM1020021;GSE41437%GSM1020022;GSE32113%GSM796038;GSE32113%GSM796039;GSE32113%GSM796040;GSE41437%GSM1020023;GSE41437%GSM1020025;GSE32113%GSM796037	5	LCL;EF3D;LCL35;BC-1;BC-3	NA	exonic	TMEM39B
chr1	32146025	32146100	76	+	2	2	GSE73059%CLEAR-CLIP;GSE28865%GSM714646	2	Huh7.5;HEK293	hsa-miR-26a-5p;NA	intronic	KPNA6
chr1	32159427	32159505	79	+	3	3	GSE50452%CLASH;GSE41437%GSM1020021;GSE43573%GSM1065670	2	HEK293;EF3D	hsa-miR-221-3p;NA	exonic	KPNA6
chr1	32167441	32167471	31	+	2	2	GSE28865%GSM714646;GSE28865%GSM714647	1	HEK293	NA	intronic	KPNA6
chr1	32167487	32167515	29	+	3	3	GSE43666%GSM1067869;GSE28865%GSM714647;GSE28865%GSM714646	2	HeLa;HEK293	NA	intronic	KPNA6
chr1	32171127	32171165	39	+	9	9	GSE41437%GSM1020025;GSE32113%GSM796039;GSE32113%GSM796040;GSE41437%GSM1020022;GSE41437%GSM1020023;GSE32113%GSM796037;GSE32113%GSM796038;GSE28865%GSM714644;GSE28865%GSM714645	5	LCL;BC-3;LCL35;BC-1;HEK293	NA	ncRNA_exonic	RP4-622L5.2
chr1	32171197	32171258	62	+	5	5	GSE28865%GSM714646;GSE41437%GSM1020021;GSE28865%GSM714644;GSE41437%GSM1020023;GSE28865%GSM714645	3	HEK293;EF3D;LCL	NA	ncRNA_exonic;ncRNA_intronic;ncRNA_splicing	RP4-622L5.2
chr1	32171444	32171480	37	+	9	9	GSE43573%GSM1065670;GSE28865%GSM714644;GSE32113%GSM796037;GSE32113%GSM796038;GSE32113%GSM796040;GSE28865%GSM714645;GSE41437%GSM1020022;GSE32113%GSM796039;GSE41437%GSM1020023	5	HEK293;BC-1;BC-3;LCL35;LCL	NA	ncRNA_intronic	RP4-622L5.2
chr1	32171759	32171789	31	+	4	4	GSE28865%GSM714644;GSE28865%GSM714645;GSE32113%GSM796037;GSE32113%GSM796038	2	HEK293;BC-1	NA	ncRNA_intronic	RP4-622L5.2
chr1	32171917	32171966	50	+	4	4	GSE28865%GSM714646;GSE28865%GSM714647;GSE50452%CLASH;GSE43573%GSM1065670	1	HEK293	NA;hsa-miR-877-3p	ncRNA_intronic	RP4-622L5.2
chr1	32173123	32173174	52	+	3	4	GSE50452%CLASH;GSE28865%GSM714645;GSE28865%GSM714644	1	HEK293	hsa-let-7b-5p;hsa-let-7a-5p;NA	ncRNA_intronic	RP4-622L5.2
chr1	32173301	32173329	29	+	4	4	GSE32113%GSM796037;GSE32113%GSM796038;GSE43573%GSM1065670;GSE28865%GSM714644	2	BC-1;HEK293	NA	ncRNA_intronic	RP4-622L5.2
chr1	32174293	32174324	32	+	2	2	GSE28865%GSM714647;GSE28865%GSM714646	1	HEK293	NA	ncRNA_intronic	RP4-622L5.2
chr1	32174513	32174532	20	+	2	2	GSE41437%GSM1020021;GSE43666%GSM1067870	2	EF3D;HeLa	NA	ncRNA_intronic	RP4-622L5.2
chr1	32175389	32175471	83	+	3	3	GSE32113%GSM796037;GSE43573%GSM1065670;GSE73059%CLEAR-CLIP	3	BC-1;HEK293;Huh7.5	NA;hsa-miR-16-5p	ncRNA_intronic	RP4-622L5.2
chr1	32176329	32176368	40	+	9	9	GSE32113%GSM796039;GSE41437%GSM1020022;GSE41437%GSM1020023;GSE41437%GSM1020025;GSE32113%GSM796040;GSE28865%GSM714644;GSE41437%GSM1020024;GSE46611%GSM1133252;GSE32113%GSM796038	5	BC-3;LCL35;LCL;HEK293;BC-1	NA	ncRNA_intronic	RP4-622L5.2
chr1	32176463	32176488	26	+	4	4	GSE32113%GSM796037;GSE32113%GSM796038;GSE32113%GSM796040;GSE43573%GSM1065670	3	BC-1;BC-3;HEK293	NA	ncRNA_exonic	RP4-622L5.2
chr1	32176537	32176561	25	+	2	2	GSE28865%GSM714644;GSE43573%GSM1065670	1	HEK293	NA	ncRNA_exonic	RP4-622L5.2
chr1	32194902	32195006	105	+	1	3	GSE50452%CLASH	1	HEK293	hsa-miR-92a-3p;hsa-miR-193b-3p;hsa-miR-423-3p	exonic	TXLNA
chr1	32195763	32195830	68	+	2	2	GSE50452%CLASH;GSE28865%GSM714644	1	HEK293	hsa-miR-15b-5p;NA	UTR3	TXLNA
chr1	32195985	32196027	43	+	4	4	GSE32113%GSM796038;GSE28865%GSM714644;GSE43573%GSM1065670;GSE28865%GSM714646	2	BC-1;HEK293	NA	UTR3	TXLNA
chr1	32196335	32196366	32	+	9	9	GSE28865%GSM714646;GSE43573%GSM1065670;GSE28865%GSM714644;GSE28865%GSM714645;GSE32113%GSM796037;GSE32113%GSM796038;GSE32113%GSM796040;GSE32113%GSM796039;GSE41437%GSM1020025	4	HEK293;BC-1;BC-3;LCL	NA	UTR3	TXLNA
chr1	32197260	32197323	64	+	5	7	GSE41437%GSM1020021;GSE50452%CLASH;GSE28865%GSM714644;GSE41437%GSM1020022;GSE43573%GSM1065670	3	EF3D;HEK293;LCL35	NA;hsa-miR-320b;hsa-let-7b-5p	UTR3	TXLNA
chr1	32197500	32197531	32	+	11	11	GSE32113%GSM796039;GSE32113%GSM796040;GSE41437%GSM1020021;GSE41437%GSM1020022;GSE41437%GSM1020024;GSE28865%GSM714644;GSE32113%GSM796037;GSE32113%GSM796038;GSE41437%GSM1020023;GSE43573%GSM1065670;GSE28865%GSM714645	6	BC-3;EF3D;LCL35;LCL;HEK293;BC-1	NA	UTR3	TXLNA
chr1	32197641	32197716	76	+	4	4	GSE73059%CLEAR-CLIP;GSE28865%GSM714647;GSE28865%GSM714646;GSE28865%GSM714644	2	Huh7.5;HEK293	hsa-miR-26a-5p;NA	UTR3	TXLNA
chr1	32197851	32197895	45	+	4	4	GSE28865%GSM714646;GSE28865%GSM714644;GSE41437%GSM1020025;GSE28865%GSM714647	2	HEK293;LCL	NA	UTR3	TXLNA
chr1	32198204	32198282	79	+	3	3	GSE41437%GSM1020022;GSE28865%GSM714644;GSE43573%GSM1065670;GSE50452%CLASH	2	LCL35;HEK293	NA;hsa-miR-92a-3p	UTR3	TXLNA
chr1	32204911	32204942	32	+	5	5	GSE41437%GSM1020021;GSE41437%GSM1020024;GSE32113%GSM796040;GSE41437%GSM1020025;GSE41437%GSM1020022	4	EF3D;LCL;BC-3;LCL35	NA	ncRNA_exonic	RP4-622L5.7
chr1	32226219	32226267	49	+	2	2	GSE50452%CLASH;GSE28865%GSM714644	1	HEK293	hsa-miR-193b-3p;NA	exonic	EIF3I
chr1	32226273	32226320	48	+	1	2	GSE50452%CLASH	1	HEK293	hsa-miR-191-5p;hsa-miR-222-3p	exonic	EIF3I
chr1	32226403	32226454	52	+	3	3	GSE50452%CLASH;GSE43666%GSM1067870;GSE32113%GSM796037	3	HEK293;HeLa;BC-1	hsa-miR-191-5p;hsa-miR-222-3p;NA	exonic	EIF3I
chr1	32228523	32228580	58	+	2	2	GSE50452%CLASH;GSE41437%GSM1020021	2	HEK293;EF3D	hsa-miR-18a-3p;NA	exonic	EIF3I
chr1	32228733	32228756	24	+	7	7	GSE28865%GSM714644;GSE32113%GSM796037;GSE32113%GSM796038;GSE41437%GSM1020021;GSE41437%GSM1020024;GSE41437%GSM1020025;GSE28865%GSM714646	4	HEK293;BC-1;EF3D;LCL	NA	exonic	EIF3I
chr1	32302682	32302713	32	+	5	5	GSE41437%GSM1020024;GSE28865%GSM714646;GSE32113%GSM796037;GSE32113%GSM796038;GSE32113%GSM796039	4	LCL;HEK293;BC-1;BC-3	NA	exonic	HDAC1
chr1	32330743	32330767	25	+	3	3	GSE28865%GSM714644;GSE28865%GSM714646;GSE41437%GSM1020023	2	HEK293;LCL	NA	intronic;splicing	HDAC1
chr1	32331475	32331497	23	+	2	2	GSE32113%GSM796037;GSE41437%GSM1020022	2	BC-1;LCL35	NA	exonic	HDAC1
chr1	32331520	32331551	32	+	3	3	GSE32113%GSM796037;GSE41437%GSM1020021;GSE32113%GSM796038	2	BC-1;EF3D	NA	exonic	HDAC1
chr1	32333234	32333275	42	+	3	3	GSE41437%GSM1020021;GSE41437%GSM1020022;GSE43573%GSM1065670	3	EF3D;LCL35;HEK293	NA	UTR3	HDAC1
chr1	32333901	32333923	23	-	2	2	GSE28865%GSM714644;GSE63797%GSM1557570	2	HEK293;HFF	NA	UTR3	MARCKSL1
chr1	32333933	32333961	29	-	4	4	GSE28865%GSM714644;GSE41437%GSM1020022;GSE43573%GSM1065670;GSE41437%GSM1020021	3	HEK293;LCL35;EF3D	NA	UTR3	MARCKSL1
chr1	32333983	32334031	49	-	4	4	GSE46611%GSM1133252;GSE28865%GSM714644;GSE28865%GSM714647;GSE41437%GSM1020025;GSE43573%GSM1065670	2	LCL;HEK293	NA	UTR3	MARCKSL1
chr1	32334393	32334414	22	-	2	2	GSE28865%GSM714644;GSE28865%GSM714645	1	HEK293	NA	UTR3	MARCKSL1
chr1	32365262	32365319	58	-	6	6	GSE28865%GSM714644;GSE28865%GSM714645;GSE32113%GSM796037;GSE43573%GSM1065670;GSE28865%GSM714646;GSE28865%GSM714647	2	HEK293;BC-1	NA	UTR3	BSDC1
chr1	32365324	32365362	39	-	3	3	GSE32113%GSM796037;GSE32113%GSM796038;GSE43573%GSM1065670	2	BC-1;HEK293	NA	UTR3	BSDC1
chr1	32365773	32365820	48	-	1	2	GSE50452%CLASH	1	HEK293	hsa-let-7a-5p;hsa-let-7c-5p	UTR3	BSDC1
chr1	32376666	32376687	22	-	3	3	GSE32113%GSM796037;GSE32113%GSM796038;GSE41437%GSM1020022	2	BC-1;LCL35	NA	exonic	BSDC1
chr1	32378231	32378258	28	-	4	4	GSE32113%GSM796038;GSE32113%GSM796039;GSE32113%GSM796040;GSE32113%GSM796037	2	BC-1;BC-3	NA	exonic	BSDC1
chr1	32485385	32485424	40	+	2	2	GSE28865%GSM714644;GSE28865%GSM714646	1	HEK293	NA	UTR3;exonic	ZBTB8B
chr1	32580988	32581016	29	+	2	2	GSE43666%GSM1067870;GSE28865%GSM714644	2	HeLa;HEK293	NA	intronic	RP1-27O5.3;ZBTB8A
chr1	32600592	32600618	27	+	2	2	GSE28865%GSM714646;GSE28865%GSM714644	1	HEK293	NA	UTR3	RP1-27O5.3;ZBTB8A
chr1	32600812	32600836	25	+	2	2	GSE43573%GSM1065670;GSE28865%GSM714644	1	HEK293	NA	UTR3	ZBTB8A
chr1	32603613	32603633	21	+	3	3	GSE43573%GSM1065670;GSE28865%GSM714644;GSE28865%GSM714645	1	HEK293	NA	UTR3	ZBTB8A
chr1	32669035	32669060	26	+	3	3	GSE28865%GSM714646;GSE32113%GSM796037;GSE43666%GSM1067870	3	HEK293;BC-1;HeLa	NA	exonic;splicing	RBBP4
chr1	32669248	32669323	76	+	3	3	GSE73059%CLEAR-CLIP;GSE32113%GSM796038;GSE41437%GSM1020021	3	Huh7.5;BC-1;EF3D	hsa-miR-15a-5p;NA	exonic	RBBP4
chr1	32680130	32680151	22	+	4	4	GSE63797%GSM1557566;GSE63797%GSM1557569;GSE63797%GSM1557570;GSE63797%GSM1557573	1	HFF	NA	UTR3	RBBP4;SYNC
chr1	32752321	32752344	24	-	6	6	GSE28865%GSM714644;GSE28865%GSM714645;GSE28865%GSM714647;GSE43666%GSM1067870;GSE28865%GSM714646;GSE43666%GSM1067869	2	HEK293;HeLa	NA	intronic	KIAA1522
chr1	32752424	32752448	25	-	2	2	GSE28865%GSM714646;GSE28865%GSM714647	1	HEK293	NA	intronic	KIAA1522
chr1	32773245	32773289	45	+	5	5	GSE43573%GSM1065670;GSE28865%GSM714644;GSE28865%GSM714646;GSE41437%GSM1020021;GSE28865%GSM714645	2	HEK293;EF3D	NA	UTR3	KIAA1522
chr1	32775270	32775310	41	-	2	2	GSE32113%GSM796039;GSE32113%GSM796040	1	BC-3	NA	UTR3	YARS
chr1	32775882	32775920	39	-	2	2	GSE28865%GSM714644;GSE28865%GSM714645	1	HEK293	NA	UTR3	YARS
chr1	32776004	32776034	31	-	5	5	GSE32113%GSM796037;GSE32113%GSM796038;GSE32113%GSM796039;GSE32113%GSM796040;GSE43573%GSM1065670	3	BC-1;BC-3;HEK293	NA	exonic	YARS
chr1	32780098	32780173	76	-	2	2	GSE73059%CLEAR-CLIP;GSE41437%GSM1020021	2	Huh7.5;EF3D	hsa-miR-92a-3p;NA	exonic	YARS
chr1	32786350	32786439	90	-	2	2	GSE73059%CLEAR-CLIP;GSE41437%GSM1020021	2	Huh7.5;EF3D	hsa-miR-421;NA	exonic;intronic;splicing	YARS
chr1	32810988	32811057	70	-	2	2	GSE28865%GSM714644;GSE50452%CLASH	1	HEK293	NA;hsa-miR-877-3p	exonic	YARS
chr1	32816461	32816478	18	+	2	2	GSE41437%GSM1020025;GSE43666%GSM1067869	2	LCL;HeLa	NA	intronic	YARS
chr1	32826424	32826480	57	+	5	5	GSE28865%GSM714647;GSE28865%GSM714646;GSE50452%CLASH;GSE28865%GSM714644;GSE43666%GSM1067870	2	HEK293;HeLa	NA;hsa-let-7a-5p	exonic	S100PBP
chr1	32853131	32853162	32	+	3	3	GSE41437%GSM1020025;GSE28865%GSM714646;GSE41437%GSM1020021	3	LCL;HEK293;EF3D	NA	exonic	S100PBP
chr1	32856711	32856759	49	+	3	3	GSE28865%GSM714646;GSE28865%GSM714644;GSE43573%GSM1065670	1	HEK293	NA	UTR3	S100PBP
chr1	32857236	32857267	32	+	4	4	GSE32113%GSM796038;GSE32113%GSM796037;GSE32113%GSM796039;GSE32113%GSM796040	2	BC-1;BC-3	NA	UTR3	S100PBP
chr1	32858505	32858534	30	+	2	2	GSE32113%GSM796040;GSE28865%GSM714644	2	BC-3;HEK293	NA	UTR3	S100PBP
chr1	33009027	33009051	25	-	2	2	GSE43666%GSM1067870;GSE28865%GSM714646	2	HeLa;HEK293	NA	ncRNA_intronic	RP1-117O3.2
chr1	33009199	33009295	97	-	2	2	GSE41437%GSM1020024;GSE73059%CLEAR-CLIP	2	LCL;Huh7.5	NA;hsa-miR-21-5p	ncRNA_intronic	RP1-117O3.2
chr1	33010186	33010220	35	-	3	3	GSE32113%GSM796037;GSE28865%GSM714644;GSE32113%GSM796038	2	BC-1;HEK293	NA	ncRNA_intronic	RP1-117O3.2
chr1	33010441	33010511	71	-	1	2	GSE50452%CLASH	1	HEK293	hsa-miR-193a-3p;hsa-miR-320a	ncRNA_intronic	RP1-117O3.2
chr1	33020054	33020076	23	-	2	2	GSE28865%GSM714644;GSE43573%GSM1065670	1	HEK293	NA	ncRNA_intronic	RP1-117O3.2
chr1	33120204	33120249	46	+	1	2	GSE50452%CLASH	1	HEK293	hsa-miR-30d-5p;hsa-miR-151a-3p	UTR3	ADC
chr1	33299395	33299421	27	+	2	2	GSE28865%GSM714646;GSE28865%GSM714644	1	HEK293	NA	UTR3	ZNF362
chr1	33300224	33300260	37	+	3	3	GSE41437%GSM1020023;GSE41437%GSM1020024;GSE41437%GSM1020021	2	LCL;EF3D	NA	UTR3	ZNF362
chr1	33324535	33324634	100	-	3	3	GSE41437%GSM1020021;GSE41437%GSM1020024;GSE73059%CLEAR-CLIP	3	EF3D;LCL;Huh7.5	NA;hsa-miR-1269a	ncRNA_intronic	RP11-415J8.3
chr1	33324861	33324924	64	-	2	2	GSE50452%CLASH;GSE63797%GSM1557567	2	HEK293;HFF	hsa-miR-744-5p;NA	exonic;ncRNA_intronic	PHC2;RP11-415J8.3
chr1	33332404	33332427	24	-	4	4	GSE28865%GSM714646;GSE28865%GSM714647;GSE43666%GSM1067869;GSE43666%GSM1067870	2	HEK293;HeLa	NA	exonic;ncRNA_exonic;splicing	MIR3605;PHC2
chr1	33332448	33332473	26	-	2	2	GSE28865%GSM714646;GSE28865%GSM714647	1	HEK293	NA	ncRNA_exonic	MIR3605
chr1	33482098	33482120	23	+	2	2	GSE28865%GSM714644;GSE43666%GSM1067870	2	HEK293;HeLa	NA	intronic	ZSCAN20
chr1	33491324	33491347	24	+	2	2	GSE43573%GSM1065670;GSE28865%GSM714644	1	HEK293	NA	exonic	ZSCAN20
chr1	33494575	33494614	40	+	3	3	GSE32113%GSM796040;GSE32113%GSM796039;GSE43666%GSM1067870	2	BC-3;HeLa	NA	exonic	ZSCAN20
chr1	34030808	34030886	79	+	1	2	GSE73059%CLEAR-CLIP	1	Huh7.5	hsa-miR-222-3p;hsa-miR-19a-3p	intronic	CSMD2
chr1	34669613	34669634	22	-	2	2	GSE21578%GSM545213;GSE28865%GSM714647	1	HEK293	NA	ncRNA_exonic	MIR552
chr1	34850735	34850810	76	-	2	2	GSE73059%CLEAR-CLIP;GSE43573%GSM1065670	2	Huh7.5;HEK293	hsa-miR-484;NA	ncRNA_exonic	RP5-997D16.2
chr1	34981616	34981651	36	-	3	3	GSE28865%GSM714644;GSE41437%GSM1020021;GSE43573%GSM1065670	2	HEK293;EF3D	NA	ncRNA_intronic	RP11-244H3.1
chr1	34981778	34981809	32	-	5	5	GSE32113%GSM796037;GSE32113%GSM796038;GSE41437%GSM1020022;GSE28865%GSM714644;GSE41437%GSM1020021	4	BC-1;LCL35;HEK293;EF3D	NA	ncRNA_intronic	RP11-244H3.1
chr1	35010764	35010839	76	-	3	3	GSE73059%CLEAR-CLIP;GSE32113%GSM796039;GSE32113%GSM796040	2	Huh7.5;BC-3	hsa-miR-374a-5p;NA	exonic	ZMYM6
chr1	35065272	35065293	22	+	2	2	GSE28865%GSM714642;GSE63797%GSM1557567	2	HEK293;HFF	NA	intronic	ZMYM1
chr1	35117148	35117174	27	+	2	2	GSE43573%GSM1065670;GSE28865%GSM714644	1	HEK293	NA	intergenic	SFPQ;ZMYM1
chr1	35179641	35179716	76	-	2	2	GSE73059%CLEAR-CLIP;GSE28865%GSM714644	2	Huh7.5;HEK293	hsa-miR-16-5p;NA	intronic	SFPQ
chr1	35183701	35183776	76	-	9	9	GSE73059%CLEAR-CLIP;GSE28865%GSM714645;GSE32113%GSM796039;GSE32113%GSM796040;GSE41437%GSM1020022;GSE32113%GSM796038;GSE28865%GSM714646;GSE32113%GSM796037;GSE28865%GSM714644	5	Huh7.5;HEK293;BC-3;LCL35;BC-1	hsa-miR-26b-5p;NA	UTR3	SFPQ
chr1	35183824	35183849	26	-	4	4	GSE32113%GSM796037;GSE32113%GSM796039;GSE32113%GSM796040;GSE32113%GSM796038	2	BC-1;BC-3	NA	UTR3	SFPQ
chr1	35183862	35183884	23	-	2	2	GSE32113%GSM796038;GSE32113%GSM796037	1	BC-1	NA	UTR3	SFPQ
chr1	35183959	35183985	27	-	3	3	GSE32113%GSM796038;GSE32113%GSM796039;GSE32113%GSM796040	2	BC-1;BC-3	NA	UTR3	SFPQ
chr1	35184058	35184101	44	-	5	5	GSE32113%GSM796038;GSE32113%GSM796039;GSE32113%GSM796040;GSE32113%GSM796037;GSE41437%GSM1020022	3	BC-1;BC-3;LCL35	NA	UTR3	SFPQ
chr1	35184175	35184203	29	-	2	2	GSE32113%GSM796037;GSE28865%GSM714646	2	BC-1;HEK293	NA	UTR3	SFPQ
chr1	35184229	35184270	42	-	2	2	GSE43666%GSM1067870;GSE28865%GSM714646	2	HeLa;HEK293	NA	UTR3	SFPQ
chr1	35184307	35184352	46	-	3	3	GSE28865%GSM714646;GSE32113%GSM796037;GSE32113%GSM796038	2	HEK293;BC-1	NA	UTR3	SFPQ
chr1	35184376	35184466	91	-	5	5	GSE32113%GSM796037;GSE32113%GSM796038;GSE28865%GSM714644;GSE28865%GSM714646;GSE32113%GSM796039;GSE32113%GSM796040;GSE43666%GSM1067870	3	BC-1;HEK293;BC-3;HeLa	NA	UTR3;exonic	SFPQ
chr1	35190743	35190822	80	-	2	3	GSE50452%CLASH;GSE73059%GSM1881487	2	HEK293;Huh7.5	hsa-miR-10a-5p;hsa-miR-331-3p;NA	exonic	SFPQ
chr1	35190868	35190924	57	-	3	3	GSE32113%GSM796038;GSE43666%GSM1067870;GSE28865%GSM714646	3	BC-1;HeLa;HEK293	NA	exonic	SFPQ
chr1	35191349	35191381	33	-	3	3	GSE43666%GSM1067870;GSE28865%GSM714644;GSE43573%GSM1065670	2	HeLa;HEK293	NA	exonic	SFPQ
chr1	35192923	35192954	32	-	3	3	GSE41437%GSM1020023;GSE41437%GSM1020024;GSE41437%GSM1020025	1	LCL	NA	exonic	SFPQ
chr1	35339841	35339872	32	+	2	2	GSE28865%GSM714644;GSE43666%GSM1067870	2	HEK293;HeLa	NA	intronic	ZMYM4
chr1	35396608	35396700	93	+	3	3	GSE32113%GSM796038;GSE32113%GSM796037;GSE73059%CLEAR-CLIP	2	BC-1;Huh7.5	NA;hsa-miR-122-5p	exonic;intronic;splicing	ZMYM4
chr1	35414035	35414060	26	+	2	2	GSE41437%GSM1020021;GSE32113%GSM796038	2	EF3D;BC-1	NA	exonic	ZMYM4
chr1	35419911	35419936	26	+	2	2	GSE32113%GSM796037;GSE32113%GSM796038	1	BC-1	NA	UTR3	ZMYM4
chr1	35431173	35431265	93	-	2	2	GSE43573%GSM1065670;GSE73059%CLEAR-CLIP	2	HEK293;Huh7.5	NA;hsa-miR-186-5p	intergenic	KIAA0319L;RNY5P1
chr1	35433526	35433558	33	-	15	15	GSE43666%GSM1067870;GSE32113%GSM796037;GSE32113%GSM796038;GSE41437%GSM1020024;GSE32113%GSM796039;GSE32113%GSM796040;GSE41437%GSM1020021;GSE41437%GSM1020022;GSE41437%GSM1020023;GSE41437%GSM1020025;GSE46611%GSM1133252;GSE28865%GSM714644;GSE28865%GSM714645;GSE28865%GSM714646;GSE43573%GSM1065670	7	HeLa;BC-1;LCL;BC-3;EF3D;LCL35;HEK293	NA	UTR3	KIAA0319L
chr1	35443118	35443144	27	-	5	5	GSE32113%GSM796037;GSE32113%GSM796038;GSE32113%GSM796039;GSE32113%GSM796040;GSE41437%GSM1020024	3	BC-1;BC-3;LCL	NA	intronic	KIAA0319L
chr1	35560538	35560566	29	+	3	3	GSE28865%GSM714644;GSE32113%GSM796038;GSE32113%GSM796037	2	HEK293;BC-1	NA	exonic	NCDN
chr1	35601620	35601652	33	-	4	4	GSE32113%GSM796037;GSE28865%GSM714644;GSE28865%GSM714646;GSE32113%GSM796038	2	BC-1;HEK293	NA	UTR3	PSMB2
chr1	35601824	35601896	73	-	2	2	GSE50452%CLASH;GSE63797%GSM1557565;GSE41437%GSM1020022	2	HEK293;HFF;LCL35	hsa-miR-1226-3p;NA	UTR3	PSMB2
chr1	35601996	35602022	27	-	10	10	GSE32113%GSM796040;GSE28865%GSM714645;GSE28865%GSM714644;GSE32113%GSM796037;GSE32113%GSM796038;GSE32113%GSM796039;GSE41437%GSM1020022;GSE41437%GSM1020023;GSE41437%GSM1020024;GSE41437%GSM1020025	5	BC-3;HEK293;BC-1;LCL35;LCL	NA	UTR3	PSMB2
chr1	35602843	35602867	25	-	5	5	GSE28865%GSM714644;GSE32113%GSM796037;GSE32113%GSM796038;GSE43573%GSM1065670;GSE41437%GSM1020022	3	HEK293;BC-1;LCL35	NA	UTR3	PSMB2
chr1	35603096	35603122	27	-	2	2	GSE28865%GSM714644;GSE28865%GSM714646	1	HEK293	NA	UTR3	PSMB2
chr1	35603137	35603220	84	-	5	5	GSE73059%CLEAR-CLIP;GSE28865%GSM714644;GSE28865%GSM714645;GSE43573%GSM1065670;GSE41437%GSM1020022	3	Huh7.5;HEK293;LCL35	hsa-miR-17-5p;NA	UTR3	PSMB2
chr1	35609246	35609270	25	-	3	3	GSE50452%CLASH;GSE32113%GSM796037;GSE32113%GSM796038	2	HEK293;BC-1	hsa-let-7c-5p;NA	exonic	PSMB2
chr1	35609381	35609408	28	-	5	5	GSE32113%GSM796037;GSE32113%GSM796038;GSE41437%GSM1020022;GSE28865%GSM714644;GSE41437%GSM1020021	4	BC-1;LCL35;HEK293;EF3D	NA	exonic	PSMB2
chr1	35641316	35641418	103	-	2	2	GSE73059%CLEAR-CLIP;GSE50452%CLASH;GSE43666%GSM1067869	2	Huh7.5;HEK293;HeLa	hsa-miR-25-3p;hsa-miR-744-5p;NA	exonic;intronic;splicing	PSMB2
chr1	35734311	35734394	84	-	2	2	GSE41437%GSM1020022;GSE28865%GSM714644;GSE32113%GSM796040;GSE32113%GSM796039	2	LCL35;HEK293;BC-3	NA	intronic	CLSPN
chr1	35735289	35735313	25	-	5	5	GSE28865%GSM714645;GSE28865%GSM714644;GSE32113%GSM796037;GSE41437%GSM1020025;GSE43573%GSM1065670	3	HEK293;BC-1;LCL	NA	intronic	CLSPN
chr1	35736379	35736410	32	-	2	2	GSE28865%GSM714644;GSE43573%GSM1065670	1	HEK293	NA	UTR3;intronic	CLSPN
chr1	35751018	35751042	25	-	2	2	GSE28865%GSM714646;GSE28865%GSM714647	1	HEK293	NA	intronic	CLSPN
chr1	35764546	35764577	32	-	2	2	GSE41437%GSM1020022;GSE28865%GSM714644	2	LCL35;HEK293	NA	exonic	CLSPN
chr1	35853838	35853861	24	+	5	5	GSE41437%GSM1020021;GSE28865%GSM714644;GSE32113%GSM796037;GSE32113%GSM796038;GSE43573%GSM1065670	3	EF3D;HEK293;BC-1	NA	UTR3	AGO4
chr1	35854475	35854507	33	+	6	6	GSE41437%GSM1020021;GSE32113%GSM796038;GSE43573%GSM1065670;GSE41437%GSM1020022;GSE41437%GSM1020024;GSE28865%GSM714644	5	EF3D;BC-1;HEK293;LCL35;LCL	NA	UTR3	AGO4
chr1	35855352	35855427	76	+	3	3	GSE73059%CLEAR-CLIP;GSE41437%GSM1020024;GSE32113%GSM796038	3	Huh7.5;LCL;BC-1	hsa-miR-320a;NA	UTR3	AGO4
[truncated: 45,854 more rows]
