# Supplementary material for: Comprehensive Analysis of Human microRNA–mRNA Interactome
Source: Front Genet. 2019 Oct 8;10:933. doi: 10.3389/fgene.2019.00933 (PMC6792129; doi:10.3389/fgene.2019.00933)
Supplement: Supplementary file 4 [file Table_4.xlsx]

## Sheet: Лист1
Supplementary Table 4. Summary of microRNA-mRNA interactome data.
	CLASH	CLEAR-CLIP
Link to study	Helwak et al., 2013	Moore et al., 2015
Cell line used in study	HEK293	Huh7.5
Raw data	18,572 interactions with transcript coordinates	32,712 interactions with genome coordinates (version hg18)
Processed amount of miRNA-mRNA interactions (chimeras)	18,478 interactions with corresponding 22,030 genome regions (19% of 18,478 interactions consisted of two exons and 36 interactions – of three exons).	32,710 interactions with genome coordinates (version hg19)
Number of interactions that located in transcriptome	18.478	10.032
