# Supplementary material for: Comprehensive Analysis of Human microRNA–mRNA Interactome
Source: Front Genet. 2019 Oct 8;10:933. doi: 10.3389/fgene.2019.00933 (PMC6792129; doi:10.3389/fgene.2019.00933)
Supplement: Supplementary file 5 [file Table_5.xlsx]

## Sheet: GO_Panthera
Supplementary Table 5. GO Panther analysis of 18 RNAs characterized by largest amounts of interactions with miRNAs in HEK293 and Huh7.5
GO molecular function	REFLIST	Number of matched genes (out of 18)	Expected	Fold enrichment	+/-	raw p-value	FDR
Double-stranded RNA binding	74	3	0.06	47.39	+	3.69E-05	3.43E-02
RNA binding	1659	15	1.42	10.57	+	1.95E-14	9.09E-11
nucleic acid binding	4091	15	3.5	4.29	+	9.78E-09	2.27E-05
organic cyclic compound binding	6108	16	5.22	3.06	+	2.08E-07	2.42E-04
heterocyclic compound binding	6033	16	5.16	3.1	+	1.73E-07	2.68E-04
