# Supplementary material for: Comprehensive Analysis of Human microRNA–mRNA Interactome
Source: Front Genet. 2019 Oct 8;10:933. doi: 10.3389/fgene.2019.00933 (PMC6792129; doi:10.3389/fgene.2019.00933)
Supplement: Supplementary file 6 [file Table_6.xlsx]

## Sheet: Sheet1
Supplementary Table 6. List of miRNAs from CLASH/HEK293 and CLEAR-CLIP/Huh7.5 experiments (N = 989), along with their characteristics: expression levels, amount of interactions, groups, phyloP scores
microRNA_name	HEK_Expression	Interactions_CLASH	Ratio_HEK	HEK_group	Huh_Expression	Interactions_CLEARCLIP	Ratio_Huh	HUH_group	Mean_Conservation(20)	Mean_Conservation(100)	TOP_by_mean_cons100
hsa-miR-1268a	102.453	2	51.2263	No	0	29	0	No	0.0775646	0.304712	NO
hsa-miR-29b-2-5p	3.37835	7	0.482622	No	0	2	0	No	0.95342	6.33532	NO
hsa-miR-29c-5p	25.142	3	8.38065	No	0	1	0	No	1.05697	6.45923	NO
hsa-miR-3144-3p	3.75173	1	3.75173	No	0	2	0	No	0.0346359	0.0230967	NO
hsa-miR-3934	3.37835	3	1.12612	No	0	1	0	No	NA	NA	NA
hsa-miR-4286	43.1538	1	43.1538	No	0	56	0	No	0.226465	0.00234055	NO
hsa-miR-548d-5p	28.5203	2	14.2602	No	0	2	0	No	0.0304724	0.166435	NO
hsa-miR-548h-5p	46.1588	1	46.1588	No	0	1	0	No	-0.363624	-0.651286	NO
hsa-miR-605	14.6335	6	2.43892	No	0	1	0	No	NA	NA	NA
hsa-miR-939	3.37835	2	1.68918	No	0	2	0	No	NA	NA	NA
hsa-miR-1260a	2071.05	4	517.762	No	29.6129	22	1.34604	No	0.102899	0.0600218	NO
hsa-miR-19a-3p	494.216	8	61.777	No	264.644	1203	0.219986	GROUP_2	1.06356	8.30889	High-100
hsa-miR-103a-3p	7240.16	3	2413.39	GROUP_1	11693.2	487	24.0107	No	0.939587	8.39424	High-100
hsa-miR-374a-5p	455.578	5	91.1157	No	1088.9	588	1.85187	GROUP_2	0.707417	1.5838	NO
hsa-miR-30a-5p	19666.6	40	491.664	GROUP_1	7524.83	672	11.1977	No	1.04933	6.98235	NO
hsa-miR-1285-3p	57.7874	1	57.7874	No	23.7444	18	1.31913	No	-0.68252	-0.198595	NO
hsa-miR-20b-5p	217.672	3	72.5573	No	4.18834	2	2.09417	No	0.988354	7.53712	High-100
hsa-miR-363-3p	386.909	3	128.97	No	9.4572	2	4.7286	No	1.04603	6.2518	NO
hsa-miR-15b-3p	271.316	2	135.658	No	101.568	15	6.77119	No	1.00539	6.10748	NO
hsa-miR-130b-3p	1819.66	7	259.952	No	1713.37	115	14.8988	No	0.908742	2.67629	NO
hsa-miR-9-5p	964.837	4	241.209	No	30.0739	2	15.037	No	0.949475	8.46	High-100
hsa-miR-19b-3p	864.998	15	57.6665	No	594.238	160	3.71399	No	1.04697	8.45597	High-100
hsa-miR-10a-5p	1.11769e+06	267	4186.12	GROUP_1	2478.52	8	309.815	No	1.07217	7.56687	High-100
hsa-miR-126-5p	2153.69	1	2153.69	No	1829.61	11	166.328	No	0.938456	7.05202	NO
hsa-miR-21-5p	5060.7	3	1686.9	GROUP_1	94082.5	651	144.52	No	1.07058	8.06256	High-100
hsa-miR-151a-5p	4439.82	15	295.988	GROUP_1	2090.47	75	27.873	No	0.950612	2.96096	NO
hsa-miR-17-5p	3837.58	285	13.4652	No	3196.65	2480	1.28897	GROUP_2	1.07843	8.6337	High-100
hsa-miR-130a-3p	356.504	2	178.252	No	11202.4	619	18.0976	No	1.08585	4.59549	NO
hsa-miR-192-5p	10309.8	3	3436.6	GROUP_1	190112	431	441.096	GROUP_1	0.893294	4.53355	NO
hsa-miR-362-5p	141.108	3	47.036	No	140.071	23	6.09006	No	0.909805	2.93455	NO
hsa-miR-32-5p	39.4021	3	13.134	No	243.697	138	1.76592	No	0.988654	5.4289	NO
hsa-miR-27a-3p	469.092	26	18.042	No	2741.58	1066	2.57184	No	0.834398	5.16934	NO
hsa-let-7i-5p	264.578	10	26.4578	No	16.3173	4	4.07932	No	0.725762	7.87588	High-100
hsa-miR-222-3p	5433.01	283	19.1979	No	396.683	133	2.98258	No	1.0512	6.89322	NO
hsa-miR-664a-3p	43.1538	2	21.5769	No	54.4269	16	3.40168	No	0.862433	2.07412	NO
hsa-miR-18a-5p	455.97	96	4.74968	No	444.947	580	0.767149	GROUP_2	1.07843	8.6337	High-100
hsa-miR-365a-3p	205.279	29	7.07858	No	121.467	106	1.14591	No	1.06429	8.06462	High-100
hsa-miR-140-3p	1341.97	5	268.393	No	2551.22	57	44.7582	No	1.04929	8.43293	High-100
hsa-miR-151a-3p	8529.71	23	370.857	GROUP_1	7660.11	123	62.2773	No	0.898135	2.44687	NO
hsa-miR-454-3p	559.151	32	17.4735	No	820.577	265	3.09652	No	0.557929	2.35959	NO
hsa-miR-126-3p	138.103	1	138.103	No	493.295	20	24.6647	No	0.932065	6.99005	NO
hsa-miR-20a-5p	5212.59	163	31.9791	No	3209.22	551	5.82436	No	1.06356	8.56016	High-100
hsa-miR-320d	6.7567	1	6.7567	No	32.1098	26	1.23499	No	0.182701	-0.107596	NO
hsa-miR-26b-5p	2645.7	15	176.38	No	13074.2	388	33.6964	No	0.918638	7.26228	NO
hsa-miR-93-5p	9291.12	186	49.9522	No	6386.12	645	9.90097	No	0.983677	4.94459	NO
hsa-miR-19a-5p	17.6385	1	17.6385	No	17.5829	5	3.51657	No	1.04825	7.50897	NO
hsa-miR-191-5p	113472	35	3242.07	GROUP_1	123801	191	648.172	GROUP_1	1.02492	4.23227	NO
hsa-let-7a-5p	54498.3	310	175.801	No	2463.23	69	35.699	No	0.79635	7.52113	High-100
hsa-miR-16-2-3p	109.956	1	109.956	No	168.133	7	24.019	No	0.910383	6.95498	NO
hsa-miR-378a-3p	14161.6	103	137.491	No	1790.77	59	30.3521	No	0.905325	3.35703	NO
hsa-miR-92a-3p	172729	1062	162.645	No	57830.6	1489	38.8386	No	0.993401	8.14459	High-100
hsa-miR-641	215.414	1	215.414	No	104.212	2	52.1061	No	-0.272096	-0.083342	NO
hsa-let-7g-5p	1766.41	15	117.761	No	142.52	5	28.504	No	1.05829	7.63181	High-100
hsa-miR-196a-5p	4386.33	148	29.6374	No	2471.81	335	7.37853	No	0.963286	3.89334	High-100
hsa-miR-500a-5p	10.8818	12	0.906817	No	22.0608	92	0.239791	No	0.854462	1.19188	NO
hsa-miR-450b-5p	309.225	1	309.225	No	330.054	4	82.5134	No	0.73606	2.08818	NO
hsa-miR-450a-5p	90.4328	3	30.1443	No	86.8374	10	8.68374	No	0.880121	2.28157	NO
hsa-miR-1910	131.346	3	43.7821	No	12.6343	1	12.6343	No	NA	NA	NA
hsa-miR-19b-1-5p	6.7567	2	3.37835	No	6.24297	6	1.04049	No	0.972341	7.6654	High-100
hsa-miR-181c-3p	531.004	1	531.004	No	168.515	1	168.515	No	0.942334	6.31846	NO
hsa-miR-15a-5p	713.008	44	16.2047	No	1431.13	268	5.34005	No	1.06699	6.17113	NO
hsa-miR-33a-3p	13.8868	1	13.8868	No	55.7638	12	4.64698	No	0.839624	5.18665	NO
hsa-miR-92b-3p	17205.7	224	76.8114	No	2184.32	80	27.3039	No	0.732193	4.57515	NO
hsa-miR-28-3p	4006.62	9	445.18	No	7757.83	48	161.621	No	0.900535	2.91207	NO
hsa-miR-874	446.581	10	44.6581	No	165.035	10	16.5035	No	NA	NA	NA
hsa-miR-30d-3p	292.707	1	292.707	No	219.185	2	109.593	No	1.03436	5.68469	NO
hsa-miR-660-5p	361.002	1	361.002	No	946.676	7	135.239	No	0.768156	2.47142	NO
hsa-miR-148a-3p	50255.4	22	2284.34	GROUP_1	53094.3	62	856.359	GROUP_1	1.05394	5.93646	NO
hsa-miR-374b-5p	183.889	5	36.7777	No	420.166	30	14.0055	No	1.01011	2.66157	NO
hsa-miR-23a-3p	99.4477	65	1.52996	No	648.263	1092	0.593648	GROUP_2	0.933131	5.89133	NO
hsa-miR-182-5p	46173.4	45	1026.08	GROUP_1	70106.7	166	422.33	GROUP_1	1.03958	7.91312	High-100
hsa-miR-33a-5p	7.50346	4	1.87586	No	172.123	222	0.775327	GROUP_2	1.04225	8.01279	High-100
hsa-miR-15b-5p	1387	170	8.15885	No	917.849	269	3.41208	No	1.0538	7.68849	High-100
hsa-miR-25-3p	31260	170	183.882	No	15688.9	196	80.0454	No	0.963442	6.37218	NO
hsa-miR-194-5p	251.42	7	35.9171	No	22489.7	1404	16.0183	No	0.893624	4.71297	NO
hsa-miR-106b-5p	1113.04	143	7.78349	No	1459	419	3.48209	No	0.976817	4.16731	NO
hsa-miR-21-3p	684.843	2	342.421	No	6980.61	39	178.99	No	1.00637	7.17477	NO
hsa-miR-221-3p	2475.68	151	16.3953	No	683.406	79	8.65071	No	1.06018	6.9088	NO
hsa-miR-33b-5p	17.2651	4	4.31628	No	91.1393	40	2.27848	No	0.716264	3.60861	NO
hsa-miR-532-5p	281.825	3	93.9416	No	1653.65	33	50.1105	No	0.910858	3.02253	NO
hsa-miR-99a-3p	28.1469	3	9.38231	No	71.0744	14	5.07674	No	0.977103	6.23292	NO
hsa-miR-1247-5p	17.2651	2	8.63257	No	102.026	21	4.85836	No	0.765522	1.04733	NO
hsa-miR-210	81.0625	9	9.00694	No	461.721	91	5.07386	No	NA	NA	NA
hsa-miR-16-5p	16727.3	306	54.6643	No	37632.5	1196	31.4653	No	0.90142	8.3873	High-100
hsa-miR-301b	680.344	5	136.069	No	946.085	12	78.8404	No	NA	NA	NA
hsa-miR-219a-5p	7.13008	1	7.13008	No	4.13575	1	4.13575	No	0.884548	6.31801	NO
hsa-miR-331-5p	52.1688	3	17.3896	No	63.0814	6	10.5136	No	1.03777	3.26365	NO
hsa-miR-26a-5p	12490.8	147	84.9715	No	70801	1363	51.945	No	0.946669	8.47216	High-100
hsa-miR-25-5p	151.243	2	75.6216	No	92.8169	2	46.4084	No	0.916032	4.4633	NO
hsa-miR-943	7.50346	1	7.50346	No	5.04534	1	5.04534	No	-0.0520449	0.19126	NO
hsa-miR-99b-5p	11170.3	40	279.257	GROUP_1	6307.66	33	191.141	No	0.862646	2.6943	NO
hsa-miR-320a	1916.14	514	3.7279	No	4693.75	1800	2.60764	No	NA	NA	NA
hsa-miR-7-5p	443.576	23	19.2859	No	388.323	26	14.9355	No	0.87614	4.15894	High-100
hsa-miR-218-5p	1621.18	21	77.1989	No	1315.06	21	62.6217	No	1.05067	8.15369	High-100
hsa-miR-107	1514.19	26	58.2381	No	965.261	20	48.263	No	0.938157	7.86367	High-100
hsa-miR-301a-3p	1521.69	21	72.4616	No	2033.13	33	61.6101	No	1.0619	7.2676	NO
hsa-miR-181a-5p	15209.2	42	362.123	GROUP_1	104019	337	308.661	GROUP_1	1.04317	8.2455	High-100
hsa-miR-3065-5p	24.3952	1	24.3952	No	21.3814	1	21.3814	No	0.976397	6.32782	NO
hsa-miR-629-5p	361.002	3	120.334	No	529.6	5	105.92	No	-0.528205	-0.748156	NO
hsa-miR-29b-3p	50.2839	26	1.934	No	83.8379	49	1.71098	No	0.95545	7.14783	NO
hsa-miR-186-5p	11870.1	453	26.2032	No	24335	1049	23.1983	No	1.0279	3.44097	NO
hsa-miR-1295a	6.7567	2	3.37835	No	48.3252	16	3.02033	No	0.0671319	0.130212	NO
hsa-miR-618	14.6335	1	14.6335	No	118.952	9	13.2168	No	0.296724	-0.0801213	NO
hsa-miR-625-3p	24.7686	1	24.7686	No	23.141	1	23.141	No	0.0835159	0.164714	NO
hsa-miR-424-3p	72.0475	2	36.0238	No	102.415	3	34.1384	No	0.724362	2.66019	NO
hsa-miR-500a-3p	2437.05	14	174.075	No	2687.15	16	167.947	No	0.739935	1.2988	NO
hsa-miR-501-3p	324.232	6	54.0386	No	317.218	6	52.8697	No	0.185809	0.476253	NO
hsa-miR-181c-5p	1194.85	5	238.97	No	471.725	2	235.862	No	0.98985	7.66681	High-100
hsa-miR-181b-5p	2643.37	80	33.0422	No	9789.87	294	33.2989	No	0.894866	7.50978	High-100
hsa-miR-624-5p	7.13008	1	7.13008	No	72.3774	10	7.23774	No	0.00293439	0.404917	NO
hsa-miR-195-5p	35.277	15	2.3518	No	28.0646	11	2.55132	No	0.88112	4.23423	NO
hsa-miR-148a-5p	1447.85	2	723.926	No	1585.16	2	792.58	No	1.04638	4.98779	NO
hsa-miR-128	2615.1	40	65.3775	No	3574.95	46	77.7163	No	NA	NA	NA
hsa-miR-17-3p	138.85	54	2.57129	No	227.241	74	3.07083	No	1.01317	7.5475	High-100
hsa-miR-99a-5p	1142.72	111	10.2947	No	520.045	39	13.3345	No	1.01897	7.86889	High-100
hsa-miR-183-5p	23324.2	145	160.856	No	10065.6	48	209.701	GROUP_1	1.05108	7.94556	High-100
hsa-miR-29a-3p	179.39	26	6.89962	No	1264.84	140	9.03458	No	1.05923	7.81291	High-100
hsa-miR-1307-3p	743.395	13	57.1842	No	999.211	13	76.8624	No	0.361463	0.635097	NO
hsa-miR-204-5p	335.878	21	15.9942	No	132.162	6	22.0269	No	1.08529	8.29978	High-100
hsa-miR-1249	14.6335	2	7.31677	No	20.3971	2	10.1986	No	NA	NA	NA
hsa-miR-629-3p	10.5084	2	5.25421	No	29.7805	4	7.44512	No	-0.0863963	-0.564944	NO
hsa-miR-146b-5p	3854.46	13	296.497	No	1682.19	4	420.548	No	0.861432	2.7855	NO
hsa-miR-424-5p	78.8042	26	3.03093	No	170.325	39	4.36732	No	0.923546	3.4014	NO
hsa-miR-501-5p	25.142	9	2.79355	No	77.6789	19	4.08837	No	0.545149	0.522504	NO
hsa-miR-625-5p	31.8987	13	2.45374	No	21.8168	6	3.63614	No	-0.0989866	0.163476	NO
hsa-miR-10b-3p	51.0307	1	51.0307	No	151.786	2	75.893	No	1.06541	7.96517	High-100
hsa-miR-455-5p	61.9125	4	15.4781	No	346.692	15	23.1128	No	0.933984	7.89816	High-100
hsa-let-7b-5p	394.413	597	0.660658	GROUP_2	13.9654	14	0.997527	No	1.03677	7.4014	NO
hsa-miR-576-5p	38.6554	2	19.3277	No	90.4952	3	30.1651	No	-0.0654155	-0.292848	NO
hsa-miR-125b-2-3p	940.086	11	85.4624	No	407.944	3	135.981	No	0.953508	6.07043	NO
hsa-miR-148b-5p	242.423	3	80.8076	No	403.868	3	134.623	No	0.987602	4.27943	NO
hsa-miR-589-5p	811.371	3	270.457	No	1812.78	4	453.196	No	0.617303	-0.0556187	NO
hsa-miR-1908	28.1469	3	9.38231	No	318.739	20	15.9369	No	NA	NA	NA
hsa-miR-101-5p	10.5084	1	10.5084	No	35.9093	2	17.9546	No	1.05639	7.7941	High-100
hsa-miR-30e-3p	1470.7	13	113.131	No	1170.06	6	195.01	No	1.04733	7.83049	High-100
hsa-miR-28-5p	291.96	24	12.165	No	1283.03	59	21.7462	No	1.05588	3.22625	NO
hsa-miR-196b-5p	1886.84	47	40.1455	No	720.625	10	72.0625	No	1.05336	6.45023	NO
hsa-miR-30c-5p	3452.82	198	17.4385	No	17608.1	558	31.5558	No	0.850453	6.18334	High-100
hsa-miR-34a-5p	487.477	66	7.38601	No	316.996	23	13.7824	No	0.962781	8.06524	High-100
hsa-miR-628-5p	39.4021	1	39.4021	No	75.8626	1	75.8626	No	0.96125	2.00354	NO
hsa-miR-320c	14.2602	24	0.594173	No	69.9896	60	1.16649	No	0.161048	-0.277724	NO
hsa-miR-7-1-3p	27.7736	8	3.4717	No	44.8598	6	7.47663	No	0.904003	7.32857	NO
hsa-miR-10b-5p	865836	108	8017	GROUP_1	140866	8	17608.2	GROUP_1	1.05398	8.27986	High-100
hsa-miR-636	7.50346	3	2.50115	No	5.50151	1	5.50151	No	-0.119712	0.520514	NO
hsa-miR-181a-3p	511.107	1	511.107	No	2276.16	2	1138.08	No	1.06378	7.51586	NO
hsa-miR-421	1743.1	107	16.2906	No	2170.49	59	36.788	No	1.00409	2.63218	NO
hsa-miR-30a-3p	750.543	20	37.5272	No	170.385	2	85.1923	No	1.05814	6.90454	NO
hsa-miR-30c-1-3p	110.703	7	15.8147	No	108.065	3	36.0217	No	1.04432	7.42241	NO
hsa-miR-330-3p	60.419	22	2.74632	No	59.5178	9	6.61309	No	0.904921	2.26823	NO
hsa-miR-671-5p	68.6692	47	1.46105	No	221.131	62	3.56663	No	0.933523	5.24498	NO
hsa-miR-769-5p	2739.52	85	32.2296	No	2517.37	31	81.2055	No	0.810002	0.72364	NO
hsa-miR-193a-5p	25.5153	3	8.50511	No	172.054	8	21.5067	No	0.840063	3.667	NO
hsa-miR-187-3p	14.6335	3	4.87784	No	12.5741	1	12.5741	No	0.945129	5.29894	NO
hsa-miR-200c-3p	42.4071	7	6.05816	No	64.6973	4	16.1743	No	0.944967	2.91551	NO
hsa-miR-185-5p	81.4358	79	1.03083	No	262.788	93	2.82568	No	1.00071	2.76545	NO
hsa-miR-140-5p	13.8868	5	2.77736	No	342.929	43	7.97509	No	1.04963	8.32236	High-100
hsa-miR-148b-3p	4142.56	25	165.702	No	5408.85	11	491.713	No	1.05034	5.23017	NO
hsa-miR-96-5p	326.881	25	13.0753	No	2351.47	59	39.8554	No	1.07546	8.25116	High-100
hsa-miR-574-3p	17.6385	3	5.8795	No	1359.63	75	18.1284	No	0.777205	1.74218	NO
hsa-miR-1296	200.389	87	2.30332	No	293.379	41	7.1556	No	NA	NA	NA
hsa-miR-577	1156.6	3	385.534	No	3763.1	3	1254.37	No	0.0304079	-0.0578425	NO
hsa-miR-193b-3p	527.626	479	1.10152	No	572.394	159	3.59996	No	0.982416	7.15091	NO
hsa-miR-103a-2-5p	3.75173	3	1.25058	No	12.6079	3	4.20263	No	0.920528	7.49134	NO
hsa-miR-30b-5p	822.964	60	13.7161	No	7074.68	153	46.2397	No	1.01639	5.84797	NO
hsa-miR-106b-3p	427.805	62	6.90008	No	456.662	19	24.0348	No	0.983405	3.51071	NO
hsa-miR-425-5p	604.19	49	12.3304	No	6329.55	147	43.0582	No	1.04521	4.80646	NO
hsa-miR-345-5p	493.824	12	41.152	No	2064.68	14	147.477	No	0.669003	1.75331	NO
hsa-miR-188-5p	18.0119	6	3.00198	No	547.373	50	10.9475	No	0.977839	2.68578	NO
hsa-miR-125a-3p	39.7755	10	3.97755	No	58.0681	4	14.517	No	0.888693	2.85822	NO
hsa-miR-339-5p	126.457	78	1.62124	No	280.466	44	6.37423	No	0.899801	1.98133	NO
hsa-miR-342-3p	1073.28	83	12.9311	No	716.371	13	55.1054	No	0.935641	2.6998	NO
hsa-miR-941	5593.73	27	207.175	No	888.933	1	888.933	No	-0.344799	-0.648171	NO
hsa-miR-125a-5p	4713.67	85	55.455	No	14852.1	59	251.73	GROUP_1	0.882636	2.28152	NO
hsa-miR-502-3p	21.3902	8	2.67378	No	110.34	9	12.26	No	0.960666	2.29125	NO
hsa-miR-551b-3p	3.75173	3	1.25058	No	11.4914	2	5.74569	No	0.980641	4.99809	NO
hsa-miR-92b-5p	3.75173	13	0.288594	No	4.18326	3	1.39442	No	0.733894	3.53424	NO
hsa-miR-628-3p	25.142	4	6.28549	No	61.0451	2	30.5225	No	0.828704	1.72962	NO
hsa-miR-30e-5p	13191	37	356.513	GROUP_1	36744.3	21	1749.73	GROUP_1	1.0688	8.42215	High-100
hsa-miR-29c-3p	106.204	14	7.58603	No	156.347	4	39.0867	No	1.05105	7.34275	NO
hsa-miR-483-3p	3.75173	1	3.75173	No	1637.56	84	19.4947	No	0.840652	1.53836	NO
hsa-miR-484	2607.67	848	3.07508	No	1800.98	111	16.225	No	0.968278	2.37806	NO
hsa-miR-183-3p	60.0456	1	60.0456	No	1289.29	4	322.324	No	0.98868	7.42995	NO
hsa-miR-99b-3p	46.1588	19	2.42941	No	117.41	9	13.0456	No	0.773354	2.19354	NO
hsa-miR-339-3p	135.098	2	67.5491	No	1119.48	3	373.159	No	0.767999	1.36236	NO
hsa-miR-132-3p	227.789	11	20.7081	No	116.001	1	116.001	No	0.786948	2.18126	NO
hsa-miR-423-5p	2309.74	174	13.2743	No	5209.69	70	74.4242	No	1.0142	3.40383	NO
hsa-miR-940	32.272	51	0.632785	No	48.2806	13	3.71389	No	0.637093	-0.169569	NO
hsa-miR-24-3p	303.962	19	15.998	No	15365.8	152	101.091	No	0.974325	5.05976	High-100
hsa-miR-3620	3.37835	4	0.844588	No	5.49833	1	5.49833	No	NA	NA	NA
hsa-miR-1180	430.081	49	8.77716	No	404.366	7	57.7666	No	NA	NA	NA
hsa-miR-652-3p	100.194	127	0.788933	No	200.656	38	5.28043	No	0.993406	3.35266	NO
hsa-miR-330-5p	214.649	33	6.50452	No	182.849	4	45.7122	No	0.98978	2.5988	NO
hsa-miR-503	21.7636	44	0.494628	No	117.449	33	3.55905	No	NA	NA	NA
hsa-miR-423-3p	4465.67	207	21.5733	No	20183.3	121	166.804	No	0.965241	3.19703	NO
hsa-miR-3187-3p	6.7567	4	1.68918	No	67.638	5	13.5276	No	0.557084	3.81281	NO
hsa-miR-30d-5p	11413.9	55	207.525	No	24949.1	15	1663.27	GROUP_1	1.04465	5.98048	NO
hsa-miR-27b-5p	51.0307	2	25.5153	No	223.87	1	223.87	No	0.941012	8.13393	High-100
hsa-miR-181a-2-3p	103.573	1	103.573	No	937.08	1	937.08	No	0.977982	6.52526	NO
hsa-miR-320b	161.378	72	2.24136	No	243.75	12	20.3125	No	0.247976	0.0298676	NO
hsa-let-7f-5p	7508.17	62	121.1	No	1165.27	1	1165.27	No	1.06321	7.85916	High-100
hsa-miR-20a-3p	3.37835	11	0.307123	No	77.0671	26	2.96412	No	0.921007	6.68717	NO
hsa-miR-27b-3p	13352.8	76	175.695	No	71381.7	42	1699.56	GROUP_1	0.96837	8.25731	High-100
hsa-miR-22-3p	9853.84	27	364.957	GROUP_1	199117	56	3555.65	GROUP_1	1.03209	6.21143	NO
hsa-miR-616-5p	3.75173	2	1.87586	No	18.5488	1	18.5488	No	-0.219619	-0.25731	NO
hsa-miR-497-5p	21.3902	9	2.37669	No	24.0352	1	24.0352	No	0.946982	3.88199	NO
hsa-miR-197-3p	517.846	113	4.58271	No	3415.25	70	48.7893	No	0.797392	0.548821	NO
hsa-miR-589-3p	65.2908	5	13.0582	No	279.781	2	139.891	No	0.285041	-0.0410835	NO
hsa-miR-191-3p	21.0169	3	7.00562	No	151.987	2	75.9933	No	0.96529	3.53623	NO
hsa-let-7e-5p	3736.3	319	11.7126	No	656.651	5	131.33	No	0.921861	3.60293	NO
hsa-miR-3928	3.75173	4	0.937932	No	21.2491	2	10.6245	No	NA	NA	NA
hsa-miR-2110	3.37835	4	0.844588	No	69.042	7	9.86314	No	-0.304082	-0.217188	NO
hsa-miR-3615	93.0644	10	9.30644	No	594.299	5	118.86	No	-0.779132	-1.79506	NO
hsa-miR-23b-3p	339.63	148	2.2948	No	1396.81	42	33.2574	No	0.971826	8.21259	High-100
hsa-miR-146a-5p	13.8868	1	13.8868	No	28299.3	137	206.565	No	1.06893	4.40697	NO
hsa-miR-130b-5p	259.314	57	4.54938	No	707.331	10	70.7331	No	0.856465	1.9925	NO
hsa-miR-125b-5p	325.725	234	1.39199	No	786.441	32	24.5763	No	0.951081	7.89387	High-100
hsa-miR-766-3p	145.607	53	2.74729	No	48.8007	1	48.8007	No	0.0831545	0.798846	NO
hsa-miR-1301	130.226	112	1.16273	No	43.4333	2	21.7166	No	NA	NA	NA
hsa-miR-324-3p	59.6722	222	0.268794	GROUP_2	151.047	30	5.03488	No	1.02651	2.93135	NO
hsa-miR-378a-5p	49.9105	54	0.924269	No	37.7124	2	18.8562	No	0.881063	2.2456	NO
hsa-miR-18a-3p	46.9056	250	0.187622	GROUP_2	137.856	33	4.17745	No	1.01607	8.03311	High-100
hsa-miR-744-3p	14.6335	5	2.92671	No	65.4421	1	65.4421	No	1.0313	2.61242	NO
hsa-miR-3909	31.8987	5	6.37973	No	290.721	2	145.361	No	-0.186244	-0.324949	NO
hsa-miR-93-3p	118.58	209	0.567367	GROUP_2	246.924	19	12.996	No	0.995382	4.10109	NO
hsa-miR-455-3p	22.5104	115	0.195742	No	834.466	180	4.63592	No	0.89627	7.81272	High-100
hsa-miR-532-3p	35.6504	21	1.69764	No	310.565	7	44.3664	No	0.926024	2.9751	NO
hsa-miR-185-3p	3.75173	3	1.25058	No	33.6097	1	33.6097	No	0.941223	2.45049	NO
hsa-miR-744-5p	612.422	401	1.52724	No	1436.97	29	49.5508	No	1.0423	3.24936	NO
hsa-miR-22-5p	3.37835	6	0.563058	No	175.398	7	25.0569	No	1.06884	6.06693	NO
hsa-miR-193a-3p	21.3902	17	1.25825	No	8130.41	128	63.5188	No	0.855559	3.30532	NO
hsa-miR-877-5p	71.6742	181	0.39599	GROUP_2	251.017	9	27.8908	No	0.801976	0.850536	NO
hsa-miR-328	24.7686	89	0.278299	No	128.678	6	21.4463	No	NA	NA	NA
hsa-miR-186-3p	3.75173	9	0.416859	No	34.6924	1	34.6924	No	0.922823	2.93496	NO
hsa-miR-296-3p	21.3902	191	0.111991	GROUP_2	164.541	17	9.67889	No	0.914699	1.58282	NO
hsa-miR-425-3p	57.414	17	3.37729	No	2133.24	7	304.748	No	1.02549	4.21851	NO
hsa-miR-769-3p	31.8987	84	0.379746	No	242.893	6	40.4822	No	0.716941	0.604497	NO
hsa-miR-331-3p	64.9175	342	0.189817	GROUP_2	1030.05	47	21.916	No	0.93152	3.21101	NO
hsa-miR-615-3p	489.362	1016	0.481655	GROUP_2	1157.31	13	89.0237	No	0.703166	1.36666	NO
hsa-miR-324-5p	66.8023	263	0.254001	GROUP_2	536.53	10	53.653	No	1.03175	2.48138	NO
hsa-miR-326	10.8818	49	0.222078	No	98.0216	2	49.0108	No	1.06042	3.14982	NO
hsa-miR-149-5p	88.5659	332	0.266765	GROUP_2	299.902	2	149.951	No	0.823679	0.421555	NO
hsa-miR-100-5p	40.5223	230	0.176184	GROUP_2	916.087	1	916.087	No	1.01575	7.98315	High-100
hsa-let-7b-3p	10.8818	2	5.4409	No	0	0		No	0.881645	6.00558	NO
hsa-let-7c-3p	6.7567	2	3.37835	No	0	0		No	1.0271	7.42748	NO
hsa-let-7d-3p	10.5084	2	5.25421	No	0	0		No	1.01966	5.48083	NO
hsa-miR-1179	6.7567	0	inf	No	0	0		No	0.270704	0.539291	NO
hsa-miR-1226-5p	3.75173	2	1.87586	No	0	0		No	0.0208788	0.0653134	NO
hsa-miR-124-3p	3.37835	2	1.68918	No	0	0		No	0.845417	5.20637	High-100
hsa-miR-1243	6.7567	0	inf	No	0	0		No	0.306947	0.166425	NO
hsa-miR-1256	3.37835	0	inf	No	0	0		No	0.0349764	0.0785118	NO
hsa-miR-1258	3.75173	0	inf	No	0	0		No	0.288372	0.149968	NO
hsa-miR-1262	3.37835	1	3.37835	No	0	0		No	-0.0750964	0.194571	NO
hsa-miR-1268b	112.961	0	inf	No	0	0		No	-0.0842942	0.0320506	NO
hsa-miR-1271-5p	27.4002	1	27.4002	No	0	0		No	0.604837	1.82846	NO
hsa-miR-1272	3.37835	0	inf	No	0	0		No	-0.287211	-0.260593	NO
hsa-miR-1273g-3p	10.8818	0	inf	No	0	0		No	NA	NA	NA
hsa-miR-1273h-3p	14.2602	0	inf	No	0	0		No	0.0866835	-0.0466997	NO
hsa-miR-1284	3.75173	1	3.75173	No	0	0		No	0.641682	1.43836	NO
hsa-miR-1285-5p	7.50346	0	inf	No	0	10	0	No	-0.0290323	-0.0139772	NO
hsa-miR-129-2-3p	6.7567	2	3.37835	No	0	0		No	0.917767	7.53225	High-100
hsa-miR-129-5p	39.4021	2	19.7011	No	0	0		No	0.93398	7.69513	High-100
hsa-miR-1291	3.37835	0	inf	No	0	0		No	0.653372	3.05111	NO
hsa-miR-1292-3p	3.75173	0	inf	No	0	0		No	0.193116	-0.0501003	NO
hsa-miR-1302	3.37835	0	inf	No	0	0		No	-0.233986	-0.130799	NO
hsa-miR-1303	180.119	30	6.00396	No	0	0		No	0.0354533	-0.105112	NO
hsa-miR-1305	17.6385	0	inf	No	0	0		No	0.593093	0.689577	NO
hsa-miR-1306-3p	10.8818	0	inf	No	0	2	0	No	0.962923	7.89452	High-100
hsa-miR-1322	3.37835	0	inf	No	0	5	0	No	-0.276127	-0.138339	NO
hsa-miR-134-5p	3.37835	0	inf	No	0	0		No	0.949234	1.84162	NO
hsa-miR-138-1-3p	3.37835	0	inf	No	0	0		No	0.629729	5.88737	NO
hsa-miR-139-3p	3.75173	1	3.75173	No	0	0		No	0.812189	3.87766	NO
hsa-miR-139-5p	3.75173	2	1.87586	No	0	0		No	0.887359	5.36479	NO
hsa-miR-1468-5p	17.6385	0	inf	No	0	0		No	0.46294	1.22653	NO
hsa-miR-150-3p	3.37835	0	inf	No	0	0		No	0.659095	1.57531	NO
hsa-miR-1909-5p	3.75173	4	0.937932	No	0	0		No	-0.219112	-0.338118	NO
hsa-miR-1914-5p	3.37835	19	0.177808	No	0	0		No	0.0360187	-0.632457	NO
hsa-miR-1915-5p	6.7567	5	1.35134	No	0	0		No	-0.0181736	-0.830968	NO
hsa-miR-195-3p	3.37835	0	inf	No	0	0		No	0.858097	3.0881	NO
hsa-miR-205-5p	3.37835	0	inf	No	0	1	0	No	1.01528	5.53607	NO
hsa-miR-20b-3p	3.37835	0	inf	No	0	0		No	0.704986	5.58066	NO
hsa-miR-219b-3p	3.75173	0	inf	No	0	0		No	0.882419	6.00488	NO
hsa-miR-31-3p	24.3952	16	1.5247	No	0	0		No	0.960173	4.83188	NO
hsa-miR-31-5p	800.809	55	14.5602	No	0	0		No	0.920997	5.68166	NO
hsa-miR-3116	3.37835	0	inf	No	0	0		No	-0.20321	-0.358219	NO
hsa-miR-3117-3p	3.75173	1	3.75173	No	0	0		No	-0.790813	-0.241427	NO
hsa-miR-3121-3p	3.75173	0	inf	No	0	0		No	0.435892	0.404607	NO
hsa-miR-3155a	3.37835	0	inf	No	0	0		No	-0.144769	-0.00335433	NO
hsa-miR-3160-3p	3.75173	0	inf	No	0	0		No	-0.174838	-0.303597	NO
hsa-miR-3161	7.13008	0	inf	No	0	0		No	0.220899	-0.234633	NO
hsa-miR-3173-5p	3.37835	0	inf	No	0	0		No	0.0414897	0.395835	NO
hsa-miR-3177-5p	3.75173	0	inf	No	0	0		No	-0.189858	-0.267743	NO
hsa-miR-3190-3p	3.37835	0	inf	No	0	0		No	0.00545097	-0.213832	NO
hsa-miR-3200-5p	3.37835	0	inf	No	0	0		No	0.286183	0.0935737	NO
hsa-miR-338-5p	28.5203	0	inf	No	0	0		No	0.957123	5.34222	NO
hsa-miR-346	28.8937	28	1.03192	No	0	0		No	0.865237	2.51911	NO
hsa-miR-34b-5p	3.75173	0	inf	No	0	0		No	0.784048	5.66301	NO
hsa-miR-361-3p	55.5471	15	3.70314	No	0	0		No	0.954112	2.93833	NO
hsa-miR-361-5p	648.855	64	10.1384	No	0	0		No	1.06086	3.03483	NO
hsa-miR-3617-3p	3.37835	0	inf	No	0	0		No	0.181004	0.0744356	NO
hsa-miR-365a-5p	6.7567	2	3.37835	No	0	0		No	1.04035	7.99339	High-100
hsa-miR-3662	3.37835	0	inf	No	0	0		No	0.545182	2.83085	NO
hsa-miR-3680-5p	3.75173	0	inf	No	0	0		No	-0.135865	-0.188786	NO
hsa-miR-3684	7.50346	0	inf	No	0	0		No	0.0897858	0.1775	NO
hsa-miR-3685	3.75173	0	inf	No	0	0		No	0.563819	0.576426	NO
hsa-miR-378b	3.75173	0	inf	No	0	2	0	No	0.292631	0.172852	NO
hsa-miR-378f	39.7755	0	inf	No	0	0		No	0.0722909	-0.210004	NO
hsa-miR-378g	17.2651	0	inf	No	0	0		No	NA	NA	NA
hsa-miR-381-3p	7.50346	0	inf	No	0	0		No	1.0537	3.12613	NO
hsa-miR-3929	3.37835	1	3.37835	No	0	0		No	0.097786	0.0555691	NO
hsa-miR-3935	3.37835	0	inf	No	0	0		No	-0.45932	-0.916328	NO
hsa-miR-3938	42.7805	0	inf	No	0	0		No	0.0585489	0.180144	NO
hsa-miR-3940-3p	3.37835	0	inf	No	0	2	0	No	-0.308638	-0.800539	NO
hsa-miR-3942-3p	3.37835	0	inf	No	0	0		No	0.0782953	-0.00630394	NO
hsa-miR-3943	6.7567	3	2.25223	No	0	0		No	0.0800802	-0.222382	NO
hsa-miR-3960	3.75173	0	inf	No	0	7	0	No	0.711232	0.335641	NO
hsa-miR-409-3p	6.7567	0	inf	No	0	0		No	0.981777	2.37453	NO
hsa-miR-410-3p	3.37835	0	inf	No	0	0		No	0.955927	2.58717	NO
hsa-miR-422a	28.1469	2	14.0735	No	0	0		No	-0.311248	-0.158958	NO
hsa-miR-4423-3p	3.75173	0	inf	No	0	0		No	0.0357323	-0.481047	NO
hsa-miR-4435	17.6385	0	inf	No	0	0		No	0.0502167	-0.130978	NO
hsa-miR-4446-3p	3.37835	0	inf	No	0	0		No	-0.020748	0.0802321	NO
hsa-miR-4446-5p	3.37835	0	inf	No	0	0		No	0.132527	0.153999	NO
hsa-miR-4447	3.37835	0	inf	No	0	5	0	No	-0.527973	-0.458816	NO
hsa-miR-4454	195.89	0	inf	No	0	0		No	-0.0548367	0.0495354	NO
hsa-miR-4483	3.37835	0	inf	No	0	2	0	No	-0.0505724	-0.503849	NO
hsa-miR-4484	3.37835	0	inf	No	0	0		No	0.190973	0.624664	NO
hsa-miR-4501	3.75173	0	inf	No	0	0		No	0.220472	0.52639	NO
hsa-miR-4508	3.37835	0	inf	No	0	3	0	No	-0.606019	-0.0102362	NO
hsa-miR-4510	30.7785	0	inf	No	0	0		No	-0.100279	-0.172415	NO
hsa-miR-4517	7.13008	0	inf	No	0	0		No	0.55257	0.219955	NO
hsa-miR-4521	78.4309	0	inf	No	0	0		No	-0.852355	-1.91579	NO
hsa-miR-4666a-5p	7.13008	0	inf	No	0	1	0	No	0.0373165	-0.682828	NO
hsa-miR-4684-3p	3.37835	0	inf	No	0	0		No	-0.0103071	-0.253588	NO
hsa-miR-4687-5p	3.37835	0	inf	No	0	1	0	No	0.498994	0.640143	NO
hsa-miR-4721	3.37835	0	inf	No	0	0		No	-0.0750394	0.282972	NO
hsa-miR-4741	11.2552	0	inf	No	0	0		No	0.0213565	0.442097	NO
hsa-miR-4778-5p	3.75173	0	inf	No	0	0		No	-0.137748	-0.232516	NO
hsa-miR-4785	3.37835	0	inf	No	0	0		No	0.167739	0.227998	NO
hsa-miR-4786-3p	3.37835	0	inf	No	0	0		No	0.0958673	0.172062	NO
hsa-miR-4787-3p	3.37835	0	inf	No	0	0		No	0.486593	0.695589	NO
hsa-miR-4792	3.37835	0	inf	No	0	0		No	NA	NA	NA
hsa-miR-4804-5p	3.75173	0	inf	No	0	3	0	No	-0.687086	-0.248242	NO
hsa-miR-488-3p	52.5421	1	52.5421	No	0	0		No	1.03112	2.64102	NO
hsa-miR-5000-5p	7.13008	0	inf	No	0	0		No	0.0401867	0.131654	NO
hsa-miR-500b	7.13008	0	inf	No	0	6	0	No	NA	NA	NA
hsa-miR-504-5p	14.2602	24	0.594173	No	0	0		No	1.01212	2.71093	NO
hsa-miR-505-3p	120.838	90	1.34264	No	0	0		No	1.02506	2.7882	NO
hsa-miR-505-5p	6.7567	47	0.14376	No	0	0		No	1.01678	2.85542	NO
hsa-miR-5100	34.5303	0	inf	No	0	0		No	0.124464	-0.235494	NO
hsa-miR-548aa	7.13008	1	7.13008	No	0	0		No	-0.198916	-0.206	NO
hsa-miR-548ah-3p	6.7567	0	inf	No	0	1	0	No	0.194061	0.138459	NO
hsa-miR-548am-5p	3.75173	0	inf	No	0	0		No	0.11798	-0.0561294	NO
hsa-miR-548aq-3p	6.7567	0	inf	No	0	2	0	No	0.24805	0.0544676	NO
hsa-miR-548av-3p	3.37835	0	inf	No	0	1	0	No	0.0321674	-0.0311413	NO
hsa-miR-548az-5p	3.37835	0	inf	No	0	0		No	-0.037108	-0.376044	NO
hsa-miR-548b-5p	61.1657	0	inf	No	0	7	0	No	-0.0866963	-0.330673	NO
hsa-miR-548c-3p	3.37835	0	inf	No	0	1	0	No	0.141483	-0.0674964	NO
hsa-miR-548c-5p	3.75173	0	inf	No	0	7	0	No	-0.171735	-0.0937252	NO
hsa-miR-548i	3.75173	0	inf	No	0	0		No	-0.139235	-0.258406	NO
hsa-miR-548o-5p	3.75173	0	inf	No	0	0		No	0.149806	0.329234	NO
hsa-miR-548p	6.7567	0	inf	No	0	0		No	0.0613318	-0.00924371	NO
hsa-miR-548q	3.75173	1	3.75173	No	0	0		No	-0.280368	-0.40737	NO
hsa-miR-548t-3p	7.13008	0	inf	No	0	1	0	No	-0.0319449	-0.359346	NO
hsa-miR-548u	3.75173	0	inf	No	0	0		No	0.122269	0.0743758	NO
hsa-miR-548w	3.75173	0	inf	No	0	0		No	-0.00623407	-0.0979399	NO
hsa-miR-548z	10.5084	0	inf	No	0	0		No	-0.169193	-0.0475268	NO
hsa-miR-550a-3-5p	81.8092	0	inf	No	0	0		No	0.0849685	0.064443	NO
hsa-miR-551a	6.7567	0	inf	No	0	0		No	0.361238	1.2128	NO
hsa-miR-551b-5p	7.50346	0	inf	No	0	0		No	0.893057	4.77325	NO
hsa-miR-5580-5p	3.37835	0	inf	No	0	0		No	0.096246	0.619865	NO
hsa-miR-5690	7.13008	0	inf	No	0	0		No	0.237656	0.316031	NO
hsa-miR-5697	3.75173	0	inf	No	0	0		No	0.229059	0.231171	NO
hsa-miR-573	27.7736	0	inf	No	0	0		No	-0.0922051	-0.227531	NO
hsa-miR-574-5p	18.3853	0	inf	No	0	401	0	No	0.769618	2.28367	NO
hsa-miR-598-3p	193.632	17	11.3901	No	0	0		No	0.42898	0.861245	NO
hsa-miR-602	3.37835	0	inf	No	0	0		No	-0.659078	-0.530189	NO
hsa-miR-6132	3.37835	0	inf	No	0	0		No	0.695203	3.18235	NO
hsa-miR-6516-5p	7.13008	0	inf	No	0	0		No	0.809135	4.66782	NO
hsa-miR-653-5p	13.8868	0	inf	No	0	0		No	0.82915	1.94272	NO
hsa-miR-664b-3p	3.37835	0	inf	No	0	0		No	0.371211	0.949663	NO
hsa-miR-664b-5p	3.75173	0	inf	No	0	0		No	0.21189	0.60981	NO
hsa-miR-6720-3p	3.75173	0	inf	No	0	0		No	0.839838	5.05716	NO
hsa-miR-6724-5p	3.37835	0	inf	No	0	0		No	-0.712626	-0.611475	NO
hsa-miR-6730-5p	3.37835	0	inf	No	0	0		No	-0.0547137	0.00835217	NO
hsa-miR-6735-5p	3.37835	0	inf	No	0	0		No	-0.0169744	0.0403438	NO
hsa-miR-676-3p	24.7686	0	inf	No	0	0		No	0.539803	1.27215	NO
hsa-miR-6764-3p	3.37835	0	inf	No	0	0		No	0.740831	2.90528	NO
hsa-miR-6768-5p	3.75173	0	inf	No	0	0		No	-0.584311	-0.848846	NO
hsa-miR-6770-3p	3.37835	0	inf	No	0	0		No	-0.0430008	0.407362	NO
hsa-miR-6770-5p	3.75173	0	inf	No	0	0		No	-0.321491	-0.912884	NO
hsa-miR-6776-5p	3.75173	0	inf	No	0	0		No	-0.603133	-0.690987	NO
hsa-miR-6780a-5p	3.75173	0	inf	No	0	0		No	-0.113646	-0.223496	NO
hsa-miR-6780b-5p	3.37835	0	inf	No	0	0		No	0.055063	0.287578	NO
hsa-miR-6786-3p	3.37835	0	inf	No	0	0		No	-0.757252	-0.346013	NO
hsa-miR-6799-3p	3.37835	0	inf	No	0	0		No	0.0279606	0.469906	NO
hsa-miR-6815-5p	3.37835	0	inf	No	0	0		No	-0.545855	-0.505461	NO
hsa-miR-6834-3p	3.37835	0	inf	No	0	0		No	0.10823	0.302881	NO
hsa-miR-6837-3p	7.13008	0	inf	No	0	0		No	0.238441	1.35529	NO
hsa-miR-6840-5p	7.13008	0	inf	No	0	0		No	-0.23981	-0.116489	NO
hsa-miR-6847-5p	3.37835	0	inf	No	0	0		No	-0.142084	0.0816696	NO
hsa-miR-6871-5p	3.37835	0	inf	No	0	0		No	-0.299384	0.388428	NO
hsa-miR-6873-3p	3.37835	0	inf	No	0	0		No	0.384157	0.752854	NO
hsa-miR-6877-3p	3.75173	0	inf	No	0	0		No	0.440616	0.19538	NO
hsa-miR-6877-5p	3.75173	0	inf	No	0	0		No	-0.0654739	-0.216399	NO
hsa-miR-6895-5p	3.75173	0	inf	No	0	0		No	0.10627	-0.0123386	NO
hsa-miR-708-3p	111.094	0	inf	No	0	0		No	0.960441	3.23126	NO
hsa-miR-708-5p	99.4477	16	6.21548	No	0	0		No	0.94538	3.2836	NO
hsa-miR-7156-5p	3.37835	0	inf	No	0	0		No	0.088621	-0.293199	NO
hsa-miR-766-5p	3.37835	0	inf	No	0	0		No	0.173745	0.632046	NO
hsa-miR-7975	3.37835	0	inf	No	0	0		No	-0.349766	-0.379215	NO
hsa-miR-7976	3.37835	0	inf	No	0	0		No	0.149181	0.0435503	NO
hsa-miR-891a-5p	27.7736	0	inf	No	0	0		No	-0.691222	-0.230364	NO
hsa-miR-933	3.37835	0	inf	No	0	0		No	-0.0433165	0.0738766	NO
hsa-miR-935	31.5253	66	0.477656	No	0	0		No	0.712292	2.57216	NO
hsa-miR-942-3p	3.37835	0	inf	No	0	0		No	-0.371877	-0.234181	NO
hsa-miR-98-3p	14.2602	0	inf	No	0	0		No	1.05933	6.13623	NO
hsa-miR-486-5p	19197.4	1	19197.4	GROUP_1	71.0306	0	inf	No	0.834535	2.75965	NO
hsa-miR-7974	3965.07	0	inf	No	34.2093	0	inf	No	-0.0135046	-0.506901	NO
hsa-miR-98-5p	1361.1	5	272.22	No	11.9572	0	inf	No	1.06962	6.11191	NO
hsa-miR-222-5p	346.013	0	inf	No	5.76424	0	inf	No	1.05643	6.21652	NO
hsa-miR-221-5p	848.889	3	282.963	No	15.5992	0	inf	No	0.975223	6.08141	NO
hsa-miR-1260b	2269.2	126	18.0095	No	48.4664	0	inf	No	0.382588	0.880488	NO
hsa-let-7d-5p	168.117	19	8.84826	No	5.49235	0	inf	No	1.0698	5.82604	NO
hsa-miR-10a-3p	259.296	6	43.2161	No	9.23037	0	inf	No	1.05667	5.96719	NO
hsa-miR-34c-5p	88.5659	0	inf	No	3.31034	0	inf	No	1.04962	5.35952	NO
hsa-miR-378c	357.997	5	71.5995	No	18.0628	0	inf	No	-0.178921	-0.31292	NO
hsa-miR-378d	62.2859	0	inf	No	4.77831	2	2.38915	No	0.224172	0.0873017	NO
hsa-let-7a-3p	174.874	7	24.9819	No	13.6238	0	inf	No	0.842632	5.92624	NO
hsa-miR-181d-5p	963.717	22	43.8053	No	75.6108	0	inf	No	0.985789	6.96704	NO
hsa-miR-3176	246.548	14	17.6106	No	21.94	0	inf	No	-0.207262	-0.394824	NO
hsa-miR-151b	203.767	0	inf	No	21.3608	2	10.6804	No	0.103869	0.104069	NO
hsa-miR-106a-5p	149.358	44	3.39451	No	15.7596	0	inf	No	0.952012	7.60595	High-100
hsa-miR-378i	42.7805	0	inf	No	4.57183	0	inf	No	0.481318	0.246048	NO
hsa-let-7c-5p	1669.95	162	10.3083	No	229.023	0	inf	No	1.06394	8.46712	High-100
hsa-miR-212-5p	31.5253	0	inf	No	4.63978	0	inf	No	0.677722	1.88079	NO
hsa-miR-5094	28.8937	0	inf	No	4.90173	0	inf	No	0.184378	-0.12292	NO
hsa-miR-4664-3p	25.142	0	inf	No	4.48167	0	inf	No	0.265565	0.326731	NO
hsa-miR-7977	293.453	0	inf	No	53.3894	0	inf	No	-0.0259139	-0.0538337	NO
hsa-miR-1254	18.0119	8	2.25149	No	3.30449	0	inf	No	NA	NA	NA
hsa-miR-4326	83.3207	8	10.4151	No	15.3686	0	inf	No	0.0829888	-0.916104	NO
hsa-miR-760	39.7755	97	0.410057	No	7.5779	0	inf	No	0.747208	1.74344	NO
hsa-miR-4786-5p	60.7924	0	inf	No	12.8885	0	inf	No	-0.171969	-0.371676	NO
hsa-miR-212-3p	28.1469	2	14.0735	No	6.06088	0	inf	No	0.750048	2.63062	NO
hsa-miR-342-5p	28.5203	29	0.983459	No	6.41454	0	inf	No	0.901141	2.45372	NO
hsa-miR-449c-5p	56.6673	2	28.3336	No	12.884	0	inf	No	0.72836	2.34468	NO
hsa-miR-582-3p	594.801	0	inf	No	137.444	1	137.444	No	0.87713	2.35343	NO
hsa-miR-138-5p	57.7874	10	5.77874	No	15.01	0	inf	No	0.900908	7.34256	NO
hsa-miR-4746-5p	173.362	0	inf	No	46.0578	0	inf	No	-0.483517	-1.18712	NO
hsa-miR-3691-5p	13.8868	1	13.8868	No	3.76367	0	inf	No	-0.563696	-0.870181	NO
hsa-miR-4775	25.142	0	inf	No	6.86431	0	inf	No	-0.0639449	0.467879	NO
hsa-miR-30c-2-3p	53.2889	18	2.96049	No	14.7022	0	inf	No	0.893068	5.31909	NO
hsa-miR-340-5p	3087.36	0	inf	No	852.691	9	94.7434	No	0.894882	2.79065	NO
hsa-miR-18b-5p	14.6335	15	0.975569	No	4.06349	0	inf	No	1.01447	7.69066	High-100
hsa-miR-449a	45.7854	0	inf	No	13.0342	0	inf	No	0.859156	5.63066	NO
hsa-miR-4781-3p	10.8818	0	inf	No	3.10308	1	3.10308	No	0.0584226	-0.197318	NO
hsa-miR-219a-1-3p	14.6335	0	inf	No	4.34998	0	inf	No	0.847552	2.21487	NO
hsa-miR-1277-5p	32.272	0	inf	No	9.68512	5	1.93702	No	0.889721	2.16444	NO
hsa-miR-142-5p	21.7636	0	inf	No	6.77913	3	2.25971	No	1.00081	7.512	NO
hsa-miR-1286	53.6623	0	inf	No	17.2535	0	inf	No	-0.183482	-0.701827	NO
hsa-miR-3174	13.8868	0	inf	No	4.52191	1	4.52191	No	0.195464	0.0714374	NO
hsa-miR-1276	110.703	2	55.3515	No	36.5014	0	inf	No	-0.253292	-0.636678	NO
hsa-miR-9-3p	10.8818	0	inf	No	3.63693	0	inf	No	0.86824	7.54666	High-100
hsa-miR-146b-3p	17.6385	0	inf	No	5.91714	0	inf	No	0.807171	2.40885	NO
hsa-miR-1299	10.8818	0	inf	No	3.78652	1	3.78652	No	NA	NA	NA
hsa-miR-3200-3p	129.088	13	9.92986	No	47.0919	0	inf	No	0.444623	0.17262	NO
hsa-miR-550a-5p	81.8092	2	40.9046	No	32.7364	0	inf	No	0.066204	0.086481	NO
hsa-miR-4467	11.2552	0	inf	No	4.55823	0	inf	No	-0.0501305	-0.352882	NO
hsa-miR-7706	1892.1	0	inf	No	782.613	0	inf	No	0.0498713	0.178216	NO
hsa-let-7f-2-3p	24.7686	2	12.3843	No	10.3445	0	inf	No	1.09376	8.12687	High-100
hsa-miR-643	7.13008	0	inf	No	3.70299	0	inf	No	-0.209657	-0.31644	NO
hsa-miR-33b-3p	21.7636	0	inf	No	11.3422	0	inf	No	0.605984	2.98655	NO
hsa-miR-937-3p	7.13008	4	1.78252	No	3.7727	0	inf	No	-0.271274	-0.479427	NO
hsa-miR-338-3p	39.4021	0	inf	No	21.3092	0	inf	No	0.983298	6.36948	NO
hsa-miR-942-5p	42.4071	3	14.1357	No	23.0066	0	inf	No	-0.0371361	-0.208477	NO
hsa-miR-4424	7.13008	0	inf	No	3.91137	0	inf	No	0.0508883	-0.0179437	NO
hsa-miR-3158-3p	86.3077	0	inf	No	47.826	1	47.826	No	-0.383709	-0.405489	NO
hsa-miR-375	448.804	0	inf	No	252.048	0	inf	No	NA	NA	NA
hsa-miR-5000-3p	24.3952	0	inf	No	13.7373	0	inf	No	0.0613206	-0.258009	NO
hsa-miR-153-3p	10.8818	0	inf	No	6.29301	0	inf	No	0.605884	5.25325	High-100
hsa-miR-1266	21.0169	0	inf	No	12.3858	1	12.3858	No	NA	NA	NA
hsa-miR-365b-3p	205.279	0	inf	No	121.467	6	20.2444	No	1.06501	8.14909	High-100
hsa-miR-141-3p	60.7924	0	inf	No	36.5122	3	12.1707	No	0.997407	3.45355	NO
hsa-miR-548b-3p	14.2602	5	2.85203	No	8.70603	0	inf	No	0.226526	-0.248807	NO
hsa-miR-101-3p	5039.56	0	inf	No	3121.16	74	42.1779	No	0.931029	8.30096	High-100
hsa-miR-582-5p	86.3077	0	inf	No	53.7004	3	17.9001	No	1.03561	2.76932	NO
hsa-miR-218-1-3p	10.5084	1	10.5084	No	6.547	0	inf	No	1.04007	7.73557	High-100
hsa-miR-3677-3p	27.7736	0	inf	No	17.5349	0	inf	No	-0.258624	-0.329371	NO
hsa-miR-548e-5p	28.1469	0	inf	No	17.804	0	inf	No	-0.159891	-0.25721	NO
hsa-miR-4473	10.1351	0	inf	No	6.58422	0	inf	No	-0.0696479	-0.348549	NO
hsa-miR-301a-5p	25.142	0	inf	No	16.3708	0	inf	No	1.08344	7.59694	High-100
hsa-miR-196b-3p	7.50346	1	7.50346	No	5.00346	0	inf	No	1.04171	5.72343	NO
hsa-miR-548o-3p	106.578	1	106.578	No	72.5132	0	inf	No	0.136241	0.446273	NO
hsa-miR-92a-1-5p	75.7993	12	6.31661	No	56.5318	0	inf	No	0.883888	6.5255	NO
hsa-miR-548e-3p	70.9274	0	inf	No	54.885	0	inf	No	-0.0667683	-0.185021	NO
hsa-miR-4677-3p	189.134	0	inf	No	148.075	0	inf	No	0.713629	1.05036	NO
hsa-miR-3609	14.2602	0	inf	No	11.5886	1	11.5886	No	0.611939	2.82229	NO
hsa-miR-4461	7.50346	0	inf	No	6.15258	1	6.15258	No	NA	NA	NA
hsa-miR-188-3p	17.6385	1	17.6385	No	14.6163	0	inf	No	0.972531	2.52641	NO
hsa-miR-1247-3p	13.5134	0	inf	No	11.2505	0	inf	No	0.744797	0.638916	NO
hsa-miR-561-5p	481.094	0	inf	No	400.816	1	400.816	No	0.129336	-0.00308099	NO
hsa-miR-34a-3p	10.8818	0	inf	No	9.20829	1	9.20829	No	0.94571	7.54128	High-100
hsa-miR-449b-5p	7.13008	0	inf	No	6.29379	0	inf	No	0.842546	4.13861	NO
hsa-miR-132-5p	11.2552	1	11.2552	No	10.1857	0	inf	No	0.866906	2.24917	NO
hsa-miR-659-5p	16.8918	0	inf	No	15.3765	0	inf	No	0.109178	-0.0303378	NO
hsa-miR-5699-5p	17.6385	0	inf	No	16.1148	0	inf	No	0.0336745	0.0707863	NO
hsa-miR-1224-5p	7.13008	4	1.78252	No	6.67383	0	inf	No	1.00134	1.97001	NO
hsa-miR-6500-3p	3.37835	0	inf	No	3.22969	0	inf	No	-0.301692	-0.0449795	NO
hsa-miR-548j-5p	3.37835	1	3.37835	No	3.24936	0	inf	No	-0.166551	-0.211108	NO
hsa-miR-181b-3p	42.0337	0	inf	No	41.2657	1	41.2657	No	1.00334	7.01025	NO
hsa-miR-1278	3.37835	0	inf	No	3.39895	0	inf	No	0.0995819	-0.641886	NO
hsa-miR-5584-5p	3.75173	0	inf	No	3.83171	0	inf	No	0.0653262	0.0249595	NO
hsa-miR-2114-3p	3.75173	0	inf	No	3.8475	0	inf	No	0.439655	0.747386	NO
hsa-miR-374b-3p	78.0575	0	inf	No	81.0255	1	81.0255	No	0.927675	1.90328	NO
hsa-miR-3177-3p	10.8818	4	2.72045	No	11.5421	0	inf	No	-0.16908	-0.338327	NO
hsa-let-7e-3p	10.8818	1	10.8818	No	11.5657	0	inf	No	0.827331	2.66033	NO
hsa-miR-3150a-5p	3.37835	0	inf	No	3.60521	0	inf	No	-0.0252553	-0.57803	NO
hsa-miR-340-3p	39.4021	11	3.58201	No	43.0008	0	inf	No	0.976035	2.8203	NO
hsa-miR-3139	3.37835	0	inf	No	3.79237	0	inf	No	-0.00647173	-0.117419	NO
hsa-miR-3605-5p	7.13008	0	inf	No	8.11895	0	inf	No	0.279108	0.460408	NO
hsa-miR-5581-3p	3.75173	0	inf	No	4.28865	0	inf	No	0.026769	0.071003	NO
hsa-miR-576-3p	13.8868	0	inf	No	15.955	6	2.65917	No	0.254878	-0.0698493	NO
hsa-miR-6716-3p	3.37835	0	inf	No	4.06526	0	inf	No	-0.116852	-0.343469	NO
hsa-miR-374a-3p	608.688	1	608.688	No	737.871	0	inf	No	0.600992	1.34978	NO
hsa-miR-653-3p	3.75173	0	inf	No	4.65424	0	inf	No	1.00331	2.17119	NO
hsa-miR-152-5p	34.9036	0	inf	No	43.3421	0	inf	No	0.864165	3.97057	NO
hsa-miR-491-3p	3.37835	0	inf	No	4.20624	0	inf	No	0.976011	2.37896	NO
hsa-miR-6723-5p	3.75173	0	inf	No	4.67291	0	inf	No	NA	NA	NA
hsa-miR-580-3p	11.2552	0	inf	No	14.2389	0	inf	No	0.328071	0.300703	NO
hsa-miR-1306-5p	25.142	0	inf	No	32.2083	0	inf	No	0.963787	7.61031	High-100
hsa-miR-4512	3.75173	0	inf	No	4.8531	0	inf	No	0.0552328	0.00693026	NO
hsa-miR-615-5p	17.2651	0	inf	No	22.5101	0	inf	No	0.812044	0.961066	NO
hsa-miR-374c-5p	7.13008	0	inf	No	9.31686	1	9.31686	No	0.91019	1.75162	NO
hsa-miR-3688-3p	3.75173	0	inf	No	5.04358	0	inf	No	0.0395579	0.0974676	NO
hsa-miR-454-5p	46.9056	5	9.38112	No	65.737	0	inf	No	0.305861	2.16303	NO
hsa-miR-3159	3.37835	0	inf	No	4.78098	0	inf	No	-0.398462	-0.496652	NO
hsa-miR-197-5p	3.37835	0	inf	No	4.79367	1	4.79367	No	0.774782	1.16763	NO
hsa-miR-2277-3p	14.2602	0	inf	No	20.6314	1	20.6314	No	0.262626	2.88406	NO
hsa-miR-3180	7.50346	0	inf	No	11.2667	0	inf	No	0.108632	-0.468037	NO
hsa-miR-570-3p	3.37835	0	inf	No	5.08777	3	1.69592	No	-0.255729	-0.255857	NO
hsa-miR-3163	3.75173	0	inf	No	5.72082	0	inf	No	-0.0101863	0.146832	NO
hsa-miR-550b-3p	3.75173	0	inf	No	5.89924	0	inf	No	0.0531053	0.0793622	NO
hsa-miR-32-3p	52.9155	0	inf	No	84.5938	0	inf	No	0.991234	5.0013	NO
hsa-miR-3128	3.75173	0	inf	No	6.03205	0	inf	No	0.087315	-0.196835	NO
hsa-miR-486-3p	28.5203	0	inf	No	46.597	0	inf	No	0.766756	2.76658	NO
hsa-miR-30b-3p	17.2651	3	5.75504	No	28.7157	0	inf	No	0.811417	3.90569	NO
hsa-miR-26a-1-3p	3.75173	0	inf	No	6.50647	0	inf	No	0.950123	5.32921	NO
hsa-miR-2277-5p	35.6504	1	35.6504	No	63.1135	0	inf	No	0.0415231	2.85589	NO
hsa-miR-196a-3p	61.9125	1	61.9125	No	109.996	0	inf	No	1.02811	6.68151	NO
hsa-miR-652-5p	6.7567	0	inf	No	12.3392	3	4.11307	No	0.92092	2.68309	NO
hsa-miR-3913-5p	3.37835	0	inf	No	6.26849	0	inf	No	0.0112145	-0.26198	NO
hsa-miR-296-5p	65.2908	0	inf	No	123.444	20	6.17219	No	0.922506	1.78325	NO
hsa-miR-561-3p	3.37835	0	inf	No	6.44768	0	inf	No	-0.0604091	-0.0459539	NO
hsa-miR-6511a-3p	3.75173	0	inf	No	7.22003	0	inf	No	-0.149505	-0.472276	NO
hsa-miR-147b	13.8868	1	13.8868	No	26.7758	0	inf	No	NA	NA	NA
hsa-miR-4661-3p	3.75173	0	inf	No	7.31694	0	inf	No	0.0406029	-0.0888425	NO
hsa-miR-5699-3p	3.37835	0	inf	No	6.63462	0	inf	No	0.145407	0.257493	NO
hsa-miR-3613-5p	21.7636	0	inf	No	43.582	1	43.582	No	0.790513	2.68754	NO
hsa-miR-671-3p	280.705	8	35.0881	No	569.331	0	inf	No	0.860332	3.96891	NO
hsa-miR-4421	3.37835	0	inf	No	6.97877	0	inf	No	-0.259873	-0.0269648	NO
hsa-miR-1307-5p	1351.34	0	inf	No	2828.96	26	108.806	No	0.386799	1.13064	NO
hsa-miR-3157-3p	10.1351	0	inf	No	21.4403	0	inf	No	0.111949	-0.232547	NO
hsa-miR-548ar-3p	3.37835	0	inf	No	7.17468	1	7.17468	No	0.0675323	-0.431107	NO
hsa-miR-4661-5p	14.2602	0	inf	No	30.604	0	inf	No	0.00241395	-0.365613	NO
hsa-miR-26a-2-3p	18.7586	2	9.37932	No	40.277	0	inf	No	0.955252	6.02148	NO
hsa-miR-3127-5p	10.1351	2	5.06753	No	22.0852	0	inf	No	0.48783	-0.253807	NO
hsa-miR-542-3p	96.4427	0	inf	No	211.296	0	inf	No	0.946574	2.76699	NO
hsa-miR-143-3p	102.453	0	inf	No	226.976	0	inf	No	0.908827	6.97094	NO
hsa-miR-3605-3p	17.6385	2	8.81925	No	39.3881	0	inf	No	0.434271	1.38955	NO
hsa-miR-627	16.8918	0	inf	No	37.9314	1	37.9314	No	NA	NA	NA
hsa-miR-2467-5p	24.7686	0	inf	No	56.2071	0	inf	No	-0.141576	-0.388658	NO
hsa-miR-548k	194.024	0	inf	No	445.792	2	222.896	No	-0.110765	-0.134519	NO
hsa-miR-199a-5p	3.37835	0	inf	No	7.99608	0	inf	No	0.829329	5.97326	High-100
hsa-miR-550a-3p	55.1558	2	27.5779	No	134.063	0	inf	No	0.0516524	0.0360079	NO
hsa-miR-5683	14.2602	0	inf	No	34.8403	0	inf	No	-0.00999588	-0.279779	NO
hsa-miR-624-3p	6.7567	0	inf	No	16.6131	2	8.30654	No	-0.564121	0.0471197	NO
hsa-miR-3939	7.13008	0	inf	No	18.7742	0	inf	No	-1.66203	-1.20354	NO
hsa-miR-3065-3p	7.13008	1	7.13008	No	19.8372	0	inf	No	0.914766	5.21323	NO
hsa-miR-2355-5p	14.6335	0	inf	No	42.3686	0	inf	No	0.705491	1.43152	NO
hsa-miR-3157-5p	3.37835	5	0.67567	No	10.3877	0	inf	No	0.335546	0.033063	NO
hsa-miR-502-5p	7.50346	0	inf	No	23.0996	3	7.69988	No	0.893919	1.99015	NO
hsa-miR-199b-3p	3.75173	0	inf	No	12.1135	0	inf	No	0.914412	8.32996	High-100
hsa-miR-6842-3p	3.75173	0	inf	No	12.3087	0	inf	No	0.187568	1.41651	NO
hsa-miR-127-3p	11.2552	0	inf	No	37.4005	0	inf	No	0.874838	1.73852	NO
hsa-miR-1304-3p	90.4328	0	inf	No	304.979	1	304.979	No	0.0783858	-0.0903678	NO
hsa-miR-4652-5p	3.75173	0	inf	No	13.0703	0	inf	No	0.325261	0.332535	NO
hsa-miR-3661	7.13008	0	inf	No	24.9178	1	24.9178	No	0.826771	3.96403	NO
hsa-miR-184	13.8868	0	inf	No	49.5728	0	inf	No	1.02174	4.95136	NO
hsa-miR-190b	3.75173	0	inf	No	13.8348	6	2.3058	No	NA	NA	NA
hsa-miR-362-3p	3.75173	0	inf	No	14.2739	8	1.78423	No	0.919307	2.7997	NO
hsa-miR-190a	87.0724	0	inf	No	336.11	36	9.33638	No	NA	NA	NA
hsa-miR-3613-3p	3.37835	0	inf	No	13.4	0	inf	No	0.794616	2.96045	NO
hsa-miR-2276-3p	7.13008	0	inf	No	29.6102	0	inf	No	-0.0415039	-0.005012	NO
hsa-miR-590-3p	46.1588	0	inf	No	209.641	13	16.1262	No	0.46037	1.17246	NO
hsa-miR-651	3.37835	0	inf	No	15.6118	1	15.6118	No	NA	NA	NA
hsa-miR-335-3p	21.7636	0	inf	No	130.889	6	21.8149	No	1.03096	2.96977	NO
hsa-miR-7704	10.5084	0	inf	No	63.506	0	inf	No	0.281257	1.30022	NO
hsa-miR-1343	3.37835	0	inf	No	20.8568	1	20.8568	No	NA	NA	NA
hsa-miR-199a-3p	3.75173	0	inf	No	24.3741	1	24.3741	No	0.881138	7.04593	High-100
hsa-miR-4485	3.75173	0	inf	No	24.8143	8	3.10179	No	NA	NA	NA
hsa-miR-556-5p	3.75173	0	inf	No	25.0136	0	inf	No	0.0707034	0.118958	NO
hsa-miR-4662a-5p	3.75173	0	inf	No	25.3367	0	inf	No	0.134861	0.0902628	NO
hsa-miR-26b-3p	35.277	4	8.81925	No	268.151	0	inf	No	0.899343	3.91826	NO
hsa-miR-3074-3p	3.37835	0	inf	No	27.7921	0	inf	No	0.967163	7.14689	NO
hsa-miR-24-2-5p	7.13008	0	inf	No	59.2762	2	29.6381	No	0.831039	4.13169	NO
hsa-miR-3664-3p	3.75173	0	inf	No	33.7228	0	inf	No	-0.562478	-0.713991	NO
hsa-miR-542-5p	3.37835	4	0.844588	No	43.7674	0	inf	No	0.892534	2.25644	NO
hsa-miR-1287-5p	3.37835	2	1.68918	No	43.9145	0	inf	No	0.76306	4.25993	NO
hsa-miR-215	356.113	0	inf	No	6583.55	4	1645.89	No	NA	NA	NA
hsa-miR-1	6.7567	2	3.37835	No	134.545	0	inf	No	NA	NA	NA
hsa-miR-152-3p	34.9036	4	8.72591	No	1121.24	0	inf	No	0.938417	4.59809	NO
hsa-miR-483-5p	17.6385	0	inf	No	864.113	62	13.9373	No	0.453974	0.844598	NO
hsa-miR-335-5p	3.75173	0	inf	No	184.898	2	92.4491	No	1.06315	3.29	NO
hsa-miR-95	10.5084	0	inf	No	920.591	2	460.296	No	NA	NA	NA
hsa-miR-3074-5p	10.8818	0	inf	No	4346.81	1	4346.81	No	0.972594	8.06053	High-100
hsa-let-7f-1-3p	0	3	0	No	0	0		No	1.02304	6.89037	NO
hsa-let-7g-3p	0	2	0	No	0	0		No	1.04504	7.74389	High-100
hsa-miR-100-3p	0	0		No	27.6196	0	inf	No	0.94317	6.41866	NO
hsa-miR-103b	0	0		No	11693.2	0	inf	No	0.939587	8.39424	High-100
hsa-miR-1207-3p	0	0		No	0	1	0	No	0.163597	-0.299748	NO
hsa-miR-122-3p	0	0		No	1021.44	79	12.9296	No	1.06794	6.37158	NO
hsa-miR-122-5p	0	0		No	49057.1	1106	44.3554	No	1.06105	6.94946	NO
hsa-miR-1224-3p	0	5	0	No	4.20293	0	inf	No	0.946063	1.63013	NO
hsa-miR-1225-3p	0	5	0	No	0	0		No	0.702799	1.49472	NO
hsa-miR-1225-5p	0	2	0	No	0	1	0	No	0.763655	1.74623	NO
hsa-miR-1226-3p	0	134	0	No	29.57	4	7.39249	No	0.488364	0.808514	NO
hsa-miR-1227-3p	0	15	0	No	7.65623	0	inf	No	-0.322205	-0.240919	NO
hsa-miR-1228-3p	0	2	0	No	5.45886	1	5.45886	No	0.0865806	-0.16055	NO
hsa-miR-1228-5p	0	0		No	0	1	0	No	-0.0343402	0.19463	NO
hsa-miR-1229	0	139	0	No	4.45361	1	4.45361	No	NA	NA	NA
hsa-miR-122b-3p	0	0		No	48931.2	0	inf	No	NA	NA	NO
hsa-miR-122b-5p	0	0		No	1006.45	0	inf	No	NA	NA	NO
hsa-miR-1236-3p	0	9	0	No	0	0		No	0.18541	0.310741	NO
hsa-miR-1237	0	2	0	No	0	1	0	No	NA	NA	NA
hsa-miR-1246	0	0		No	22.7677	16	1.42298	No	0.00964961	-0.0690779	NO
hsa-miR-1248	0	0		No	0	1	0	No	1.04993	4.91967	NO
hsa-miR-1250-5p	0	5	0	No	0	0		No	-0.30203	-1.14026	NO
hsa-miR-1252-5p	0	0		No	5.83663	0	inf	No	0.393404	-0.0296554	NO
hsa-miR-1255a	0	0		No	9.62302	1	9.62302	No	-0.0551732	-0.048786	NO
hsa-miR-1255b-2-3p	0	0		No	0	1	0	No	0.139661	0.106378	NO
hsa-miR-1255b-5p	0	0		No	0	3	0	No	-0.0391653	-0.166205	NO
hsa-miR-125b-1-3p	0	0		No	43.3443	0	inf	No	0.941295	7.18704	NO
hsa-miR-1261	0	0		No	0	4	0	No	-0.0455048	0.0276273	NO
hsa-miR-1263	0	0		No	15.1008	0	inf	No	-0.125928	-0.333744	NO
hsa-miR-1269a	0	0		No	11716.5	188	62.3218	No	-0.143634	-0.113451	NO
hsa-miR-1269b	0	0		No	2517.31	18	139.85	No	-0.391125	-0.223859	NO
hsa-miR-1271-3p	0	0		No	0	1	0	No	0.504494	1.7121	NO
hsa-miR-1273e	0	0		No	0	7	0	No	NA	NA	NA
hsa-miR-1273f	0	0		No	0	49	0	No	NA	NA	NA
hsa-miR-1274a	0	7	0	No	0	0		No	NA	NA	NA
hsa-miR-1274b	0	3	0	No	0	0		No	NA	NA	NA
hsa-miR-1275	0	0		No	24.9204	1	24.9204	No	-0.127216	-0.233423	NO
hsa-miR-1277-3p	0	0		No	0	1	0	No	0.915423	2.22235	NO
hsa-miR-1279	0	0		No	0	7	0	No	0.561515	1.83752	NO
hsa-miR-1280	0	0		No	0	4	0	No	NA	NA	NA
hsa-miR-1281	0	0		No	0	12	0	No	0.847657	1.71036	NO
hsa-miR-1282	0	0		No	0	1	0	No	1.10914	3.3912	NO
hsa-miR-129-1-3p	0	1	0	No	0	0		No	1.02898	7.23457	NO
hsa-miR-1290	0	0		No	0	3	0	No	0.0393036	-0.0374843	NO
hsa-miR-1292-5p	0	4	0	No	46.4456	0	inf	No	-0.0469012	-0.451294	NO
hsa-miR-1293	0	2	0	No	0	0		No	0.153045	0.34906	NO
hsa-miR-1295b-5p	0	0		No	43.9873	0	inf	No	0.0703437	0.145435	NO
hsa-miR-1304-5p	0	1	0	No	0	2	0	No	0.0541301	0.0222531	NO
hsa-miR-1321	0	0		No	0	1	0	No	0.0779708	0.330421	NO
hsa-miR-133a-3p	0	1	0	No	75.0237	0	inf	No	0.834724	7.99393	High-100
hsa-miR-135a-3p	0	0		No	5.22785	0	inf	No	1.01109	3.57963	NO
hsa-miR-135a-5p	0	0		No	9.20584	3	3.06861	No	1.05092	5.85035	NO
hsa-miR-137	0	0		No	188.169	13	14.4745	No	NA	NA	NA
hsa-miR-142-3p	0	0		No	0	41	0	No	1.0957	8.10436	High-100
hsa-miR-144-3p	0	0		No	0	1	0	No	1.06628	7.38769	NO
hsa-miR-144-5p	0	0		No	5.02503	0	inf	No	1.07721	7.52098	NO
hsa-miR-146a-3p	0	1	0	No	33.4729	0	inf	No	0.946507	3.32764	NO
hsa-miR-149-3p	0	1	0	No	0	0		No	0.819494	1.42638	NO
hsa-miR-150-5p	0	1	0	No	8.5656	0	inf	No	0.967309	2.71484	NO
hsa-miR-1538	0	0		No	4.25551	0	inf	No	0.181113	0.727563	NO
hsa-miR-155-5p	0	0		No	0	17	0	No	0.976331	5.33171	NO
hsa-miR-15a-3p	0	7	0	No	0	8	0	No	1.00863	5.36336	NO
hsa-miR-16-1-3p	0	0		No	0	3	0	No	0.955562	6.30226	NO
hsa-miR-182-3p	0	3	0	No	34.1906	1	34.1906	No	1.01337	8.19485	High-100
hsa-miR-1825	0	0		No	0	1	0	No	0.231836	0.0886221	NO
hsa-miR-1909-3p	0	2	0	No	0	2	0	No	-0.540709	-1.17745	NO
hsa-miR-1913	0	1	0	No	0	0		No	-0.34948	-0.581431	NO
hsa-miR-1914-3p	0	6	0	No	0	2	0	No	-0.0979205	-0.499016	NO
hsa-miR-1915-3p	0	2	0	No	0	0		No	-0.110651	-0.90694	NO
hsa-miR-192-3p	0	0		No	73.4469	8	9.18086	No	0.855147	4.26076	NO
hsa-miR-193b-5p	0	3	0	No	8.37272	0	inf	No	1.06757	7.21548	NO
hsa-miR-194-3p	0	0		No	65.0601	5	13.012	No	0.828762	3.56815	NO
hsa-miR-1972	0	0		No	0	16	0	No	0.105911	-0.507146	NO
hsa-miR-1973	0	0		No	0	5	0	No	NA	NA	NA
hsa-miR-199b-5p	0	0		No	6.54382	0	inf	No	0.846491	7.71965	High-100
hsa-miR-200a-3p	0	0		No	123.63	2	61.8151	No	0.979734	1.87781	NO
hsa-miR-200a-5p	0	0		No	4.44078	0	inf	No	0.88563	1.69315	NO
hsa-miR-200b-3p	0	1	0	No	349.089	18	19.3938	No	0.962093	1.55755	NO
hsa-miR-200b-5p	0	0		No	3.4184	1	3.4184	No	0.904508	1.61674	NO
hsa-miR-2114-5p	0	0		No	24.9835	0	inf	No	0.164443	0.205653	NO
hsa-miR-2116-3p	0	1	0	No	18.0435	0	inf	No	0.142698	-0.0326661	NO
hsa-miR-2117	0	0		No	0	1	0	No	0.137433	0.792343	NO
hsa-miR-216a	0	0		No	34.5588	13	2.65837	No	NA	NA	NA
hsa-miR-216b	0	0		No	46.7642	4	11.6911	No	NA	NA	NA
hsa-miR-217	0	0		No	107.85	4	26.9624	No	NA	NA	NA
hsa-miR-218-2-3p	0	0		No	0	1	0	No	1.04583	7.41201	NO
hsa-miR-224-5p	0	2	0	No	0	0		No	0.843833	2.20358	NO
hsa-miR-2278	0	0		No	4.56154	1	4.56154	No	0.0308898	-0.0328616	NO
hsa-miR-2355-3p	0	0		No	6.54115	0	inf	No	0.73936	1.89514	NO
hsa-miR-23a-5p	0	1	0	No	9.31545	0	inf	No	0.891488	4.65084	NO
hsa-miR-23b-5p	0	2	0	No	9.89822	0	inf	No	0.959117	8.15892	High-100
hsa-miR-24-1-5p	0	0		No	21.4919	1	21.4919	No	0.97521	7.58419	High-100
hsa-miR-2682-3p	0	0		No	10.7447	0	inf	No	0.387166	1.01428	NO
hsa-miR-2682-5p	0	0		No	35.1862	0	inf	No	0.583654	0.901082	NO
hsa-miR-27a-5p	0	0		No	29.5135	1	29.5135	No	0.911638	4.41853	NO
hsa-miR-2964a-5p	0	0		No	0	1	0	No	NA	NA	NA
hsa-miR-297	0	0		No	0	1	0	No	0.165355	-0.534386	NO
hsa-miR-29a-5p	0	0		No	45.0753	1	45.0753	No	1.09719	6.91684	NO
hsa-miR-29b-1-5p	0	0		No	5.89085	0	inf	No	1.06566	7.07093	NO
hsa-miR-302e	0	0		No	0	1	0	No	0.0964951	0.164533	NO
hsa-miR-302f	0	0		No	0	2	0	No	0.566596	1.72987	NO
hsa-miR-3064-5p	0	0		No	0	2	0	No	1.05173	5.90165	NO
hsa-miR-3115	0	0		No	0	1	0	No	0.960528	2.67283	NO
hsa-miR-3123	0	0		No	0	1	0	No	-0.0234941	-0.0109281	NO
hsa-miR-3129-3p	0	0		No	28.9111	2	14.4556	No	0.161211	-0.141691	NO
hsa-miR-3129-5p	0	0		No	0	1	0	No	0.103139	0.0603491	NO
hsa-miR-3130-3p	0	0		No	7.50995	0	inf	No	-0.151494	-0.11189	NO
hsa-miR-3130-5p	0	0		No	7.43185	2	3.71592	No	-0.154111	-0.0776378	NO
hsa-miR-3131	0	1	0	No	0	1	0	No	0.201583	-0.00408626	NO
hsa-miR-3133	0	0		No	0	1	0	No	0.204161	0.11724	NO
hsa-miR-3140-3p	0	1	0	No	0	0		No	0.286376	0.107744	NO
hsa-miR-3140-5p	0	0		No	0	1	0	No	-0.0381409	-0.0065748	NO
hsa-miR-3145-3p	0	0		No	5.84411	0	inf	No	0.391193	0.136269	NO
hsa-miR-3145-5p	0	0		No	4.03023	0	inf	No	-0.061748	0.0457402	NO
hsa-miR-3149	0	0		No	0	1	0	No	0.0581811	-0.00326987	NO
hsa-miR-3150b-3p	0	0		No	3.0137	0	inf	No	0.0309339	-0.618565	NO
hsa-miR-3155b	0	0		No	0	2	0	No	0.0598175	-0.228754	NO
hsa-miR-3158-5p	0	0		No	29.4991	0	inf	No	-0.378603	-0.446369	NO
hsa-miR-3162-3p	0	0		No	0	1	0	No	0.201488	0.0331417	NO
hsa-miR-3168	0	0		No	93.4544	3	31.1515	No	-0.0850669	-0.0153307	NO
hsa-miR-3171	0	0		No	4.65247	0	inf	No	-0.00606608	-0.425865	NO
hsa-miR-3178	0	0		No	0	1	0	No	-0.175059	-0.526688	NO
hsa-miR-3181	0	2	0	No	0	0		No	0.208328	0.447874	NO
hsa-miR-3184-3p	0	0		No	5209.69	0	inf	No	1.0142	3.40383	NO
hsa-miR-3184-5p	0	0		No	17377.1	0	inf	No	0.984469	3.21806	NO
hsa-miR-3187-5p	0	0		No	9.08628	0	inf	No	0.398274	3.89449	NO
hsa-miR-3188	0	1	0	No	0	0		No	-0.147169	-0.219957	NO
hsa-miR-3193	0	0		No	5.57277	0	inf	No	0.0764278	0.931702	NO
hsa-miR-3194-3p	0	0		No	21.3547	0	inf	No	-0.169955	-0.0028639	NO
hsa-miR-3194-5p	0	0		No	48.6655	1	48.6655	No	0.0361362	0.130285	NO
hsa-miR-3196	0	1	0	No	0	0		No	-0.374403	-0.916762	NO
hsa-miR-3198	0	1	0	No	0	1	0	No	0.12269	0.226701	NO
hsa-miR-3201	0	0		No	0	4	0	No	-0.0480143	0.0326393	NO
hsa-miR-320e	0	1	0	No	0	28	0	No	-0.243737	-0.136931	NO
hsa-miR-34b-3p	0	1	0	No	0	0		No	0.876072	4.40963	NO
hsa-miR-3529-3p	0	0		No	128.043	0	inf	No	0.87614	4.15894	NO
hsa-miR-3607-3p	0	0		No	6.50358	0	inf	No	NA	NA	NA
hsa-miR-3607-5p	0	0		No	0	1	0	No	NA	NA	NA
hsa-miR-3611	0	0		No	16.5315	2	8.26576	No	0.19841	-0.0231839	NO
hsa-miR-3619-5p	0	3	0	No	0	0		No	-0.232536	-0.7231	NO
hsa-miR-3622a-3p	0	1	0	No	0	0		No	-0.221577	-0.217766	NO
hsa-miR-3622a-5p	0	0		No	10.8058	0	inf	No	-0.0194121	-0.354682	NO
hsa-miR-3622b-3p	0	0		No	10.8058	0	inf	No	-0.0346217	-0.351104	NO
hsa-miR-3648	0	1	0	No	3.25168	0	inf	No	-0.119646	0.0792323	NO
hsa-miR-3653	0	0		No	0	1	0	No	NA	NA	NA
hsa-miR-3656	0	0		No	5.55853	8	0.694816	No	NA	NA	NA
hsa-miR-3657	0	0		No	0	2	0	No	0.183628	0.385003	NO
hsa-miR-365b-5p	0	0		No	5.09716	0	inf	No	0.988816	8.06462	High-100
hsa-miR-3660	0	0		No	22.5537	1	22.5537	No	0.517024	2.14747	NO
hsa-miR-3663-3p	0	1	0	No	0	0		No	-0.174661	-0.170578	NO
hsa-miR-3664-5p	0	0		No	8.51289	0	inf	No	-0.144427	-0.734875	NO
hsa-miR-3665	0	0		No	0	1	0	No	0.228396	0.822395	NO
hsa-miR-3674	0	0		No	0	2	0	No	0.19243	0.161703	NO
hsa-miR-3676-5p	0	0		No	0	28	0	No	NA	NA	NA
hsa-miR-3677-5p	0	0		No	0	1	0	No	-0.220582	-0.230379	NO
hsa-miR-3679-3p	0	3	0	No	0	0		No	-0.233765	-0.665067	NO
hsa-miR-3679-5p	0	0		No	7.20901	3	2.403	No	-0.183345	-0.379953	NO
hsa-miR-3687	0	3	0	No	8.02667	2	4.01334	No	NA	NA	NA
hsa-miR-3688-5p	0	0		No	4.55823	0	inf	No	0.0731047	0.10337	NO
hsa-miR-369-3p	0	0		No	3.39133	0	inf	No	1.01904	2.19729	NO
hsa-miR-374c-3p	0	0		No	420.166	0	inf	No	1.01011	2.66157	NO
hsa-miR-3912-3p	0	0		No	10.5893	0	inf	No	0.0929228	0.235581	NO
hsa-miR-3913-3p	0	0		No	6.26849	0	inf	No	0.0112145	-0.26198	NO
hsa-miR-3916	0	0		No	0	1	0	No	0.32222	0.278518	NO
hsa-miR-3918	0	0		No	0	1	0	No	-0.2121	-0.649546	NO
hsa-miR-3942-5p	0	0		No	5.93935	0	inf	No	-0.0196266	-0.0250829	NO
hsa-miR-411-5p	0	0		No	6.68524	0	inf	No	1.02246	3.28579	NO
hsa-miR-4251	0	0		No	0	3	0	No	0.463742	0.593989	NO
hsa-miR-4253	0	0		No	0	1	0	No	0.712903	3.65246	NO
hsa-miR-4257	0	0		No	0	1	0	No	-0.0346017	0.193346	NO
hsa-miR-4261	0	0		No	0	2	0	No	0.318465	-0.00739528	NO
hsa-miR-4262	0	0		No	0	2	0	No	-0.15128	-0.155084	NO
hsa-miR-4264	0	0		No	0	1	0	No	0.14002	-0.260601	NO
hsa-miR-4267	0	0		No	0	2	0	No	-0.305877	-0.187888	NO
hsa-miR-4270	0	0		No	0	1	0	No	0.0336871	0.408831	NO
hsa-miR-4271	0	0		No	0	2	0	No	0.124788	0.120092	NO
hsa-miR-4273	0	0		No	0	1	0	No	-0.117544	-0.643699	NO
hsa-miR-4275	0	0		No	0	2	0	No	0.502189	0.881114	NO
hsa-miR-4276	0	0		No	0	1	0	No	-0.21107	0.826258	NO
hsa-miR-4279	0	0		No	0	137	0	No	0.372594	0.816351	NO
hsa-miR-4281	0	0		No	0	2	0	No	-0.66888	-0.458678	NO
hsa-miR-4282	0	0		No	0	1	0	No	0.199389	0.0609023	NO
hsa-miR-4283	0	0		No	0	1	0	No	0.0715246	-0.203399	NO
hsa-miR-4284	0	1	0	No	0	8	0	No	-0.294351	-0.346463	NO
hsa-miR-4288	0	0		No	0	3	0	No	0.396901	-0.208269	NO
hsa-miR-429	0	0		No	24.5813	4	6.14533	No	0.807771	1.72807	NO
hsa-miR-4290	0	0		No	0	2	0	No	0.091441	-0.240196	NO
hsa-miR-4292	0	0		No	0	1	0	No	-0.0619833	-0.682861	NO
hsa-miR-4295	0	0		No	0	2	0	No	0.457341	0.779925	NO
hsa-miR-4296	0	0		No	0	1	0	No	0.155291	-0.61928	NO
hsa-miR-4297	0	0		No	0	6	0	No	-0.184067	0.726504	NO
hsa-miR-4303	0	0		No	0	1	0	No	-0.116927	0.0527928	NO
hsa-miR-4305	0	0		No	0	1	0	No	-0.195905	-0.549938	NO
hsa-miR-4306	0	0		No	0	5	0	No	0.157519	0.015626	NO
hsa-miR-4310	0	0		No	0	2	0	No	-0.235211	-0.495441	NO
hsa-miR-4311	0	0		No	0	1	0	No	-0.00699722	-0.117532	NO
hsa-miR-4314	0	0		No	0	1	0	No	0.435689	-0.03039	NO
hsa-miR-4316	0	0		No	0	1	0	No	-0.571389	-0.604803	NO
hsa-miR-4318	0	0		No	0	11	0	No	-0.00123525	0.222752	NO
hsa-miR-4323	0	1	0	No	0	1	0	No	0.0399018	-0.0476142	NO
hsa-miR-4324	0	1	0	No	0	0		No	-0.138498	-0.101585	NO
hsa-miR-4417	0	0		No	0	1	0	No	NA	NA	NA
hsa-miR-4418	0	0		No	0	1	0	No	0.208994	0.264903	NO
hsa-miR-4419a	0	0		No	0	2	0	No	NA	NA	NA
hsa-miR-4419b	0	0		No	0	2	0	No	NA	NA	NA
hsa-miR-4426	0	0		No	0	1	0	No	0.512588	3.71912	NO
hsa-miR-4434	0	0		No	0	3	0	No	0.542325	1.31171	NO
hsa-miR-4440	0	0		No	0	1	0	No	-0.174668	-0.30592	NO
hsa-miR-4441	0	0		No	0	3	0	No	-0.0847815	-0.0712284	NO
hsa-miR-4444	0	0		No	0	1	0	No	0.416999	-0.0884377	NO
hsa-miR-4445-5p	0	0		No	0	1	0	No	-0.0285703	-0.0392692	NO
hsa-miR-4448	0	0		No	0	1	0	No	0.0359279	0.0250004	NO
hsa-miR-4449	0	0		No	4.43239	0	inf	No	0.410537	1.09933	NO
hsa-miR-4451	0	0		No	0	1	0	No	-0.160216	-0.696217	NO
hsa-miR-4455	0	0		No	0	75	0	No	0.073439	-0.146753	NO
hsa-miR-4456	0	0		No	0	4	0	No	NA	NA	NA
hsa-miR-4463	0	0		No	0	2	0	No	-0.229401	-0.175487	NO
hsa-miR-4477b	0	0		No	4.78528	0	inf	No	0.134878	0.147188	NO
hsa-miR-4478	0	0		No	0	2	0	No	0.388258	0.277738	NO
hsa-miR-4486	0	0		No	0	5	0	No	0.278537	0.159671	NO
hsa-miR-4488	0	0		No	3.71581	139	0.0267325	No	0.0149949	-0.239819	NO
hsa-miR-4492	0	0		No	3.12938	0	inf	No	-0.0253701	-0.384299	NO
hsa-miR-4497	0	0		No	15.801	0	inf	No	0.0526988	0.474288	NO
hsa-miR-4499	0	0		No	0	5	0	No	-0.341744	-0.307406	NO
hsa-miR-449c-3p	0	1	0	No	0	0		No	0.411748	2.1407	NO
hsa-miR-450a-2-3p	0	0		No	3.84927	0	inf	No	0.635702	1.40976	NO
hsa-miR-4511	0	0		No	5.04689	0	inf	No	0.225875	0.174387	NO
hsa-miR-4516	0	0		No	9.32439	18	0.518022	No	-0.607213	-0.310156	NO
hsa-miR-451a	0	0		No	0	5	0	No	1.06691	6.65731	NO
hsa-miR-4523	0	0		No	3.61219	0	inf	No	0.667659	1.7949	NO
hsa-miR-4531	0	0		No	0	2	0	No	-0.0207721	-0.114527	NO
hsa-miR-4532	0	0		No	13.7437	9	1.52708	No	NA	NA	NA
hsa-miR-4534	0	0		No	0	2	0	No	-0.640505	-0.135254	NO
hsa-miR-4535	0	0		No	0	1	0	No	0.00341339	-0.0383317	NO
hsa-miR-4634	0	0		No	379.81	1	379.81	No	-0.0737835	0.265277	NO
hsa-miR-4644	0	0		No	0	1	0	No	-0.199128	-0.665222	NO
hsa-miR-4646-3p	0	0		No	0	1	0	No	0.364609	0.336082	NO
hsa-miR-4652-3p	0	0		No	3.24174	0	inf	No	-0.0859201	-0.147158	NO
hsa-miR-4658	0	0		No	0	1	0	No	0.0194943	0.45796	NO
hsa-miR-4659a-3p	0	0		No	0	3	0	No	0.0955242	0.105715	NO
hsa-miR-466	0	0		No	0	1	0	No	-0.0946564	-0.0590286	NO
hsa-miR-4660	0	0		No	3.85357	0	inf	No	0.159933	-0.376214	NO
hsa-miR-4662b	0	0		No	25.0426	0	inf	No	0.102174	0.0902628	NO
hsa-miR-4666a-3p	0	0		No	0	1	0	No	0.236095	0.0204079	NO
hsa-miR-4676-3p	0	0		No	0	1	0	No	-0.0416798	-0.360292	NO
hsa-miR-4677-5p	0	0		No	4.17143	0	inf	No	0.899945	3.20751	NO
hsa-miR-4680-3p	0	0		No	0	1	0	No	0.842543	2.64723	NO
hsa-miR-4685-3p	0	0		No	4.2343	0	inf	No	0.0739914	0.189522	NO
hsa-miR-4689	0	0		No	0	1	0	No	-0.269654	-0.185422	NO
hsa-miR-4707-3p	0	0		No	10.0747	1	10.0747	No	-0.0636772	-0.325367	NO
hsa-miR-4707-5p	0	0		No	4.51381	0	inf	No	-0.129983	-0.0436721	NO
hsa-miR-4711-3p	0	0		No	0	1	0	No	-0.222721	-0.305051	NO
hsa-miR-4712-3p	0	0		No	0	1	0	No	-0.352063	-0.21508	NO
hsa-miR-4713-5p	0	0		No	31.7054	2	15.8527	No	0.142538	-0.221185	NO
hsa-miR-4719	0	0		No	5.28664	1	5.28664	No	0.171192	0.0156892	NO
hsa-miR-4726-3p	0	0		No	0	1	0	No	-0.0845501	0.50978	NO
hsa-miR-4728-3p	0	0		No	7.44024	1	7.44024	No	0.246347	0.7093	NO
hsa-miR-4742-3p	0	0		No	6.52325	0	inf	No	0.330208	0.880873	NO
hsa-miR-4745-5p	0	0		No	0	1	0	No	-0.0919427	0.0985791	NO
hsa-miR-4749-3p	0	0		No	0	2	0	No	0.06615	-0.686366	NO
hsa-miR-4749-5p	0	0		No	0	1	0	No	-0.148133	-1.20975	NO
hsa-miR-4751	0	0		No	0	1	0	No	0.453889	1.54174	NO
hsa-miR-4755-3p	0	0		No	3.44646	0	inf	No	0.321952	0.346441	NO
hsa-miR-4761-3p	0	0		No	0	1	0	No	-0.159929	-0.148167	NO
hsa-miR-4761-5p	0	0		No	0	1	0	No	-0.604118	1.35085	NO
hsa-miR-4783-5p	0	0		No	0	1	0	No	-0.259269	-1.17447	NO
hsa-miR-4796-3p	0	0		No	12.6262	2	6.3131	No	0.325823	0.200805	NO
hsa-miR-4800-3p	0	0		No	0	1	0	No	-0.0394213	-0.0926601	NO
hsa-miR-4802-3p	0	0		No	5.25527	1	5.25527	No	-0.330601	-0.491272	NO
hsa-miR-488-5p	0	1	0	No	0	0		No	0.999488	2.2916	NO
hsa-miR-489-3p	0	0		No	51.0291	0	inf	No	0.694252	4.96862	NO
hsa-miR-491-5p	0	0		No	21.034	8	2.62925	No	0.967267	2.67602	NO
hsa-miR-494-3p	0	0		No	5.11583	0	inf	No	0.959738	2.65619	NO
hsa-miR-499a-5p	0	0		No	4.4673	0	inf	No	1.06861	5.72941	NO
hsa-miR-499b-3p	0	0		No	4.34323	0	inf	No	1.06729	5.75094	NO
hsa-miR-5001-3p	0	0		No	5.78623	2	2.89311	No	-1.08056	-1.49384	NO
hsa-miR-5002-5p	0	0		No	3.3267	0	inf	No	0.121942	0.177137	NO
hsa-miR-5010-3p	0	0		No	25.6764	9	2.85293	No	-0.0174758	0.544318	NO
hsa-miR-5088	0	0		No	0	1	0	No	NA	NA	NA
hsa-miR-5095	0	0		No	0	39	0	No	NA	NA	NA
hsa-miR-513a-5p	0	0		No	0	1	0	No	0.305438	0.64797	NO
hsa-miR-5189	0	0		No	0	1	0	No	NA	NA	NA
hsa-miR-5194	0	0		No	0	1	0	No	0.0303701	-0.653052	NO
hsa-miR-520a-3p	0	1	0	No	0	0		No	0.0328984	-0.0110476	NO
hsa-miR-545-3p	0	1	0	No	4.91443	4	1.22861	No	0.815109	1.40025	NO
hsa-miR-545-5p	0	0		No	9.54456	1	9.54456	No	0.820177	1.46908	NO
hsa-miR-548a-3p	0	2	0	No	0	1	0	No	-0.15971	-0.448156	NO
hsa-miR-548a-5p	0	0		No	0	1	0	No	0.00180953	-0.0405249	NO
hsa-miR-548ap-3p	0	0		No	0	4	0	No	-0.0712126	-0.125413	NO
hsa-miR-548ap-5p	0	0		No	0	1	0	No	0.00231495	0.0387345	NO
hsa-miR-548ar-5p	0	0		No	0	6	0	No	-0.104414	-0.992512	NO
hsa-miR-548at-5p	0	0		No	7.41661	2	3.70831	No	-0.0586074	-0.157121	NO
hsa-miR-548au-5p	0	0		No	0	1	0	No	0.181887	-0.0953307	NO
hsa-miR-548av-5p	0	0		No	0	1	0	No	-0.0520917	-0.0314896	NO
hsa-miR-548ax	0	0		No	0	1	0	No	0.178934	0.0184387	NO
hsa-miR-548ay-3p	0	0		No	6.65507	0	inf	No	0.103103	0.0365808	NO
hsa-miR-548d-3p	0	0		No	0	1	0	No	-0.0775707	-0.0461429	NO
hsa-miR-548f	0	0		No	0	2	0	No	NA	NA	NA
hsa-miR-548g-5p	0	0		No	0	3	0	No	0.208874	-0.511528	NO
hsa-miR-548h-3p	0	0		No	0	3	0	No	-0.107012	-0.389283	NO
hsa-miR-548l	0	0		No	6.50866	0	inf	No	0.0295092	-0.000169847	NO
hsa-miR-548n	0	0		No	3.61064	0	inf	No	-0.110729	-0.108563	NO
hsa-miR-548v	0	1	0	No	0	0		No	-0.0178429	-0.222563	NO
hsa-miR-548x-3p	0	0		No	13.8295	8	1.72869	No	-0.185626	-0.408849	NO
hsa-miR-548y	0	0		No	7.38955	3	2.46318	No	-0.0991102	-0.397262	NO
hsa-miR-550b-2-5p	0	0		No	89.3506	0	inf	No	0.108963	-0.169346	NO
hsa-miR-556-3p	0	0		No	8.59746	1	8.59746	No	0.151627	-0.0608624	NO
hsa-miR-5585-3p	0	0		No	0	17	0	No	-0.316451	-0.364353	NO
hsa-miR-5586-5p	0	0		No	3.4184	0	inf	No	-0.0271575	-0.0578594	NO
hsa-miR-5590-5p	0	0		No	0	1	0	No	0.0991413	0.189203	NO
hsa-miR-5591-3p	0	0		No	0	3	0	No	0.136822	0.0695768	NO
hsa-miR-5591-5p	0	0		No	0	2	0	No	0.122196	0.0695768	NO
hsa-miR-566	0	0		No	0	27	0	No	NA	NA	NA
hsa-miR-568	0	0		No	0	2	0	No	1.01647	3.15486	NO
hsa-miR-5684	0	0		No	0	71	0	No	0.0915897	-0.0202213	NO
hsa-miR-5695	0	0		No	3.60634	0	inf	No	0.0482212	0.034997	NO
hsa-miR-5701	0	0		No	3.39796	0	inf	No	-0.130385	-0.0599143	NO
hsa-miR-5708	0	0		No	0	1	0	No	0.0497223	0.0671202	NO
hsa-miR-579	0	0		No	0	2	0	No	NA	NA	NA
hsa-miR-584-5p	0	0		No	28.7018	0	inf	No	0.147867	-0.0417941	NO
hsa-miR-588	0	0		No	5.59357	1	5.59357	No	0.155017	0.144718	NO
hsa-miR-590-5p	0	2	0	No	15.8309	0	inf	No	0.878306	1.86508	NO
hsa-miR-592	0	0		No	5.88767	0	inf	No	1.06275	2.92999	NO
hsa-miR-597-3p	0	0		No	3.49573	0	inf	No	0.241543	0.0834402	NO
hsa-miR-597-5p	0	1	0	No	0	0		No	0.060793	0.151082	NO
hsa-miR-599	0	0		No	0	1	0	No	1.03128	3.30064	NO
hsa-miR-6087	0	0		No	37.0218	0	inf	No	NA	NA	NA
hsa-miR-610	0	0		No	0	1	0	No	0.204106	0.186938	NO
hsa-miR-616-3p	0	0		No	0	1	0	No	0.0612062	-0.630885	NO
hsa-miR-622	0	0		No	0	1	0	No	0.0625197	-0.543268	NO
hsa-miR-632	0	0		No	0	1	0	No	0.768812	1.63914	NO
hsa-miR-642a-3p	0	0		No	14.6815	0	inf	No	0.0784792	-0.140133	NO
hsa-miR-642a-5p	0	2	0	No	12.4521	0	inf	No	0.205488	-0.548479	NO
hsa-miR-642b-3p	0	0		No	10.7327	0	inf	No	0.163846	-0.603661	NO
hsa-miR-642b-5p	0	0		No	14.6815	0	inf	No	0.0784792	-0.140133	NO
hsa-miR-644a	0	0		No	0	1	0	No	0.258049	0.124208	NO
hsa-miR-644b-3p	0	0		No	0	1	0	No	NA	NA	NA
hsa-miR-649	0	0		No	0	2	0	No	0.131661	0.097354	NO
hsa-miR-6509-3p	0	0		No	8.26375	0	inf	No	-0.00635133	0.0982756	NO
hsa-miR-6509-5p	0	0		No	23.6806	0	inf	No	0.315743	-0.11155	NO
hsa-miR-6511b-3p	0	0		No	7.37714	0	inf	No	-0.432599	-0.231385	NO
hsa-miR-660-3p	0	0		No	11.3126	1	11.3126	No	0.894529	2.00581	NO
hsa-miR-663a	0	0		No	5.76656	0	inf	No	0.0809888	0.0852437	NO
hsa-miR-663b	0	1	0	No	0	5	0	No	-0.301016	-0.153826	NO
hsa-miR-664a-5p	0	0		No	29.8627	0	inf	No	0.526241	1.13557	NO
hsa-miR-6715a-3p	0	0		No	17.6844	0	inf	No	0.75597	1.51226	NO
hsa-miR-6715b-5p	0	0		No	9.50303	0	inf	No	0.837471	1.63337	NO
hsa-miR-6726-3p	0	0		No	3.1549	0	inf	No	-0.209257	-0.0277563	NO
hsa-miR-6737-3p	0	0		No	11.8045	0	inf	No	0.212764	0.374756	NO
hsa-miR-6741-3p	0	0		No	8.80776	0	inf	No	0.0285643	0.260665	NO
hsa-miR-6742-3p	0	0		No	3.83834	0	inf	No	0.217441	-0.054189	NO
hsa-miR-6747-3p	0	0		No	6.19919	0	inf	No	0.131069	0.536872	NO
hsa-miR-6750-3p	0	0		No	3.4626	0	inf	No	0.224885	0.738156	NO
hsa-miR-6772-3p	0	0		No	7.695	0	inf	No	-0.116066	1.09618	NO
hsa-miR-6775-3p	0	0		No	3.70729	0	inf	No	-0.490086	0.216789	NO
hsa-miR-6783-3p	0	0		No	3.10308	0	inf	No	0.51682	0.402904	NO
hsa-miR-6791-3p	0	0		No	4.12736	0	inf	No	0.307933	0.545453	NO
hsa-miR-6793-3p	0	0		No	4.2945	0	inf	No	-0.163213	0.706534	NO
hsa-miR-6797-3p	0	0		No	3.19501	0	inf	No	-0.21016	-0.376892	NO
hsa-miR-6798-3p	0	0		No	7.81675	0	inf	No	-0.665097	-0.0401275	NO
hsa-miR-6803-3p	0	0		No	8.9156	0	inf	No	-0.226129	0.000469452	NO
hsa-miR-6824-3p	0	0		No	7.6969	0	inf	No	0.360017	0.212041	NO
hsa-miR-6852-5p	0	0		No	6.40072	0	inf	No	-0.173761	-0.232443	NO
hsa-miR-6870-3p	0	0		No	3.32416	0	inf	No	0.241952	1.84105	NO
hsa-miR-6889-3p	0	0		No	6.99654	0	inf	No	-0.0608094	0.580206	NO
hsa-miR-6894-3p	0	0		No	3.19324	0	inf	No	0.138426	0.361902	NO
hsa-miR-720	0	0		No	0	13	0	No	NA	NA	NA
hsa-miR-767-5p	0	0		No	4.65343	0	inf	No	0.83766	1.25518	NO
hsa-miR-7854-3p	0	0		No	8.73133	0	inf	No	0.0910996	-0.42084	NO
hsa-miR-877-3p	0	434	0	No	5.34861	0	inf	No	0.760761	1.30922	NO
hsa-miR-885-3p	0	0		No	102.881	15	6.85876	No	0.803963	1.56288	NO
hsa-miR-885-5p	0	0		No	316.161	141	2.24228	No	0.894158	2.18642	NO
hsa-miR-887-3p	0	1	0	No	0	0		No	0.249634	-0.519198	NO
hsa-miR-944	0	0		No	3.56799	0	inf	No	-0.11589	-0.361942	NO
hsa-miR-96-3p	0	0		No	5.55776	0	inf	No	0.974813	7.04826	NO
