# Supplementary material for: Comprehensive Analysis of Human microRNA–mRNA Interactome
Source: Front Genet. 2019 Oct 8;10:933. doi: 10.3389/fgene.2019.00933 (PMC6792129; doi:10.3389/fgene.2019.00933)
Supplement: Supplementary file 7 [file Table_7.xlsx]

## Sheet: Clust
Supplementary Table 7. Exp-MiBR with known interacted microRNAs form supercluster located between MIR663 and RNA5-8SP5 genes
chr	start_Ref_hg19	end_Ref_hg19	length	strand	max_number_uniq_data_sets	max_number_all_data_sets	data_set_list_uniq_only	max_number_cells	list_of_uniq_cells	uniq_miRNA_list	region_type	gene_name
2	133010724	133010760	37	-	19	32	GSE43666%GSM1067870;GSE28865%GSM714644;GSE43666%GSM1067869;GSE28865%GSM714645;GSE28865%GSM714642;GSE44404%GSM1084068;GSE63797%GSM1557563;GSE63797%GSM1557564;GSE63797%GSM1557565;GSE63797%GSM1557566;GSE63797%GSM1557567;GSE63797%GSM1557568;GSE63797%GSM1557569;GSE63797%GSM1557570;GSE63797%GSM1557571;GSE63797%GSM1557572;GSE63797%GSM1557573;GSE63797%GSM1557574;GSE28865%GSM714643	3	HeLa;HEK293;HFF	NA	downstream;ncRNA_exonic	RNA5-8SP5
2	133011422	133011453	32	-	7	14	GSE44404%GSM1084046;GSE44404%GSM1084064;GSE44404%GSM1084065;GSE44404%GSM1084068;GSE44404%GSM1084069;GSE63797%GSM1557568;GSE63797%GSM1557572	2	HEK293;HFF	NA	upstream	RNA5-8SP5
2	133011894	133012070	177	-	39	67	GSE73059%CLEAR-CLIP;GSE63797%GSM1557563;GSE63797%GSM1557564;GSE63797%GSM1557565;GSE63797%GSM1557566;GSE63797%GSM1557567;GSE63797%GSM1557568;GSE63797%GSM1557569;GSE63797%GSM1557570;GSE63797%GSM1557571;GSE63797%GSM1557572;GSE63797%GSM1557573;GSE63797%GSM1557574;GSE43666%GSM1067869;GSE28865%GSM714645;GSE44404%GSM1084040;GSE44404%GSM1084041;GSE44404%GSM1084042;GSE44404%GSM1084043;GSE44404%GSM1084044;…	7	Huh7.5;HFF;HeLa;HEK293;BC-3;LCL;LCL35;EF3D	hsa-miR-192-5p;NA;hsa-miR-421;hsa-miR-103a-3p	intergenic	MIR663B;RNA5-8SP5
2	133012073	133012165	93	-	37	39	GSE73059%CLEAR-CLIP;GSE28865%GSM714642;GSE43666%GSM1067870;GSE41437%GSM1020021;GSE41437%GSM1020025;GSE43573%GSM1065670;GSE28865%GSM714644;GSE28865%GSM714645;GSE41437%GSM1020022;GSE43666%GSM1067869;GSE63797%GSM1557565;GSE28865%GSM714646;GSE46611%GSM1133252;GSE41437%GSM1020023;GSE32113%GSM796040;GSE28865%GSM714647;GSE32113%GSM796039;GSE28865%GSM714643;GSE42701%GSM1048188;GSE44404%GSM1084064;GSE4440…	8	Huh7.5;HEK293;HeLa;EF3D;LCL;LCL35;HFF;BC-3	hsa-miR-106b-5p;NA;hsa-miR-103a-3p;hsa-miR-19a-3p	intergenic	MIR663B;RNA5-8SP5
2	133012178	133012360	183	-	38	51	GSE73059%CLEAR-CLIP;GSE44404%GSM1084041;GSE44404%GSM1084068;GSE43666%GSM1067869;GSE43666%GSM1067870;GSE28865%GSM714644;GSE41437%GSM1020025;GSE43573%GSM1065670;GSE41437%GSM1020021;GSE41437%GSM1020024;GSE41437%GSM1020022;GSE46611%GSM1133252;GSE28865%GSM714645;GSE28865%GSM714642;GSE28865%GSM714643;GSE42701%GSM1048187;GSE42701%GSM1048188;GSE44404%GSM1084069;GSE63797%GSM1557563;GSE63797%GSM1557564;GSE…	7	Huh7.5;HEK293;HeLa;LCL;EF3D;LCL35;HFF	hsa-miR-4508;NA;hsa-miR-574-3p;hsa-miR-27a-3p;hsa-miR-25-3p;hsa-miR-193b-3p;hsa-miR-92a-3p;hsa-miR-17-5p;hsa-miR-194-5p	intergenic	MIR663B;RNA5-8SP5
2	133012374	133012399	26	-	2	2	GSE28865%GSM714646;GSE28865%GSM714647	1	HEK293	NA	intergenic	MIR663B;RNA5-8SP5
2	133012493	133012634	142	-	61	80	GSE63797%GSM1557563;GSE63797%GSM1557564;GSE63797%GSM1557565;GSE63797%GSM1557566;GSE63797%GSM1557567;GSE63797%GSM1557568;GSE63797%GSM1557569;GSE63797%GSM1557570;GSE63797%GSM1557571;GSE63797%GSM1557572;GSE63797%GSM1557573;GSE63797%GSM1557574;GSE73059%CLEAR-CLIP;GSE73059%GSM1881485;GSE43666%GSM1067869;GSE44404%GSM1084066;GSE44404%GSM1084072;GSE44404%GSM1084075;GSE44404%GSM1084078;GSE44404%GSM1084079…	7	HFF;Huh7.5;HeLa;HEK293;EF3D;LCL;LCL35	NA;hsa-miR-96-5p;hsa-miR-92a-3p;hsa-miR-193b-3p;hsa-miR-21-5p;hsa-miR-99a-5p;hsa-miR-23a-3p;hsa-miR-186-5p;hsa-miR-484;hsa-miR-561-5p;hsa-miR-374a-5p;hsa-miR-574-5p;hsa-miR-18a-5p;hsa-miR-421;hsa-miR-142-3p;hsa-miR-103a-3p;hsa-miR-4279;hsa-miR-1247-5p;hsa-miR-181b-5p;hsa-miR-483-3p	intergenic	MIR663B;RNA5-8SP5
2	133012658	133012976	319	-	47	85	GSE28865%GSM714644;GSE43666%GSM1067870;GSE43666%GSM1067869;GSE28865%GSM714643;GSE63797%GSM1557563;GSE63797%GSM1557564;GSE63797%GSM1557565;GSE63797%GSM1557566;GSE63797%GSM1557567;GSE63797%GSM1557568;GSE63797%GSM1557569;GSE63797%GSM1557570;GSE63797%GSM1557572;GSE63797%GSM1557573;GSE63797%GSM1557574;GSE28865%GSM714642;GSE73059%CLEAR-CLIP;GSE28865%GSM714645;GSE46611%GSM1133252;GSE41437%GSM1020025;GSE…	7	HEK293;HeLa;HFF;Huh7.5;LCL;LCL35;BC-1;EF3D;BC-3	NA;hsa-miR-27a-3p;hsa-miR-151a-3p;hsa-miR-17-5p;hsa-miR-19b-3p;hsa-miR-186-5p;hsa-miR-125b-5p;hsa-miR-30a-5p;hsa-miR-193b-3p;hsa-miR-328;hsa-miR-365b-3p;hsa-miR-423-3p;hsa-miR-330-3p;hsa-miR-454-3p;hsa-miR-615-3p;hsa-miR-92a-3p;hsa-miR-21-5p;hsa-miR-24-3p;hsa-miR-20a-3p;hsa-miR-196a-5p;hsa-miR-30b-5p	intergenic	MIR663B;RNA5-8SP5
2	133013007	133013028	22	-	5	5	GSE44404%GSM1084065;GSE63797%GSM1557568;GSE63797%GSM1557571;GSE63797%GSM1557573;GSE63797%GSM1557574	2	HEK293;HFF	NA	intergenic	MIR663B;RNA5-8SP5
2	133013041	133013285	245	-	57	62	GSE73059%CLEAR-CLIP;GSE28865%GSM714643;GSE41437%GSM1020021;GSE46611%GSM1133252;GSE28865%GSM714645;GSE41437%GSM1020023;GSE41437%GSM1020024;GSE43666%GSM1067869;GSE41437%GSM1020022;GSE41437%GSM1020025;GSE28865%GSM714644;GSE43666%GSM1067870;GSE32113%GSM796040;GSE43573%GSM1065670;GSE28865%GSM714646;GSE32113%GSM796037;GSE32113%GSM796038;GSE32113%GSM796039;GSE21578%GSM545213;GSE28865%GSM714647;GSE63797%…	9	Huh7.5;HEK293;EF3D;LCL;HeLa;LCL35;BC-3;BC-1;HFF	hsa-miR-92a-3p;NA;hsa-miR-210;hsa-miR-130a-3p;hsa-miR-23a-3p;hsa-miR-19a-3p;hsa-miR-4279;hsa-miR-483-3p;hsa-miR-186-5p;hsa-miR-21-5p;hsa-miR-1247-5p;hsa-miR-197-3p;hsa-miR-455-3p;hsa-miR-193b-3p	intergenic	MIR663B;RNA5-8SP5
2	133013292	133013381	90	-	2	8	GSE73059%CLEAR-CLIP;GSE43666%GSM1067870	2	Huh7.5;HeLa	hsa-miR-130a-3p;hsa-miR-16-5p;hsa-miR-125a-5p;hsa-miR-146a-5p;hsa-miR-30a-5p;hsa-miR-9-5p;hsa-miR-196a-5p;NA	intergenic	MIR663B;RNA5-8SP5
2	133013389	133013464	76	-	2	3	GSE73059%CLEAR-CLIP;GSE28865%GSM714642	2	Huh7.5;HEK293	hsa-miR-18a-5p;NA	intergenic	MIR663B;RNA5-8SP5
2	133013587	133013619	33	-	3	3	GSE28865%GSM714642;GSE28865%GSM714643;GSE41437%GSM1020024	2	HEK293;LCL	NA	downstream	MIR663B
2	133013633	133013778	146	-	3	6	GSE73059%CLEAR-CLIP;GSE43666%GSM1067870;GSE43666%GSM1067869	2	Huh7.5;HeLa	hsa-miR-92a-3p;hsa-miR-27a-3p;hsa-miR-1269a;NA;hsa-miR-17-5p;hsa-miR-222-3p	downstream	MIR663B
2	133015171	133015246	76	-	30	58	GSE44404%GSM1084044;GSE44404%GSM1084069;GSE28865%GSM714642;GSE42701%GSM1048188;GSE44404%GSM1084042;GSE44404%GSM1084045;GSE44404%GSM1084046;GSE44404%GSM1084047;GSE44404%GSM1084064;GSE44404%GSM1084065;GSE44404%GSM1084067;GSE44404%GSM1084068;GSE44404%GSM1084072;GSE44404%GSM1084073;GSE44404%GSM1084077;GSE44404%GSM1084079;GSE63797%GSM1557563;GSE63797%GSM1557564;GSE63797%GSM1557565;GSE63797%GSM1557566;…	3	HEK293;HeLa;HFF	NA	upstream	MIR663B
2	133015291	133015313	23	-	6	12	GSE44404%GSM1084040;GSE44404%GSM1084041;GSE44404%GSM1084042;GSE44404%GSM1084043;GSE44404%GSM1084045;GSE44404%GSM1084065	1	HEK293	NA	upstream	MIR663B
2	133015318	133015339	22	-	5	5	GSE44404%GSM1084064;GSE44404%GSM1084065;GSE63797%GSM1557570;GSE63797%GSM1557573;GSE63797%GSM1557574	2	HEK293;HFF	NA	upstream	MIR663B
2	133015712	133015752	41	-	4	6	GSE44404%GSM1084064;GSE44404%GSM1084065;GSE44404%GSM1084068;GSE44404%GSM1084069	1	HEK293	NA	intergenic	AC097532.2;MIR663B
2	133025382	133025410	29	-	2	2	GSE28865%GSM714644;GSE28865%GSM714646	1	HEK293	NA	intergenic	AC097532.2;MIR663B
2	133034541	133034562	22	-	3	3	GSE63797%GSM1557568;GSE63797%GSM1557572;GSE63797%GSM1557573	1	HFF	NA	intergenic	AC097532.2;MIR663B
2	133034625	133034646	22	-	2	2	GSE63797%GSM1557568;GSE63797%GSM1557572	1	HFF	NA	intergenic	AC097532.2;MIR663B
2	133034718	133034757	40	-	2	4	GSE63797%GSM1557568;GSE63797%GSM1557572	1	HFF	NA	intergenic	AC097532.2;MIR663B
2	133036281	133036311	31	-	3	3	GSE21578%GSM545213;GSE28865%GSM714644;GSE43666%GSM1067870	2	HEK293;HeLa	NA	intergenic	AC097532.2;MIR663B
2	133036506	133036590	85	-	24	27	GSE28865%GSM714643;GSE44404%GSM1084043;GSE44404%GSM1084064;GSE44404%GSM1084068;GSE44404%GSM1084069;GSE63797%GSM1557566;GSE63797%GSM1557570;GSE41437%GSM1020021;GSE41437%GSM1020024;GSE41437%GSM1020022;GSE28865%GSM714644;GSE28865%GSM714642;GSE63797%GSM1557563;GSE63797%GSM1557567;GSE63797%GSM1557571;GSE28865%GSM714645;GSE43573%GSM1065670;GSE43666%GSM1067869;GSE41437%GSM1020025;GSE43666%GSM1067870;GSE…	8	HEK293;HFF;EF3D;LCL;LCL35;HeLa;BC-1;BC-3	NA	intergenic	AC097532.2;MIR663B
2	133036682	133036714	33	-	31	59	GSE28865%GSM714642;GSE28865%GSM714643;GSE44404%GSM1084040;GSE44404%GSM1084041;GSE44404%GSM1084042;GSE44404%GSM1084043;GSE44404%GSM1084044;GSE44404%GSM1084046;GSE44404%GSM1084066;GSE44404%GSM1084067;GSE44404%GSM1084068;GSE44404%GSM1084069;GSE44404%GSM1084073;GSE44404%GSM1084074;GSE44404%GSM1084075;GSE44404%GSM1084076;GSE44404%GSM1084077;GSE44404%GSM1084078;GSE44404%GSM1084080;GSE44404%GSM1084081;G…	2	HEK293;HFF	NA	intergenic	AC097532.2;MIR663B
2	133037030	133037055	26	-	2	2	GSE41437%GSM1020025;GSE28865%GSM714642	2	LCL;HEK293	NA	intergenic	AC097532.2;MIR663B
2	133037221	133037289	69	-	2	3	GSE28865%GSM714642;GSE41437%GSM1020022;GSE44404%GSM1084065	2	HEK293;LCL35	NA	intergenic	AC097532.2;MIR663B
2	133037353	133037397	45	-	2	2	GSE28865%GSM714642;GSE43666%GSM1067869	2	HEK293;HeLa	NA	intergenic	AC097532.2;MIR663B
2	133037405	133037428	24	-	2	2	GSE28865%GSM714645;GSE28865%GSM714644	1	HEK293	NA	intergenic	AC097532.2;MIR663B
2	133037486	133037584	99	-	25	37	GSE41437%GSM1020025;GSE73059%CLEAR-CLIP;GSE28865%GSM714643;GSE44404%GSM1084040;GSE44404%GSM1084043;GSE44404%GSM1084068;GSE44404%GSM1084069;GSE63797%GSM1557566;GSE63797%GSM1557570;GSE63797%GSM1557574;GSE28865%GSM714642;GSE44404%GSM1084044;GSE44404%GSM1084045;GSE44404%GSM1084047;GSE44404%GSM1084064;GSE44404%GSM1084065;GSE44404%GSM1084066;GSE44404%GSM1084067;GSE44404%GSM1084076;GSE44404%GSM1084077;G…	3	LCL;Huh7.5;HEK293;HFF	NA;hsa-miR-130a-3p;hsa-miR-148a-3p;hsa-miR-148b-3p;hsa-miR-181b-5p;hsa-miR-17-5p	intergenic	AC097532.2;MIR663B
2	133038085	133038231	147	-	39	69	GSE73059%CLEAR-CLIP;GSE28865%GSM714642;GSE63797%GSM1557565;GSE63797%GSM1557566;GSE63797%GSM1557568;GSE63797%GSM1557569;GSE63797%GSM1557570;GSE63797%GSM1557571;GSE63797%GSM1557572;GSE63797%GSM1557573;GSE63797%GSM1557574;GSE28865%GSM714645;GSE41437%GSM1020022;GSE28865%GSM714644;GSE43666%GSM1067869;GSE43666%GSM1067870;GSE43573%GSM1065670;GSE63797%GSM1557563;GSE63797%GSM1557564;GSE63797%GSM1557567;GS…	6	Huh7.5;HEK293;HFF;LCL35;HeLa;LCL	hsa-miR-26a-5p;hsa-miR-454-3p;hsa-miR-500a-5p;hsa-miR-186-5p;hsa-miR-122-5p;NA;hsa-miR-196a-5p;hsa-miR-23a-3p	intergenic	AC097532.2;MIR663B
2	133038446	133038486	41	-	12	16	GSE41437%GSM1020021;GSE41437%GSM1020022;GSE43666%GSM1067869;GSE43666%GSM1067870;GSE28865%GSM714644;GSE43573%GSM1065670;GSE41437%GSM1020025;GSE44404%GSM1084068;GSE44404%GSM1084069;GSE44404%GSM1084040;GSE44404%GSM1084064;GSE44404%GSM1084065	5	EF3D;LCL35;HeLa;HEK293;LCL	NA	intergenic	AC097532.2;MIR663B
2	133038593	133038707	115	-	21	37	GSE73059%CLEAR-CLIP;GSE28865%GSM714646;GSE41437%GSM1020021;GSE28865%GSM714644;GSE28865%GSM714647;GSE43666%GSM1067870;GSE73059%GSM1881487;GSE28865%GSM714643;GSE63797%GSM1557563;GSE63797%GSM1557564;GSE63797%GSM1557565;GSE63797%GSM1557566;GSE63797%GSM1557567;GSE63797%GSM1557568;GSE63797%GSM1557569;GSE63797%GSM1557570;GSE63797%GSM1557571;GSE63797%GSM1557572;GSE63797%GSM1557573;GSE63797%GSM1557574;GSE…	4	Huh7.5;HEK293;EF3D;HeLa;HFF	hsa-miR-196a-5p;hsa-miR-26b-5p;hsa-miR-92a-3p;hsa-miR-720;hsa-miR-4279;hsa-miR-27a-3p;hsa-miR-30a-5p;hsa-miR-93-5p;hsa-miR-16-5p;NA	intergenic	AC097532.2;MIR663B
2	133038749	133038799	51	-	21	42	GSE44404%GSM1084040;GSE44404%GSM1084065;GSE44404%GSM1084066;GSE44404%GSM1084068;GSE44404%GSM1084069;GSE28865%GSM714642;GSE28865%GSM714643;GSE44404%GSM1084041;GSE44404%GSM1084067;GSE44404%GSM1084077;GSE63797%GSM1557572;GSE63797%GSM1557574;GSE44404%GSM1084042;GSE44404%GSM1084043;GSE44404%GSM1084044;GSE44404%GSM1084045;GSE44404%GSM1084064;GSE44404%GSM1084074;GSE44404%GSM1084076;GSE44404%GSM1084082;G…	2	HEK293;HFF	NA	intergenic	AC097532.2;MIR663B
2	133038878	133038946	69	-	44	71	GSE41437%GSM1020021;GSE28865%GSM714643;GSE41437%GSM1020022;GSE41437%GSM1020023;GSE28865%GSM714644;GSE43666%GSM1067869;GSE43666%GSM1067870;GSE28865%GSM714646;GSE28865%GSM714645;GSE41437%GSM1020024;GSE46611%GSM1133252;GSE41437%GSM1020025;GSE43573%GSM1065670;GSE44404%GSM1084040;GSE44404%GSM1084041;GSE44404%GSM1084042;GSE44404%GSM1084044;GSE44404%GSM1084045;GSE44404%GSM1084046;GSE44404%GSM1084047;GSE…	6	EF3D;HEK293;LCL35;LCL;HeLa;HFF	NA	intergenic	AC097532.2;MIR663B
2	133038954	133039029	76	-	12	12	GSE73059%CLEAR-CLIP;GSE28865%GSM714645;GSE28865%GSM714643;GSE43666%GSM1067869;GSE43666%GSM1067870;GSE41437%GSM1020025;GSE28865%GSM714644;GSE41437%GSM1020023;GSE46611%GSM1133252;GSE41437%GSM1020021;GSE41437%GSM1020024;GSE28865%GSM714642;GSE63797%GSM1557564;GSE63797%GSM1557572	5	Huh7.5;HEK293;HeLa;LCL;EF3D;HFF	hsa-miR-27a-3p;NA	intergenic	AC097532.2;MIR663B
2	133039037	133039198	162	-	44	71	GSE28865%GSM714643;GSE73059%CLEAR-CLIP;GSE43573%GSM1065670;GSE44404%GSM1084068;GSE63797%GSM1557563;GSE63797%GSM1557564;GSE63797%GSM1557565;GSE63797%GSM1557566;GSE63797%GSM1557567;GSE63797%GSM1557568;GSE63797%GSM1557569;GSE63797%GSM1557570;GSE63797%GSM1557571;GSE63797%GSM1557572;GSE63797%GSM1557573;GSE63797%GSM1557574;GSE44404%GSM1084065;GSE44404%GSM1084067;GSE44404%GSM1084069;GSE44404%GSM1084082;…	5	HEK293;Huh7.5;HFF;HeLa;EF3D;LCL35	NA;hsa-miR-27a-3p;hsa-miR-17-5p;hsa-miR-92a-3p	intergenic	AC097532.2;MIR663B
